# Supplementary material for: METTL14 modulates the nasopharyngeal carcinoma microenvironment via m6A-modified YWHAH identified through single-cell and machine learning analyses
Source: Front Immunol. 2026 Feb 2;17:1717039. doi: 10.3389/fimmu.2026.1717039 (PMC12907370; doi:10.3389/fimmu.2026.1717039)
Supplement: Supplementary file 1 [file Table1.xlsx]

## Sheet: GSE162025
Supplementary Table 1: Details of date sources
Accession	Title	SampleType	Source name	Organism	Data processing	Platform	tissue
GSM4929845	NPC_SC_1802_PBMC_cDNA	SRA	NPC_SC_1802_PBMC	Homo sapiens	Illumina-implemented software bcl2fastq (version v2.19.0.316) was used for basecalling. cDNA sequencing reads were aligned to the human reference genome (hg38) and EBV reference sequence (Akata; https://github.com/flemingtonlab/public/tree/master/annotation). The digital gene expression matrix was built using STAR algorithm in CellRanger (“count” option; version 3.0.1; 10x Genomics). TCR reads we…	GPL20795	Peripheral blood
GSM4929846	NPC_SC_1802_Tumor_cDNA	SRA	NPC_SC_1802_Tumor	Homo sapiens	Illumina-implemented software bcl2fastq (version v2.19.0.316) was used for basecalling. cDNA sequencing reads were aligned to the human reference genome (hg38) and EBV reference sequence (Akata; https://github.com/flemingtonlab/public/tree/master/annotation). The digital gene expression matrix was built using STAR algorithm in CellRanger (“count” option; version 3.0.1; 10x Genomics). TCR reads we…	GPL20796	Nasopharynx
GSM4929847	NPC_SC_1805_PBMC_cDNA	SRA	NPC_SC_1805_PBMC	Homo sapiens	Illumina-implemented software bcl2fastq (version v2.19.0.316) was used for basecalling. cDNA sequencing reads were aligned to the human reference genome (hg38) and EBV reference sequence (Akata; https://github.com/flemingtonlab/public/tree/master/annotation). The digital gene expression matrix was built using STAR algorithm in CellRanger (“count” option; version 3.0.1; 10x Genomics). TCR reads we…	GPL20797	Peripheral blood
GSM4929848	NPC_SC_1805_Tumor_cDNA	SRA	NPC_SC_1805_Tumor	Homo sapiens	Illumina-implemented software bcl2fastq (version v2.19.0.316) was used for basecalling. cDNA sequencing reads were aligned to the human reference genome (hg38) and EBV reference sequence (Akata; https://github.com/flemingtonlab/public/tree/master/annotation). The digital gene expression matrix was built using STAR algorithm in CellRanger (“count” option; version 3.0.1; 10x Genomics). TCR reads we…	GPL20798	Nasopharynx
GSM4929849	NPC_SC_1806_PBMC_cDNA	SRA	NPC_SC_1806_PBMC	Homo sapiens	Illumina-implemented software bcl2fastq (version v2.19.0.316) was used for basecalling. cDNA sequencing reads were aligned to the human reference genome (hg38) and EBV reference sequence (Akata; https://github.com/flemingtonlab/public/tree/master/annotation). The digital gene expression matrix was built using STAR algorithm in CellRanger (“count” option; version 3.0.1; 10x Genomics). TCR reads we…	GPL20799	Peripheral blood
GSM4929850	NPC_SC_1806_Tumor_cDNA	SRA	NPC_SC_1806_Tumor	Homo sapiens	Illumina-implemented software bcl2fastq (version v2.19.0.316) was used for basecalling. cDNA sequencing reads were aligned to the human reference genome (hg38) and EBV reference sequence (Akata; https://github.com/flemingtonlab/public/tree/master/annotation). The digital gene expression matrix was built using STAR algorithm in CellRanger (“count” option; version 3.0.1; 10x Genomics). TCR reads we…	GPL20800	Nasopharynx
GSM4929851	NPC_SC_1807_PBMC_cDNA	SRA	NPC_SC_1807_PBMC	Homo sapiens	Illumina-implemented software bcl2fastq (version v2.19.0.316) was used for basecalling. cDNA sequencing reads were aligned to the human reference genome (hg38) and EBV reference sequence (Akata; https://github.com/flemingtonlab/public/tree/master/annotation). The digital gene expression matrix was built using STAR algorithm in CellRanger (“count” option; version 3.0.1; 10x Genomics). TCR reads we…	GPL20801	Peripheral blood
GSM4929852	NPC_SC_1807_Tumor_cDNA	SRA	NPC_SC_1807_Tumor	Homo sapiens	Illumina-implemented software bcl2fastq (version v2.19.0.316) was used for basecalling. cDNA sequencing reads were aligned to the human reference genome (hg38) and EBV reference sequence (Akata; https://github.com/flemingtonlab/public/tree/master/annotation). The digital gene expression matrix was built using STAR algorithm in CellRanger (“count” option; version 3.0.1; 10x Genomics). TCR reads we…	GPL20802	Nasopharynx
GSM4929853	NPC_SC_1808_PBMC_cDNA	SRA	NPC_SC_1808_PBMC	Homo sapiens	Illumina-implemented software bcl2fastq (version v2.19.0.316) was used for basecalling. cDNA sequencing reads were aligned to the human reference genome (hg38) and EBV reference sequence (Akata; https://github.com/flemingtonlab/public/tree/master/annotation). The digital gene expression matrix was built using STAR algorithm in CellRanger (“count” option; version 3.0.1; 10x Genomics). TCR reads we…	GPL20803	Peripheral blood
GSM4929854	NPC_SC_1808_Tumor_cDNA	SRA	NPC_SC_1808_Tumor	Homo sapiens	Illumina-implemented software bcl2fastq (version v2.19.0.316) was used for basecalling. cDNA sequencing reads were aligned to the human reference genome (hg38) and EBV reference sequence (Akata; https://github.com/flemingtonlab/public/tree/master/annotation). The digital gene expression matrix was built using STAR algorithm in CellRanger (“count” option; version 3.0.1; 10x Genomics). TCR reads we…	GPL20804	Nasopharynx
GSM4929855	NPC_SC_1810_PBMC_cDNA	SRA	NPC_SC_1810_PBMC	Homo sapiens	Illumina-implemented software bcl2fastq (version v2.19.0.316) was used for basecalling. cDNA sequencing reads were aligned to the human reference genome (hg38) and EBV reference sequence (Akata; https://github.com/flemingtonlab/public/tree/master/annotation). The digital gene expression matrix was built using STAR algorithm in CellRanger (“count” option; version 3.0.1; 10x Genomics). TCR reads we…	GPL20805	Peripheral blood
GSM4929856	NPC_SC_1810_Tumor_cDNA	SRA	NPC_SC_1810_Tumor	Homo sapiens	Illumina-implemented software bcl2fastq (version v2.19.0.316) was used for basecalling. cDNA sequencing reads were aligned to the human reference genome (hg38) and EBV reference sequence (Akata; https://github.com/flemingtonlab/public/tree/master/annotation). The digital gene expression matrix was built using STAR algorithm in CellRanger (“count” option; version 3.0.1; 10x Genomics). TCR reads we…	GPL20806	Nasopharynx
GSM4929857	NPC_SC_1811_PBMC_cDNA	SRA	NPC_SC_1811_PBMC	Homo sapiens	Illumina-implemented software bcl2fastq (version v2.19.0.316) was used for basecalling. cDNA sequencing reads were aligned to the human reference genome (hg38) and EBV reference sequence (Akata; https://github.com/flemingtonlab/public/tree/master/annotation). The digital gene expression matrix was built using STAR algorithm in CellRanger (“count” option; version 3.0.1; 10x Genomics). TCR reads we…	GPL20807	Peripheral blood
GSM4929858	NPC_SC_1811_Tumor_cDNA	SRA	NPC_SC_1811_Tumor	Homo sapiens	Illumina-implemented software bcl2fastq (version v2.19.0.316) was used for basecalling. cDNA sequencing reads were aligned to the human reference genome (hg38) and EBV reference sequence (Akata; https://github.com/flemingtonlab/public/tree/master/annotation). The digital gene expression matrix was built using STAR algorithm in CellRanger (“count” option; version 3.0.1; 10x Genomics). TCR reads we…	GPL20808	Nasopharynx
GSM4929859	NPC_SC_1813_PBMC_cDNA	SRA	NPC_SC_1813_PBMC	Homo sapiens	Illumina-implemented software bcl2fastq (version v2.19.0.316) was used for basecalling. cDNA sequencing reads were aligned to the human reference genome (hg38) and EBV reference sequence (Akata; https://github.com/flemingtonlab/public/tree/master/annotation). The digital gene expression matrix was built using STAR algorithm in CellRanger (“count” option; version 3.0.1; 10x Genomics). TCR reads we…	GPL20809	Peripheral blood
GSM4929860	NPC_SC_1813_Tumor_cDNA	SRA	NPC_SC_1813_Tumor	Homo sapiens	Illumina-implemented software bcl2fastq (version v2.19.0.316) was used for basecalling. cDNA sequencing reads were aligned to the human reference genome (hg38) and EBV reference sequence (Akata; https://github.com/flemingtonlab/public/tree/master/annotation). The digital gene expression matrix was built using STAR algorithm in CellRanger (“count” option; version 3.0.1; 10x Genomics). TCR reads we…	GPL20810	Nasopharynx
GSM4929861	NPC_SC_1815_PBMC_cDNA	SRA	NPC_SC_1815_PBMC	Homo sapiens	Illumina-implemented software bcl2fastq (version v2.19.0.316) was used for basecalling. cDNA sequencing reads were aligned to the human reference genome (hg38) and EBV reference sequence (Akata; https://github.com/flemingtonlab/public/tree/master/annotation). The digital gene expression matrix was built using STAR algorithm in CellRanger (“count” option; version 3.0.1; 10x Genomics). TCR reads we…	GPL20811	Peripheral blood
GSM4929862	NPC_SC_1815_Tumor_cDNA	SRA	NPC_SC_1815_Tumor	Homo sapiens	Illumina-implemented software bcl2fastq (version v2.19.0.316) was used for basecalling. cDNA sequencing reads were aligned to the human reference genome (hg38) and EBV reference sequence (Akata; https://github.com/flemingtonlab/public/tree/master/annotation). The digital gene expression matrix was built using STAR algorithm in CellRanger (“count” option; version 3.0.1; 10x Genomics). TCR reads we…	GPL20812	Nasopharynx
GSM4929863	NPC_SC_1816_PBMC_cDNA	SRA	NPC_SC_1816_PBMC	Homo sapiens	Illumina-implemented software bcl2fastq (version v2.19.0.316) was used for basecalling. cDNA sequencing reads were aligned to the human reference genome (hg38) and EBV reference sequence (Akata; https://github.com/flemingtonlab/public/tree/master/annotation). The digital gene expression matrix was built using STAR algorithm in CellRanger (“count” option; version 3.0.1; 10x Genomics). TCR reads we…	GPL20813	Peripheral blood
GSM4929864	NPC_SC_1816_Tumor_cDNA	SRA	NPC_SC_1816_Tumor	Homo sapiens	Illumina-implemented software bcl2fastq (version v2.19.0.316) was used for basecalling. cDNA sequencing reads were aligned to the human reference genome (hg38) and EBV reference sequence (Akata; https://github.com/flemingtonlab/public/tree/master/annotation). The digital gene expression matrix was built using STAR algorithm in CellRanger (“count” option; version 3.0.1; 10x Genomics). TCR reads we…	GPL20814	Nasopharynx
GSM4929865	NPC_SC_1802_PBMC_TCR	SRA	NPC_SC_1802_PBMC	Homo sapiens	Illumina-implemented software bcl2fastq (version v2.19.0.316) was used for basecalling. cDNA sequencing reads were aligned to the human reference genome (hg38) and EBV reference sequence (Akata; https://github.com/flemingtonlab/public/tree/master/annotation). The digital gene expression matrix was built using STAR algorithm in CellRanger (“count” option; version 3.0.1; 10x Genomics). TCR reads we…	GPL20815	Peripheral blood
GSM4929866	NPC_SC_1802_Tumor_TCR	SRA	NPC_SC_1802_Tumor	Homo sapiens	Illumina-implemented software bcl2fastq (version v2.19.0.316) was used for basecalling. cDNA sequencing reads were aligned to the human reference genome (hg38) and EBV reference sequence (Akata; https://github.com/flemingtonlab/public/tree/master/annotation). The digital gene expression matrix was built using STAR algorithm in CellRanger (“count” option; version 3.0.1; 10x Genomics). TCR reads we…	GPL20816	Nasopharynx
GSM4929867	NPC_SC_1805_PBMC_TCR	SRA	NPC_SC_1805_PBMC	Homo sapiens	Illumina-implemented software bcl2fastq (version v2.19.0.316) was used for basecalling. cDNA sequencing reads were aligned to the human reference genome (hg38) and EBV reference sequence (Akata; https://github.com/flemingtonlab/public/tree/master/annotation). The digital gene expression matrix was built using STAR algorithm in CellRanger (“count” option; version 3.0.1; 10x Genomics). TCR reads we…	GPL20817	Peripheral blood
GSM4929868	NPC_SC_1805_Tumor_TCR	SRA	NPC_SC_1805_Tumor	Homo sapiens	Illumina-implemented software bcl2fastq (version v2.19.0.316) was used for basecalling. cDNA sequencing reads were aligned to the human reference genome (hg38) and EBV reference sequence (Akata; https://github.com/flemingtonlab/public/tree/master/annotation). The digital gene expression matrix was built using STAR algorithm in CellRanger (“count” option; version 3.0.1; 10x Genomics). TCR reads we…	GPL20818	Nasopharynx
GSM4929869	NPC_SC_1806_PBMC_TCR	SRA	NPC_SC_1806_PBMC_	Homo sapiens	Illumina-implemented software bcl2fastq (version v2.19.0.316) was used for basecalling. cDNA sequencing reads were aligned to the human reference genome (hg38) and EBV reference sequence (Akata; https://github.com/flemingtonlab/public/tree/master/annotation). The digital gene expression matrix was built using STAR algorithm in CellRanger (“count” option; version 3.0.1; 10x Genomics). TCR reads we…	GPL20819	Peripheral blood
GSM4929870	NPC_SC_1806_Tumor_TCR	SRA	NPC_SC_1806_Tumor	Homo sapiens	Illumina-implemented software bcl2fastq (version v2.19.0.316) was used for basecalling. cDNA sequencing reads were aligned to the human reference genome (hg38) and EBV reference sequence (Akata; https://github.com/flemingtonlab/public/tree/master/annotation). The digital gene expression matrix was built using STAR algorithm in CellRanger (“count” option; version 3.0.1; 10x Genomics). TCR reads we…	GPL20820	Nasopharynx
GSM4929871	NPC_SC_1807_PBMC_TCR	SRA	NPC_SC_1807_PBMC	Homo sapiens	Illumina-implemented software bcl2fastq (version v2.19.0.316) was used for basecalling. cDNA sequencing reads were aligned to the human reference genome (hg38) and EBV reference sequence (Akata; https://github.com/flemingtonlab/public/tree/master/annotation). The digital gene expression matrix was built using STAR algorithm in CellRanger (“count” option; version 3.0.1; 10x Genomics). TCR reads we…	GPL20821	Peripheral blood
GSM4929872	NPC_SC_1807_Tumor_TCR	SRA	NPC_SC_1807_Tumor	Homo sapiens	Illumina-implemented software bcl2fastq (version v2.19.0.316) was used for basecalling. cDNA sequencing reads were aligned to the human reference genome (hg38) and EBV reference sequence (Akata; https://github.com/flemingtonlab/public/tree/master/annotation). The digital gene expression matrix was built using STAR algorithm in CellRanger (“count” option; version 3.0.1; 10x Genomics). TCR reads we…	GPL20822	Nasopharynx
GSM4929873	NPC_SC_1808_PBMC_TCR	SRA	NPC_SC_1808_PBMC	Homo sapiens	Illumina-implemented software bcl2fastq (version v2.19.0.316) was used for basecalling. cDNA sequencing reads were aligned to the human reference genome (hg38) and EBV reference sequence (Akata; https://github.com/flemingtonlab/public/tree/master/annotation). The digital gene expression matrix was built using STAR algorithm in CellRanger (“count” option; version 3.0.1; 10x Genomics). TCR reads we…	GPL20823	Peripheral blood
GSM4929874	NPC_SC_1808_Tumor_TCR	SRA	NPC_SC_1808_Tumor	Homo sapiens	Illumina-implemented software bcl2fastq (version v2.19.0.316) was used for basecalling. cDNA sequencing reads were aligned to the human reference genome (hg38) and EBV reference sequence (Akata; https://github.com/flemingtonlab/public/tree/master/annotation). The digital gene expression matrix was built using STAR algorithm in CellRanger (“count” option; version 3.0.1; 10x Genomics). TCR reads we…	GPL20824	Nasopharynx
GSM4929875	NPC_SC_1810_PBMC_TCR	SRA	NPC_SC_1810_PBMC	Homo sapiens	Illumina-implemented software bcl2fastq (version v2.19.0.316) was used for basecalling. cDNA sequencing reads were aligned to the human reference genome (hg38) and EBV reference sequence (Akata; https://github.com/flemingtonlab/public/tree/master/annotation). The digital gene expression matrix was built using STAR algorithm in CellRanger (“count” option; version 3.0.1; 10x Genomics). TCR reads we…	GPL20825	Peripheral blood
GSM4929876	NPC_SC_1810_Tumor_TCR	SRA	NPC_SC_1810_Tumor	Homo sapiens	Illumina-implemented software bcl2fastq (version v2.19.0.316) was used for basecalling. cDNA sequencing reads were aligned to the human reference genome (hg38) and EBV reference sequence (Akata; https://github.com/flemingtonlab/public/tree/master/annotation). The digital gene expression matrix was built using STAR algorithm in CellRanger (“count” option; version 3.0.1; 10x Genomics). TCR reads we…	GPL20826	Nasopharynx
GSM4929877	NPC_SC_1811_PBMC_TCR	SRA	NPC_SC_1811_PBMC	Homo sapiens	Illumina-implemented software bcl2fastq (version v2.19.0.316) was used for basecalling. cDNA sequencing reads were aligned to the human reference genome (hg38) and EBV reference sequence (Akata; https://github.com/flemingtonlab/public/tree/master/annotation). The digital gene expression matrix was built using STAR algorithm in CellRanger (“count” option; version 3.0.1; 10x Genomics). TCR reads we…	GPL20827	Peripheral blood
GSM4929878	NPC_SC_1811_Tumor_TCR	SRA	NPC_SC_1811_Tumor	Homo sapiens	Illumina-implemented software bcl2fastq (version v2.19.0.316) was used for basecalling. cDNA sequencing reads were aligned to the human reference genome (hg38) and EBV reference sequence (Akata; https://github.com/flemingtonlab/public/tree/master/annotation). The digital gene expression matrix was built using STAR algorithm in CellRanger (“count” option; version 3.0.1; 10x Genomics). TCR reads we…	GPL20828	Nasopharynx
GSM4929879	NPC_SC_1813_PBMC_TCR	SRA	NPC_SC_1813_PBMC	Homo sapiens	Illumina-implemented software bcl2fastq (version v2.19.0.316) was used for basecalling. cDNA sequencing reads were aligned to the human reference genome (hg38) and EBV reference sequence (Akata; https://github.com/flemingtonlab/public/tree/master/annotation). The digital gene expression matrix was built using STAR algorithm in CellRanger (“count” option; version 3.0.1; 10x Genomics). TCR reads we…	GPL20829	Peripheral blood
GSM4929880	NPC_SC_1813_Tumor_TCR	SRA	NPC_SC_1813_Tumor	Homo sapiens	Illumina-implemented software bcl2fastq (version v2.19.0.316) was used for basecalling. cDNA sequencing reads were aligned to the human reference genome (hg38) and EBV reference sequence (Akata; https://github.com/flemingtonlab/public/tree/master/annotation). The digital gene expression matrix was built using STAR algorithm in CellRanger (“count” option; version 3.0.1; 10x Genomics). TCR reads we…	GPL20830	Nasopharynx
GSM4929881	NPC_SC_1815_PBMC_TCR	SRA	NPC_SC_1815_PBMC	Homo sapiens	Illumina-implemented software bcl2fastq (version v2.19.0.316) was used for basecalling. cDNA sequencing reads were aligned to the human reference genome (hg38) and EBV reference sequence (Akata; https://github.com/flemingtonlab/public/tree/master/annotation). The digital gene expression matrix was built using STAR algorithm in CellRanger (“count” option; version 3.0.1; 10x Genomics). TCR reads we…	GPL20831	Peripheral blood
GSM4929882	NPC_SC_1815_Tumor_TCR	SRA	NPC_SC_1815_Tumor	Homo sapiens	Illumina-implemented software bcl2fastq (version v2.19.0.316) was used for basecalling. cDNA sequencing reads were aligned to the human reference genome (hg38) and EBV reference sequence (Akata; https://github.com/flemingtonlab/public/tree/master/annotation). The digital gene expression matrix was built using STAR algorithm in CellRanger (“count” option; version 3.0.1; 10x Genomics). TCR reads we…	GPL20832	Nasopharynx
GSM4929883	NPC_SC_1816_PBMC_TCR	SRA	NPC_SC_1816_PBMC	Homo sapiens	Illumina-implemented software bcl2fastq (version v2.19.0.316) was used for basecalling. cDNA sequencing reads were aligned to the human reference genome (hg38) and EBV reference sequence (Akata; https://github.com/flemingtonlab/public/tree/master/annotation). The digital gene expression matrix was built using STAR algorithm in CellRanger (“count” option; version 3.0.1; 10x Genomics). TCR reads we…	GPL20833	Peripheral blood
GSM4929884	NPC_SC_1816_Tumor_TCR	SRA	NPC_SC_1816_Tumor	Homo sapiens	Illumina-implemented software bcl2fastq (version v2.19.0.316) was used for basecalling. cDNA sequencing reads were aligned to the human reference genome (hg38) and EBV reference sequence (Akata; https://github.com/flemingtonlab/public/tree/master/annotation). The digital gene expression matrix was built using STAR algorithm in CellRanger (“count” option; version 3.0.1; 10x Genomics). TCR reads we…	GPL20834	Nasopharynx

## Sheet: GSE118719
Supplementary Table 1: Details of date sources
Accession	Title	SampleType	Source name	Organism	Data processing	Platform	tissue	disease status
GSM3336938	mrna_1	SRA	Nasopharyngeal carcinoma biopsy	Homo sapiens	Paired-end RNA-seq data was generated with the Illumina HiSeq 4000 platform following the Illumina protocol. The raw sequencing reads were aligned to human hg19 genome using star aligner (version 2.4.0g1). Following read alignment, featureCounts (v1.4.6) was used to quantify the gene expression at the gene level based on Ensembl gene model version 70.	GPL20301	nasopharyngeal carcinoma	NPC
GSM3336939	mrna_2	SRA	Nasopharyngeal carcinoma biopsy	Homo sapiens	Paired-end RNA-seq data was generated with the Illumina HiSeq 4000 platform following the Illumina protocol. The raw sequencing reads were aligned to human hg19 genome using star aligner (version 2.4.0g1). Following read alignment, featureCounts (v1.4.6) was used to quantify the gene expression at the gene level based on Ensembl gene model version 71.	GPL20302	nasopharyngeal carcinoma	NPC
GSM3336940	mrna_3	SRA	Nasopharyngeal carcinoma biopsy	Homo sapiens	Paired-end RNA-seq data was generated with the Illumina HiSeq 4000 platform following the Illumina protocol. The raw sequencing reads were aligned to human hg19 genome using star aligner (version 2.4.0g1). Following read alignment, featureCounts (v1.4.6) was used to quantify the gene expression at the gene level based on Ensembl gene model version 72.	GPL20303	nasopharyngeal carcinoma	NPC
GSM3336941	mrna_4	SRA	Nasopharyngeal carcinoma biopsy	Homo sapiens	Paired-end RNA-seq data was generated with the Illumina HiSeq 4000 platform following the Illumina protocol. The raw sequencing reads were aligned to human hg19 genome using star aligner (version 2.4.0g1). Following read alignment, featureCounts (v1.4.6) was used to quantify the gene expression at the gene level based on Ensembl gene model version 73.	GPL20304	nasopharyngeal carcinoma	NPC
GSM3336942	mrna_5	SRA	Nasopharyngeal carcinoma biopsy	Homo sapiens	Paired-end RNA-seq data was generated with the Illumina HiSeq 4000 platform following the Illumina protocol. The raw sequencing reads were aligned to human hg19 genome using star aligner (version 2.4.0g1). Following read alignment, featureCounts (v1.4.6) was used to quantify the gene expression at the gene level based on Ensembl gene model version 74.	GPL20305	nasopharyngeal carcinoma	NPC
GSM3336943	mrna_6	SRA	Nasopharyngeal carcinoma biopsy	Homo sapiens	Paired-end RNA-seq data was generated with the Illumina HiSeq 4000 platform following the Illumina protocol. The raw sequencing reads were aligned to human hg19 genome using star aligner (version 2.4.0g1). Following read alignment, featureCounts (v1.4.6) was used to quantify the gene expression at the gene level based on Ensembl gene model version 75.	GPL20306	nasopharyngeal carcinoma	NPC
GSM3336944	mrna_7	SRA	Nasopharyngeal carcinoma biopsy	Homo sapiens	Paired-end RNA-seq data was generated with the Illumina HiSeq 4000 platform following the Illumina protocol. The raw sequencing reads were aligned to human hg19 genome using star aligner (version 2.4.0g1). Following read alignment, featureCounts (v1.4.6) was used to quantify the gene expression at the gene level based on Ensembl gene model version 76.	GPL20307	nasopharyngeal carcinoma	NPC
GSM3336945	mrna_8	SRA	nasopharyngeal mucosal specimen	Homo sapiens	Paired-end RNA-seq data was generated with the Illumina HiSeq 4000 platform following the Illumina protocol. The raw sequencing reads were aligned to human hg19 genome using star aligner (version 2.4.0g1). Following read alignment, featureCounts (v1.4.6) was used to quantify the gene expression at the gene level based on Ensembl gene model version 77.	GPL20308	nasopharyngeal mucosa	Control
GSM3336946	mrna_9	SRA	nasopharyngeal mucosal specimen	Homo sapiens	Paired-end RNA-seq data was generated with the Illumina HiSeq 4000 platform following the Illumina protocol. The raw sequencing reads were aligned to human hg19 genome using star aligner (version 2.4.0g1). Following read alignment, featureCounts (v1.4.6) was used to quantify the gene expression at the gene level based on Ensembl gene model version 78.	GPL20309	nasopharyngeal mucosa	Control
GSM3336947	mrna_10	SRA	nasopharyngeal mucosal specimen	Homo sapiens	Paired-end RNA-seq data was generated with the Illumina HiSeq 4000 platform following the Illumina protocol. The raw sequencing reads were aligned to human hg19 genome using star aligner (version 2.4.0g1). Following read alignment, featureCounts (v1.4.6) was used to quantify the gene expression at the gene level based on Ensembl gene model version 79.	GPL20310	nasopharyngeal mucosa	Control
GSM3336948	mrna_11	SRA	nasopharyngeal mucosal specimen	Homo sapiens	Paired-end RNA-seq data was generated with the Illumina HiSeq 4000 platform following the Illumina protocol. The raw sequencing reads were aligned to human hg19 genome using star aligner (version 2.4.0g1). Following read alignment, featureCounts (v1.4.6) was used to quantify the gene expression at the gene level based on Ensembl gene model version 80.	GPL20311	nasopharyngeal mucosa	Control

## Sheet: GSE68799
Supplementary Table 1: Details of date sources
Accession	Title	SampleType	Source name	Organism	Data processing	Platform	tissue
GSM1681926	NPC-701T	SRA	Nasopharyngeal	Homo sapiens	Illumina HiSeq Control Software used for basecalling. Sequenced reads were trimmed for adaptor sequence by illumina HiSeq Analysis Software. Raw fastq data was mapped to human genome(Human.B37) and transcriptome(Gene model:RefGene) by ArrayStudiuo V7.0. Sequenced Fragments Per Kilobase of exon per Million fragments mapped to human genome (FPKM) were calculated using ArrayStudiuo V7.0. In short, e…	GPL11154	Tumor
GSM1681927	NPC-702T	SRA	Nasopharyngeal	Homo sapiens	Illumina HiSeq Control Software used for basecalling. Sequenced reads were trimmed for adaptor sequence by illumina HiSeq Analysis Software. Raw fastq data was mapped to human genome(Human.B37) and transcriptome(Gene model:RefGene) by ArrayStudiuo V7.0. Sequenced Fragments Per Kilobase of exon per Million fragments mapped to human genome (FPKM) were calculated using ArrayStudiuo V7.1. In short, e…	GPL11155	Tumor
GSM1681928	nonNPC-703T	SRA	Nasopharyngeal	Homo sapiens	Illumina HiSeq Control Software used for basecalling. Sequenced reads were trimmed for adaptor sequence by illumina HiSeq Analysis Software. Raw fastq data was mapped to human genome(Human.B37) and transcriptome(Gene model:RefGene) by ArrayStudiuo V7.0. Sequenced Fragments Per Kilobase of exon per Million fragments mapped to human genome (FPKM) were calculated using ArrayStudiuo V7.2. In short, e…	GPL11156	Control
GSM1681929	NPC-704T	SRA	Nasopharyngeal	Homo sapiens	Illumina HiSeq Control Software used for basecalling. Sequenced reads were trimmed for adaptor sequence by illumina HiSeq Analysis Software. Raw fastq data was mapped to human genome(Human.B37) and transcriptome(Gene model:RefGene) by ArrayStudiuo V7.0. Sequenced Fragments Per Kilobase of exon per Million fragments mapped to human genome (FPKM) were calculated using ArrayStudiuo V7.3. In short, e…	GPL11157	Tumor
GSM1681930	NPC-706T	SRA	Nasopharyngeal	Homo sapiens	Illumina HiSeq Control Software used for basecalling. Sequenced reads were trimmed for adaptor sequence by illumina HiSeq Analysis Software. Raw fastq data was mapped to human genome(Human.B37) and transcriptome(Gene model:RefGene) by ArrayStudiuo V7.0. Sequenced Fragments Per Kilobase of exon per Million fragments mapped to human genome (FPKM) were calculated using ArrayStudiuo V7.4. In short, e…	GPL11158	Tumor
GSM1681931	NPC-707T	SRA	Nasopharyngeal	Homo sapiens	Illumina HiSeq Control Software used for basecalling. Sequenced reads were trimmed for adaptor sequence by illumina HiSeq Analysis Software. Raw fastq data was mapped to human genome(Human.B37) and transcriptome(Gene model:RefGene) by ArrayStudiuo V7.0. Sequenced Fragments Per Kilobase of exon per Million fragments mapped to human genome (FPKM) were calculated using ArrayStudiuo V7.5. In short, e…	GPL11159	Tumor
GSM1681932	NPC-708T	SRA	Nasopharyngeal	Homo sapiens	Illumina HiSeq Control Software used for basecalling. Sequenced reads were trimmed for adaptor sequence by illumina HiSeq Analysis Software. Raw fastq data was mapped to human genome(Human.B37) and transcriptome(Gene model:RefGene) by ArrayStudiuo V7.0. Sequenced Fragments Per Kilobase of exon per Million fragments mapped to human genome (FPKM) were calculated using ArrayStudiuo V7.6. In short, e…	GPL11160	Tumor
GSM1681933	NPC-710T	SRA	Nasopharyngeal	Homo sapiens	Illumina HiSeq Control Software used for basecalling. Sequenced reads were trimmed for adaptor sequence by illumina HiSeq Analysis Software. Raw fastq data was mapped to human genome(Human.B37) and transcriptome(Gene model:RefGene) by ArrayStudiuo V7.0. Sequenced Fragments Per Kilobase of exon per Million fragments mapped to human genome (FPKM) were calculated using ArrayStudiuo V7.7. In short, e…	GPL11161	Tumor
GSM1681934	NPC-711T	SRA	Nasopharyngeal	Homo sapiens	Illumina HiSeq Control Software used for basecalling. Sequenced reads were trimmed for adaptor sequence by illumina HiSeq Analysis Software. Raw fastq data was mapped to human genome(Human.B37) and transcriptome(Gene model:RefGene) by ArrayStudiuo V7.0. Sequenced Fragments Per Kilobase of exon per Million fragments mapped to human genome (FPKM) were calculated using ArrayStudiuo V7.8. In short, e…	GPL11162	Tumor
GSM1681935	NPC-712T	SRA	Nasopharyngeal	Homo sapiens	Illumina HiSeq Control Software used for basecalling. Sequenced reads were trimmed for adaptor sequence by illumina HiSeq Analysis Software. Raw fastq data was mapped to human genome(Human.B37) and transcriptome(Gene model:RefGene) by ArrayStudiuo V7.0. Sequenced Fragments Per Kilobase of exon per Million fragments mapped to human genome (FPKM) were calculated using ArrayStudiuo V7.9. In short, e…	GPL11163	Tumor
GSM1681936	NPC-713T	SRA	Nasopharyngeal	Homo sapiens	Illumina HiSeq Control Software used for basecalling. Sequenced reads were trimmed for adaptor sequence by illumina HiSeq Analysis Software. Raw fastq data was mapped to human genome(Human.B37) and transcriptome(Gene model:RefGene) by ArrayStudiuo V7.0. Sequenced Fragments Per Kilobase of exon per Million fragments mapped to human genome (FPKM) were calculated using ArrayStudiuo V7.10. In short, …	GPL11164	Tumor
GSM1681937	NPC-714T	SRA	Nasopharyngeal	Homo sapiens	Illumina HiSeq Control Software used for basecalling. Sequenced reads were trimmed for adaptor sequence by illumina HiSeq Analysis Software. Raw fastq data was mapped to human genome(Human.B37) and transcriptome(Gene model:RefGene) by ArrayStudiuo V7.0. Sequenced Fragments Per Kilobase of exon per Million fragments mapped to human genome (FPKM) were calculated using ArrayStudiuo V7.11. In short, …	GPL11165	Tumor
GSM1681938	NPC-716T	SRA	Nasopharyngeal	Homo sapiens	Illumina HiSeq Control Software used for basecalling. Sequenced reads were trimmed for adaptor sequence by illumina HiSeq Analysis Software. Raw fastq data was mapped to human genome(Human.B37) and transcriptome(Gene model:RefGene) by ArrayStudiuo V7.0. Sequenced Fragments Per Kilobase of exon per Million fragments mapped to human genome (FPKM) were calculated using ArrayStudiuo V7.12. In short, …	GPL11166	Tumor
GSM1681939	NPC-718T	SRA	Nasopharyngeal	Homo sapiens	Illumina HiSeq Control Software used for basecalling. Sequenced reads were trimmed for adaptor sequence by illumina HiSeq Analysis Software. Raw fastq data was mapped to human genome(Human.B37) and transcriptome(Gene model:RefGene) by ArrayStudiuo V7.0. Sequenced Fragments Per Kilobase of exon per Million fragments mapped to human genome (FPKM) were calculated using ArrayStudiuo V7.13. In short, …	GPL11167	Tumor
GSM1681940	NPC-719T	SRA	Nasopharyngeal	Homo sapiens	Illumina HiSeq Control Software used for basecalling. Sequenced reads were trimmed for adaptor sequence by illumina HiSeq Analysis Software. Raw fastq data was mapped to human genome(Human.B37) and transcriptome(Gene model:RefGene) by ArrayStudiuo V7.0. Sequenced Fragments Per Kilobase of exon per Million fragments mapped to human genome (FPKM) were calculated using ArrayStudiuo V7.14. In short, …	GPL11168	Tumor
GSM1681941	NPC-720T	SRA	Nasopharyngeal	Homo sapiens	Illumina HiSeq Control Software used for basecalling. Sequenced reads were trimmed for adaptor sequence by illumina HiSeq Analysis Software. Raw fastq data was mapped to human genome(Human.B37) and transcriptome(Gene model:RefGene) by ArrayStudiuo V7.0. Sequenced Fragments Per Kilobase of exon per Million fragments mapped to human genome (FPKM) were calculated using ArrayStudiuo V7.15. In short, …	GPL11169	Tumor
GSM1681942	nonNPC-721T	SRA	Nasopharyngeal	Homo sapiens	Illumina HiSeq Control Software used for basecalling. Sequenced reads were trimmed for adaptor sequence by illumina HiSeq Analysis Software. Raw fastq data was mapped to human genome(Human.B37) and transcriptome(Gene model:RefGene) by ArrayStudiuo V7.0. Sequenced Fragments Per Kilobase of exon per Million fragments mapped to human genome (FPKM) were calculated using ArrayStudiuo V7.16. In short, …	GPL11170	Control
GSM1681943	NPC-722T	SRA	Nasopharyngeal	Homo sapiens	Illumina HiSeq Control Software used for basecalling. Sequenced reads were trimmed for adaptor sequence by illumina HiSeq Analysis Software. Raw fastq data was mapped to human genome(Human.B37) and transcriptome(Gene model:RefGene) by ArrayStudiuo V7.0. Sequenced Fragments Per Kilobase of exon per Million fragments mapped to human genome (FPKM) were calculated using ArrayStudiuo V7.17. In short, …	GPL11171	Tumor
GSM1681944	NPC-723T	SRA	Nasopharyngeal	Homo sapiens	Illumina HiSeq Control Software used for basecalling. Sequenced reads were trimmed for adaptor sequence by illumina HiSeq Analysis Software. Raw fastq data was mapped to human genome(Human.B37) and transcriptome(Gene model:RefGene) by ArrayStudiuo V7.0. Sequenced Fragments Per Kilobase of exon per Million fragments mapped to human genome (FPKM) were calculated using ArrayStudiuo V7.18. In short, …	GPL11172	Tumor
GSM1681945	NPC-724T	SRA	Nasopharyngeal	Homo sapiens	Illumina HiSeq Control Software used for basecalling. Sequenced reads were trimmed for adaptor sequence by illumina HiSeq Analysis Software. Raw fastq data was mapped to human genome(Human.B37) and transcriptome(Gene model:RefGene) by ArrayStudiuo V7.0. Sequenced Fragments Per Kilobase of exon per Million fragments mapped to human genome (FPKM) were calculated using ArrayStudiuo V7.19. In short, …	GPL11173	Tumor
GSM1681946	NPC-725T	SRA	Nasopharyngeal	Homo sapiens	Illumina HiSeq Control Software used for basecalling. Sequenced reads were trimmed for adaptor sequence by illumina HiSeq Analysis Software. Raw fastq data was mapped to human genome(Human.B37) and transcriptome(Gene model:RefGene) by ArrayStudiuo V7.0. Sequenced Fragments Per Kilobase of exon per Million fragments mapped to human genome (FPKM) were calculated using ArrayStudiuo V7.20. In short, …	GPL11174	Tumor
GSM1681947	nonNPC-727T	SRA	Nasopharyngeal	Homo sapiens	Illumina HiSeq Control Software used for basecalling. Sequenced reads were trimmed for adaptor sequence by illumina HiSeq Analysis Software. Raw fastq data was mapped to human genome(Human.B37) and transcriptome(Gene model:RefGene) by ArrayStudiuo V7.0. Sequenced Fragments Per Kilobase of exon per Million fragments mapped to human genome (FPKM) were calculated using ArrayStudiuo V7.21. In short, …	GPL11175	Control
GSM1681948	NPC-728T	SRA	Nasopharyngeal	Homo sapiens	Illumina HiSeq Control Software used for basecalling. Sequenced reads were trimmed for adaptor sequence by illumina HiSeq Analysis Software. Raw fastq data was mapped to human genome(Human.B37) and transcriptome(Gene model:RefGene) by ArrayStudiuo V7.0. Sequenced Fragments Per Kilobase of exon per Million fragments mapped to human genome (FPKM) were calculated using ArrayStudiuo V7.22. In short, …	GPL11176	Tumor
GSM1681949	NPC-729T	SRA	Nasopharyngeal	Homo sapiens	Illumina HiSeq Control Software used for basecalling. Sequenced reads were trimmed for adaptor sequence by illumina HiSeq Analysis Software. Raw fastq data was mapped to human genome(Human.B37) and transcriptome(Gene model:RefGene) by ArrayStudiuo V7.0. Sequenced Fragments Per Kilobase of exon per Million fragments mapped to human genome (FPKM) were calculated using ArrayStudiuo V7.23. In short, …	GPL11177	Tumor
GSM1681950	NPC-730T	SRA	Nasopharyngeal	Homo sapiens	Illumina HiSeq Control Software used for basecalling. Sequenced reads were trimmed for adaptor sequence by illumina HiSeq Analysis Software. Raw fastq data was mapped to human genome(Human.B37) and transcriptome(Gene model:RefGene) by ArrayStudiuo V7.0. Sequenced Fragments Per Kilobase of exon per Million fragments mapped to human genome (FPKM) were calculated using ArrayStudiuo V7.24. In short, …	GPL11178	Tumor
GSM1681951	NPC-731T	SRA	Nasopharyngeal	Homo sapiens	Illumina HiSeq Control Software used for basecalling. Sequenced reads were trimmed for adaptor sequence by illumina HiSeq Analysis Software. Raw fastq data was mapped to human genome(Human.B37) and transcriptome(Gene model:RefGene) by ArrayStudiuo V7.0. Sequenced Fragments Per Kilobase of exon per Million fragments mapped to human genome (FPKM) were calculated using ArrayStudiuo V7.25. In short, …	GPL11179	Tumor
GSM1681952	NPC-732T	SRA	Nasopharyngeal	Homo sapiens	Illumina HiSeq Control Software used for basecalling. Sequenced reads were trimmed for adaptor sequence by illumina HiSeq Analysis Software. Raw fastq data was mapped to human genome(Human.B37) and transcriptome(Gene model:RefGene) by ArrayStudiuo V7.0. Sequenced Fragments Per Kilobase of exon per Million fragments mapped to human genome (FPKM) were calculated using ArrayStudiuo V7.26. In short, …	GPL11180	Tumor
GSM1681953	NPC-733T	SRA	Nasopharyngeal	Homo sapiens	Illumina HiSeq Control Software used for basecalling. Sequenced reads were trimmed for adaptor sequence by illumina HiSeq Analysis Software. Raw fastq data was mapped to human genome(Human.B37) and transcriptome(Gene model:RefGene) by ArrayStudiuo V7.0. Sequenced Fragments Per Kilobase of exon per Million fragments mapped to human genome (FPKM) were calculated using ArrayStudiuo V7.27. In short, …	GPL11181	Tumor
GSM1681954	NPC-735T	SRA	Nasopharyngeal	Homo sapiens	Illumina HiSeq Control Software used for basecalling. Sequenced reads were trimmed for adaptor sequence by illumina HiSeq Analysis Software. Raw fastq data was mapped to human genome(Human.B37) and transcriptome(Gene model:RefGene) by ArrayStudiuo V7.0. Sequenced Fragments Per Kilobase of exon per Million fragments mapped to human genome (FPKM) were calculated using ArrayStudiuo V7.28. In short, …	GPL11182	Tumor
GSM1681955	NPC-736T	SRA	Nasopharyngeal	Homo sapiens	Illumina HiSeq Control Software used for basecalling. Sequenced reads were trimmed for adaptor sequence by illumina HiSeq Analysis Software. Raw fastq data was mapped to human genome(Human.B37) and transcriptome(Gene model:RefGene) by ArrayStudiuo V7.0. Sequenced Fragments Per Kilobase of exon per Million fragments mapped to human genome (FPKM) were calculated using ArrayStudiuo V7.29. In short, …	GPL11183	Tumor
GSM1681956	NPC-737T	SRA	Nasopharyngeal	Homo sapiens	Illumina HiSeq Control Software used for basecalling. Sequenced reads were trimmed for adaptor sequence by illumina HiSeq Analysis Software. Raw fastq data was mapped to human genome(Human.B37) and transcriptome(Gene model:RefGene) by ArrayStudiuo V7.0. Sequenced Fragments Per Kilobase of exon per Million fragments mapped to human genome (FPKM) were calculated using ArrayStudiuo V7.30. In short, …	GPL11184	Tumor
GSM1681957	NPC-740T	SRA	Nasopharyngeal	Homo sapiens	Illumina HiSeq Control Software used for basecalling. Sequenced reads were trimmed for adaptor sequence by illumina HiSeq Analysis Software. Raw fastq data was mapped to human genome(Human.B37) and transcriptome(Gene model:RefGene) by ArrayStudiuo V7.0. Sequenced Fragments Per Kilobase of exon per Million fragments mapped to human genome (FPKM) were calculated using ArrayStudiuo V7.31. In short, …	GPL11185	Tumor
GSM1681958	NPC-741T	SRA	Nasopharyngeal	Homo sapiens	Illumina HiSeq Control Software used for basecalling. Sequenced reads were trimmed for adaptor sequence by illumina HiSeq Analysis Software. Raw fastq data was mapped to human genome(Human.B37) and transcriptome(Gene model:RefGene) by ArrayStudiuo V7.0. Sequenced Fragments Per Kilobase of exon per Million fragments mapped to human genome (FPKM) were calculated using ArrayStudiuo V7.32. In short, …	GPL11186	Tumor
GSM1681959	nonNPC-742T	SRA	Nasopharyngeal	Homo sapiens	Illumina HiSeq Control Software used for basecalling. Sequenced reads were trimmed for adaptor sequence by illumina HiSeq Analysis Software. Raw fastq data was mapped to human genome(Human.B37) and transcriptome(Gene model:RefGene) by ArrayStudiuo V7.0. Sequenced Fragments Per Kilobase of exon per Million fragments mapped to human genome (FPKM) were calculated using ArrayStudiuo V7.33. In short, …	GPL11187	Control
GSM1681960	NPC-743T	SRA	Nasopharyngeal	Homo sapiens	Illumina HiSeq Control Software used for basecalling. Sequenced reads were trimmed for adaptor sequence by illumina HiSeq Analysis Software. Raw fastq data was mapped to human genome(Human.B37) and transcriptome(Gene model:RefGene) by ArrayStudiuo V7.0. Sequenced Fragments Per Kilobase of exon per Million fragments mapped to human genome (FPKM) were calculated using ArrayStudiuo V7.34. In short, …	GPL11188	Tumor
GSM1681961	NPC-744T	SRA	Nasopharyngeal	Homo sapiens	Illumina HiSeq Control Software used for basecalling. Sequenced reads were trimmed for adaptor sequence by illumina HiSeq Analysis Software. Raw fastq data was mapped to human genome(Human.B37) and transcriptome(Gene model:RefGene) by ArrayStudiuo V7.0. Sequenced Fragments Per Kilobase of exon per Million fragments mapped to human genome (FPKM) were calculated using ArrayStudiuo V7.35. In short, …	GPL11189	Tumor
GSM1681962	NPC-746T	SRA	Nasopharyngeal	Homo sapiens	Illumina HiSeq Control Software used for basecalling. Sequenced reads were trimmed for adaptor sequence by illumina HiSeq Analysis Software. Raw fastq data was mapped to human genome(Human.B37) and transcriptome(Gene model:RefGene) by ArrayStudiuo V7.0. Sequenced Fragments Per Kilobase of exon per Million fragments mapped to human genome (FPKM) were calculated using ArrayStudiuo V7.36. In short, …	GPL11190	Tumor
GSM1681963	NPC-747T	SRA	Nasopharyngeal	Homo sapiens	Illumina HiSeq Control Software used for basecalling. Sequenced reads were trimmed for adaptor sequence by illumina HiSeq Analysis Software. Raw fastq data was mapped to human genome(Human.B37) and transcriptome(Gene model:RefGene) by ArrayStudiuo V7.0. Sequenced Fragments Per Kilobase of exon per Million fragments mapped to human genome (FPKM) were calculated using ArrayStudiuo V7.37. In short, …	GPL11191	Tumor
GSM1681964	NPC-748T	SRA	Nasopharyngeal	Homo sapiens	Illumina HiSeq Control Software used for basecalling. Sequenced reads were trimmed for adaptor sequence by illumina HiSeq Analysis Software. Raw fastq data was mapped to human genome(Human.B37) and transcriptome(Gene model:RefGene) by ArrayStudiuo V7.0. Sequenced Fragments Per Kilobase of exon per Million fragments mapped to human genome (FPKM) were calculated using ArrayStudiuo V7.38. In short, …	GPL11192	Tumor
GSM1681965	NPC-749T	SRA	Nasopharyngeal	Homo sapiens	Illumina HiSeq Control Software used for basecalling. Sequenced reads were trimmed for adaptor sequence by illumina HiSeq Analysis Software. Raw fastq data was mapped to human genome(Human.B37) and transcriptome(Gene model:RefGene) by ArrayStudiuo V7.0. Sequenced Fragments Per Kilobase of exon per Million fragments mapped to human genome (FPKM) were calculated using ArrayStudiuo V7.39. In short, …	GPL11193	Tumor
GSM1681966	NPC-751T	SRA	Nasopharyngeal	Homo sapiens	Illumina HiSeq Control Software used for basecalling. Sequenced reads were trimmed for adaptor sequence by illumina HiSeq Analysis Software. Raw fastq data was mapped to human genome(Human.B37) and transcriptome(Gene model:RefGene) by ArrayStudiuo V7.0. Sequenced Fragments Per Kilobase of exon per Million fragments mapped to human genome (FPKM) were calculated using ArrayStudiuo V7.40. In short, …	GPL11194	Tumor
GSM1681967	NPC-752T	SRA	Nasopharyngeal	Homo sapiens	Illumina HiSeq Control Software used for basecalling. Sequenced reads were trimmed for adaptor sequence by illumina HiSeq Analysis Software. Raw fastq data was mapped to human genome(Human.B37) and transcriptome(Gene model:RefGene) by ArrayStudiuo V7.0. Sequenced Fragments Per Kilobase of exon per Million fragments mapped to human genome (FPKM) were calculated using ArrayStudiuo V7.41. In short, …	GPL11195	Tumor
GSM1681968	NPC-754T	SRA	Nasopharyngeal	Homo sapiens	Illumina HiSeq Control Software used for basecalling. Sequenced reads were trimmed for adaptor sequence by illumina HiSeq Analysis Software. Raw fastq data was mapped to human genome(Human.B37) and transcriptome(Gene model:RefGene) by ArrayStudiuo V7.0. Sequenced Fragments Per Kilobase of exon per Million fragments mapped to human genome (FPKM) were calculated using ArrayStudiuo V7.42. In short, …	GPL11196	Tumor
GSM1681969	NPC-755T	SRA	Nasopharyngeal	Homo sapiens	Illumina HiSeq Control Software used for basecalling. Sequenced reads were trimmed for adaptor sequence by illumina HiSeq Analysis Software. Raw fastq data was mapped to human genome(Human.B37) and transcriptome(Gene model:RefGene) by ArrayStudiuo V7.0. Sequenced Fragments Per Kilobase of exon per Million fragments mapped to human genome (FPKM) were calculated using ArrayStudiuo V7.43. In short, …	GPL11197	Tumor
GSM1681970	NPC-756T	SRA	Nasopharyngeal	Homo sapiens	Illumina HiSeq Control Software used for basecalling. Sequenced reads were trimmed for adaptor sequence by illumina HiSeq Analysis Software. Raw fastq data was mapped to human genome(Human.B37) and transcriptome(Gene model:RefGene) by ArrayStudiuo V7.0. Sequenced Fragments Per Kilobase of exon per Million fragments mapped to human genome (FPKM) were calculated using ArrayStudiuo V7.44. In short, …	GPL11198	Tumor
GSM1681971	NPC-757T	SRA	Nasopharyngeal	Homo sapiens	Illumina HiSeq Control Software used for basecalling. Sequenced reads were trimmed for adaptor sequence by illumina HiSeq Analysis Software. Raw fastq data was mapped to human genome(Human.B37) and transcriptome(Gene model:RefGene) by ArrayStudiuo V7.0. Sequenced Fragments Per Kilobase of exon per Million fragments mapped to human genome (FPKM) were calculated using ArrayStudiuo V7.45. In short, …	GPL11199	Tumor
