# Supplementary material for: METTL14 modulates the nasopharyngeal carcinoma microenvironment via m6A-modified YWHAH identified through single-cell and machine learning analyses
Source: Front Immunol. 2026 Feb 2;17:1717039. doi: 10.3389/fimmu.2026.1717039 (PMC12907370; doi:10.3389/fimmu.2026.1717039)
Supplement: Supplementary file 2 [file Table2.xlsx]

## Sheet: Sheet1
Supplementary table 2:Oligonucleotide sequence
shRNA-NC	CGTGATCTTCACCGACAAGAT
shMETTL14-A	GCTGACAGATTTGAAGAATAT
shMETTL14-B	TGGACTTGGGATGATATTAT
Supplementary table 2: Primers for qRT-PCR analysis
Gene	Forward Primer (5'-3')	Reverse Primer (5'-3')
GAPDH	ACCCAGAAGACTGTGGATGG	TCTAGACGGCAGGTCAGGTC
METTL14	GAGTGTGTTTACGAAAATGGGGT	CCGTCTGTGCTACGCTTCA
NFKB2	ATGGAGAGTTGCTACAACCCA	CTGTTCCACGATCACCAGGTA
YWHAH	GACATGGCCTCCGCTATGAAG	ATGCTGCTAATGACCCTCCAG
Supplementary table 2: siRNA sequence
Gene	sense (5'-3')	anti-sense (5'-3')
Negative-control siRNA	UUCUCCGAACGUGUCACGUTT	ACGUGACACGUUCGGAGAATT
siRNA-YWHAH (human)	CUCCAAUGAAGAUCGAAAUCUCC	GGAGAUUUCGAUCUUCAUUGGAG
