# Supplementary material for: METTL14 modulates the nasopharyngeal carcinoma microenvironment via m6A-modified YWHAH identified through single-cell and machine learning analyses
Source: Front Immunol. 2026 Feb 2;17:1717039. doi: 10.3389/fimmu.2026.1717039 (PMC12907370; doi:10.3389/fimmu.2026.1717039)
Supplement: Supplementary file 3 [file Table3.xlsx]

## Sheet: min.pct=0.3,logfc.threshold=0.5
Supplementary table 3: top 10 genes of cluster0-18
	gene	p_val	avg_log2FC	pct.1	pct.2	p_val_adj	cluster
1	GZMK	0	3.30917	0.702	0.109	0	0
2	CCL4	0	2.97283	0.795	0.324	0	0
3	LAG3	0	2.82331	0.577	0.137	0	0
4	DUSP4	0	2.26424	0.585	0.151	0	0
5	IFNG	0	3.33778	0.471	0.087	0	0
6	ITM2C	0	2.63648	0.473	0.114	0	0
7	FABP5	0	2.31439	0.48	0.136	0	0
8	TNFSF9	0	3.09573	0.401	0.068	0	0
9	CRTAM	0	3.55768	0.362	0.052	0	0
10	CCL4L2	0	3.70354	0.391	0.097	0	0
11	KLRF1	0	6.10363	0.684	0.018	0	1
12	SPON2	0	4.53691	0.67	0.086	0	1
13	FCGR3A	0	3.71003	0.631	0.055	0	1
14	CLIC3	0	3.60639	0.676	0.124	0	1
15	SH2D1B	0	7.41121	0.484	0.005	0	1
16	TRDC	0	4.07283	0.496	0.024	0	1
17	KLRC3	0	4.50606	0.435	0.029	0	1
18	KLRC2	0	5.41194	0.373	0.015	0	1
19	PTGDR	0	4.05747	0.351	0.028	0	1
20	IGFBP7	0	5.72332	0.316	0.008	0	1
21	IL7R	0	2.34228	0.895	0.307	0	2
22	LTB	0	1.36359	0.825	0.415	0	2
23	AQP3	0	2.32887	0.529	0.133	0	2
24	CD40LG	0	3.09255	0.328	0.043	0	2
25	MAL	0	1.41385	0.348	0.115	0	2
26	TNFRSF25	0	1.92911	0.313	0.084	0	2
27	INPP4B	0	1.24845	0.384	0.158	0	2
28	CD4	0	1.55538	0.305	0.096	0	2
29	CD28	0	1.32886	0.316	0.11	0	2
30	LMNA	0	1.60945	0.301	0.133	0	2
31	MS4A1	0	11.722	0.971	0.001	0	3
32	BANK1	0	9.2894	0.785	0.003	0	3
33	CD19	0	10.5112	0.559	0.002	0	3
34	FCRLA	0	9.51461	0.515	0.002	0	3
35	VPREB3	0	9.466	0.416	0.001	0	3
36	LINC00926	0	8.7185	0.405	0.002	0	3
37	TNFRSF13B	0	7.6389	0.363	0.004	0	3
38	HLA-DOB	0	7.49573	0.343	0.004	0	3
39	CD22	0	8.47088	0.336	0.001	0	3
40	FAM129C	0	8.63992	0.319	0.002	0	3
41	GZMH	0	2.03059	0.952	0.324	0	4
42	CD8A	0	1.96943	0.885	0.271	0	4
43	CD8B	0	1.93998	0.766	0.214	0	4
44	FGFBP2	0	1.69994	0.696	0.188	0	4
45	KLRG1	0	1.87263	0.517	0.162	0	4
46	CX3CR1	0	1.72258	0.476	0.138	0	4
47	PRSS23	0	1.8491	0.403	0.105	0	4
48	ZNF683	0	2.36091	0.345	0.064	0	4
49	FCRL6	0	1.7993	0.372	0.101	0	4
50	TGFBR3	0	1.63333	0.363	0.124	0	4
51	LEF1	0	2.88761	0.758	0.14	0	5
52	TCF7	0	2.59865	0.727	0.162	0	5
53	MAL	0	2.62159	0.571	0.107	0	5
54	CCR7	0	1.59791	0.633	0.188	0	5
55	CAMK4	0	1.6846	0.65	0.236	0	5
56	NOSIP	0	1.76297	0.76	0.352	0	5
57	LDLRAP1	0	2.11875	0.443	0.119	0	5
58	TRABD2A	0	2.85018	0.329	0.053	0	5
59	ACTN1	0	2.80032	0.324	0.051	0	5
60	MYC	0	1.73299	0.365	0.11	0	5
61	FOXP3	0	6.87299	0.746	0.012	0	6
62	CTLA4	0	3.41593	0.652	0.105	0	6
63	TNFRSF4	0	4.85223	0.587	0.065	0	6
64	TNFRSF18	0	4.01013	0.577	0.073	0	6
65	IL2RA	0	5.55508	0.459	0.021	0	6
66	AC133644.2	0	3.53438	0.409	0.054	0	6
67	RTKN2	0	5.39539	0.367	0.013	0	6
68	TBC1D4	0	3.72151	0.383	0.043	0	6
69	AC017002.1	0	4.29495	0.302	0.022	0	6
70	GK	0	3.25482	0.329	0.05	0	6
71	LEF1	0	2.44698	0.823	0.177	0	7
72	CD8B	0	2.06932	0.847	0.257	0	7
73	TCF7	0	2.12824	0.779	0.196	0	7
74	NELL2	0	2.75622	0.622	0.099	0	7
75	RP11-291B21.2	0	2.01591	0.674	0.177	0	7
76	ACTN1	0	3.18734	0.523	0.062	0	7
77	LDLRAP1	0	2.15293	0.572	0.135	0	7
78	TRABD2A	0	2.48737	0.402	0.068	0	7
79	LRRN3	0	3.4164	0.356	0.028	0	7
80	C1orf228	0	2.32127	0.302	0.056	0	7
81	LYZ	0	9.16264	0.991	0.035	0	8
82	S100A8	0	10.4384	0.942	0.018	0	8
83	S100A9	0	9.49167	0.948	0.029	0	8
84	VCAN	0	10.2513	0.852	0.003	0	8
85	S100A12	0	10.9161	0.797	0.002	0	8
86	CD36	0	9.49169	0.635	0.002	0	8
87	RP11-1143G9.4	0	9.45343	0.408	0.001	0	8
88	CLEC4E	0	9.85671	0.349	0	0	8
89	NRG1	0	10.251	0.316	0	0	8
90	CD163	0	10.2019	0.301	0	0	8
91	TRDV2	0	9.32566	0.879	0.003	0	9
92	TRGV9	0	5.3756	0.897	0.046	0	9
93	TRDC	0	3.6979	0.753	0.088	0	9
94	KLRG1	0	2.54138	0.805	0.193	0	9
95	KLRB1	0	1.84644	0.785	0.234	0	9
96	KLRC1	0	3.12051	0.551	0.05	0	9
97	LYAR	0	1.78402	0.609	0.209	0	9
98	TRGV8	0	4.36325	0.391	0.029	0	9																					0.053
99	TRGC1	0	2.52756	0.341	0.061	0	9
100	TRGC2	0	1.84738	0.344	0.087	0	9
101	IFIT1	0	3.31944	0.563	0.088	0	10
102	MX1	0	2.19805	0.754	0.291	0	10
103	IFIT3	0	3.13282	0.571	0.119	0	10
104	RSAD2	0	3.15538	0.546	0.102	0	10
105	ISG15	0	2.22099	0.808	0.419	0	10
106	CMPK2	0	2.7572	0.466	0.092	0	10
107	HERC5	0	2.27592	0.495	0.136	0	10
108	IFIT2	0	2.94713	0.427	0.096	0	10
109	OAS3	0	2.46442	0.42	0.099	0	10
110	USP18	0	2.3404	0.381	0.091	0	10
111	TYMS	0	7.4659	0.659	0.008	0	11
112	MKI67	0	6.8825	0.591	0.009	0	11
113	KIAA0101	0	6.9423	0.531	0.007	0	11
114	RRM2	0	6.82422	0.426	0.008	0	11
115	UBE2C	0	7.50441	0.397	0.004	0	11
116	TK1	0	6.00933	0.383	0.008	0	11
117	UHRF1	0	7.84591	0.376	0.002	0	11
118	ASPM	0	6.95472	0.365	0.005	0	11
119	CDT1	0	6.36851	0.353	0.004	0	11
120	BIRC5	0	7.57891	0.311	0.002	0	11
121	LINC01272	0	7.76494	0.949	0.011	0	12
122	CSF1R	0	7.17767	0.859	0.01	0	12
123	CDKN1C	0	7.76846	0.775	0.006	0	12
124	RP11-362F19.1	0	7.77722	0.595	0.003	0	12
125	PAPSS2	0	7.25745	0.521	0.004	0	12
126	MS4A4A	0	7.44537	0.445	0.003	0	12
127	VMO1	0	8.25272	0.424	0.002	0	12
128	LYPD2	0	11.9094	0.372	0	0	12
129	CTD-2006K23.1	0	8.20482	0.352	0.001	0	12
130	ICAM4	0	7.32196	0.339	0.002	0	12
131	IGHG1	0	9.89851	0.789	0.082	0	13
132	IGKC	0	8.60009	0.784	0.099	0	13
133	IGHG3	0	9.41973	0.651	0.02	0	13
134	IGHG4	0	9.35341	0.636	0.01	0	13
135	IGHA1	0	8.96977	0.591	0.066	0	13
136	IGHG2	0	9.51906	0.435	0.014	0	13
137	IGLC2	0	8.9384	0.436	0.039	0	13
138	IGKV1-39	0	9.37677	0.361	0.026	0	13
139	IGLV6-57	0	8.77368	0.34	0.022	0	13
140	IGLV2-11	0	8.8594	0.3	0.021	0	13
141	KRT19	0	9.2507	0.833	0.015	0	14
142	KRT8	0	9.03772	0.74	0.005	0	14
143	CLDN4	0	8.27409	0.555	0.007	0	14
144	KRT5	0	8.88244	0.548	0.008	0	14
145	FXYD3	0	8.86189	0.498	0.003	0	14
146	KRT15	0	8.94242	0.487	0.006	0	14
147	EPCAM	0	10.5972	0.46	0	0	14
148	S100A14	0	8.5731	0.457	0.002	0	14
149	SFN	0	8.69585	0.376	0.002	0	14
150	S100A16	0	9.10314	0.349	0.001	0	14
151	ZNF683	4.32E-281	3.16458	0.522	0.094	8.67E-277	15
152	RP11-291B21.2	1.74E-203	2.41271	0.653	0.192	3.50E-199	15
153	LAG3	1.16E-163	1.96351	0.644	0.208	2.32E-159	15
154	ITGA1	3.72E-135	2.59772	0.313	0.062	7.46E-131	15
155	ALOX5AP	5.77E-123	1.92033	0.78	0.469	1.16E-118	15
156	ITGAE	6.08E-112	2.1324	0.537	0.203	1.22E-107	15
157	CXCR3	6.97E-104	1.94147	0.508	0.181	1.40E-99	15
158	ITM2C	5.23E-99	1.98448	0.488	0.172	1.05E-94	15
159	CXCR6	1.20E-93	2.30317	0.309	0.079	2.41E-89	15
160	CAPG	4.22E-86	2.12277	0.456	0.175	8.47E-82	15
161	SERPINF1	0	7.4909	0.539	0.005	0	16
162	CSF2RA	0	6.64057	0.44	0.008	0	16
163	IDO1	0	8.43389	0.389	0.003	0	16
164	FSCN1	0	7.97035	0.377	0.011	0	16
165	GAS6	0	6.51023	0.34	0.006	0	16
166	IL3RA	0	7.18639	0.33	0.005	0	16
167	TMEM176A	0	5.70448	0.335	0.018	0	16
168	CLIC2	0	7.55435	0.316	0.002	0	16
169	LILRB4	0	6.28591	0.314	0.008	0	16
170	GPR157	0	6.03317	0.309	0.005	0	16
171	TPSB2	0	15.0953	0.918	0.001	0	17
172	TPSAB1	0	15.0624	0.915	0.001	0	17
173	CPA3	0	15.1534	0.899	0	0	17
174	TPSD1	0	15.0653	0.869	0	0	17
175	MS4A2	0	16.0472	0.854	0	0	17
176	HPGDS	0	12.9444	0.851	0	0	17
177	CNRIP1	0	13.0328	0.512	0	0	17
178	MAOB	0	12.2568	0.473	0	0	17
179	GCSAML	0	13.6059	0.47	0	0	17
180	MLPH	0	12.4132	0.345	0	0	17
181	PPBP	0	8.55897	0.87	0.01	0	18
182	SDPR	0	8.11399	0.726	0.004	0	18
183	SPARC	0	8.47764	0.639	0.003	0	18
184	TUBB1	0	8.88501	0.625	0.002	0	18
185	PF4	0	8.26078	0.538	0.003	0	18
186	C6orf25	0	7.75741	0.397	0.002	0	18
187	TREML1	0	8.72433	0.332	0.001	0	18
188	PF4V1	0	8.42322	0.31	0.001	0	18
189	GP9	0	9.07796	0.303	0.001	0	18
190	ITGA2B	0	8.24344	0.303	0.001	0	18

## Sheet: cell type annotation
Supplementary Table 3: Marker genes for cell type annotation
Myeloid	Epi	plasma	NKT	Treg	Tcells	Bcells	NK	CD8T
ITGAX	EPCAM	CD38	CD3D	FOXP3	PTPRC	CD19	KLRB1	CD8A
HLA-DRA	KRT19	SDC1	KLRB1	IL2RA	CD3D	CD79A	NCR1	CD8B
HLA-DRB1	KRT7	MZB1	TCRAV24AJ18	CTLA4	CD3E	CD79B	CD3	GZMB
CLEC9A	KRT8	XBP1	FCGR3A	IKZF2	CD4	MS4A1	FCGR3A	PRF1
CD209	KRT18	PRDM1	CD3E	IL7R	CD8A	PAX5	NCAM1	IFNG
CD14	PROM1	IGHG1	NKG7	TIGIT	FOXP3	CD22		CD3D
ITGAM	DCN	IGHA1	ZBTB16	LAG3	KLRD1	CD24		CD3E
CD68	LUM	IGHM	TRAV24	TNFRSF18		BANK1		PDCD1
ITGA2B	GSN	JCHAIN	TRAJ18	ENTPD1		TCL1A		HAVCR2
GP9	ZEB1					ENTPD1		CD69
GP1BA	ZEB2							ITGAE
CD163	PDGFRA
CD86	SNAI2
CCL22	CDKN1A
S100A4	KLF4
LAMP3	MUC1
IDO1	MKI67
IDO2	TOP2A
CD1E
CD1C
MRC1
MSR1
S100A8
RCVRN
FPR1
C1QA
C1QB
S100A9
MMP19
FCGR3A
ITGB3
SELP
GYPA

## Sheet: Annotation of Cell Types (ACT)
Supplementary Table 3: Annotation of Cell Types (ACT)
Order	Cluster	Cell.Type	Padj	whg.p	gsea.p	Over.Markers.whg	Over.Markers.gsea	whg.overlap	gsea.overlap
1	cluster_0	Effector memory CD8-positive, alpha-beta T cell	5.30289827725302e-36	1.76763275908435e-37	NA	7/44	0/1	GZMK,CCL4,CD8A,ITGAE,CD8B,CXCR3,CCL5
2	cluster_0	CD8-positive, alpha-beta T cell	3.98846212313702e-28	2.658974748758e-29	NA	9/96	25/808	IFNG,GZMK,CCL4,LAG3,CD8A,DUSP2,ITGAE,CD8B,CCL5	CCL4L2,CRTAM,IFNG,GZMK,TNFSF9,CCL4,LAG3,FABP5,DUSP4,CD8A,DUSP2,OASL,PTMS,ITGAE,CD8B,RGCC,CXCR3,SLA,CCL5,TNFAIP3,TUBA4A,THEMIS,LYST,SAMSN1,NR4A2
3	cluster_0	CD8-positive, alpha-beta cytotoxic T cell	9.96073250663288e-27	9.96073250663286e-28	NA	7/51	20/503	IFNG,GZMK,CCL4,LAG3,CD8A,CD8B,CCL5	CCL4L2,CRTAM,IFNG,GZMK,CCL4,LAG3,ITM2C,DUSP4,CD8A,DUSP2,OASL,CD8B,RGCC,CXCR3,SLA,CCL5,TNFAIP3,TUBA4A,THEMIS,SAMSN1
4	cluster_0	Activated CD8-positive, alpha-beta T cell	8.1071621984464e-23	1.08095495979285e-23	NA	2025-05-10	17/401	CRTAM,GZMK,CCL4,CD8A,CCL5	IFNG,GZMK,CCL4,LAG3,DUSP4,CD8A,DUSP2,OASL,CD8B,RGCC,CXCR3,SLA,CCL5,TNFAIP3,TUBA4A,SAMSN1,NR4A2
5	cluster_0	T cell	1.04641505942166e-22	1.7440250990361e-23	NA	11/221	21/801	CCL4L2,GZMK,CCL4,LAG3,CD8A,ITGAE,CD8B,CXCR3,CCL5,TNFAIP3,THEMIS	CCL4L2,CRTAM,IFNG,GZMK,CCL4,LAG3,DUSP4,CD8A,DUSP2,OASL,ITGAE,CD8B,RGCC,CXCR3,SLA,CCL5,TNFAIP3,TUBA4A,THEMIS,SAMSN1,NR4A2
6	cluster_0	T-helper 1 cell	3.84376527637775e-19	7.6875305527555e-20	NA	2025-04-26	0/1	IFNG,CCL4,CXCR3,CCL5
7	cluster_0	Effector T cell	6.1438380705504e-18	1.43356221646176e-18	NA	7/48	11/67	CRTAM,IFNG,GZMK,CCL4,LAG3,OASL,CCL5	CCL4L2,IFNG,GZMK,TNFSF9,CCL4,CD8A,DUSP2,CD8B,CXCR3,SLA,CCL5
8	cluster_0	Naive thymus-derived CD8-positive, alpha-beta T cell	9.86073497683504e-15	2.62952932715602e-15	NA	2025-03-13	23/324	GZMK,CD8A,CD8B	CCL4L2,CRTAM,IFNG,GZMK,TNFSF9,CCL4,LAG3,ITM2C,DUSP4,CD8A,DUSP2,OASL,CD8B,RGCC,CXCR3,SLA,CCL5,TNFAIP3,TUBA4A,THEMIS,LYST,SAMSN1,NR4A2
9	cluster_0	Mature NK T cell	1.25160340595203e-11	3.75481021785608e-12	NA	4/39	17/299	CCL4,CD8A,CD8B,CCL5	CCL4L2,CRTAM,IFNG,GZMK,CCL4,ITM2C,DUSP4,CD8A,DUSP2,CD8B,RGCC,SLA,CCL5,BHLHE40,TNFAIP3,SAMSN1,NR4A2
10	cluster_0	CD4-positive, alpha-beta T cell	1.28245997760137e-11	4.27486659200457e-12	NA	7/93	15/499	IFNG,GZMK,LAG3,CD8A,CD8B,CCL5,TNFAIP3	IFNG,GZMK,CCL4,DUSP4,DUSP2,CD8B,RGCC,SLA,CCL5,BHLHE40,TNFAIP3,TUBA4A,THEMIS,SAMSN1,NR4A2
1	cluster_1	Natural killer cell	4.44798138998341e-47	2.37859967378791e-49	NA	13/150	29/433	KLRF1,SPON2,KLRC3,TRDC,FCGR3A,GNLY,TYROBP,KLRD1,FGFBP2,PRF1,ADGRG1,CX3CR1,NCR3	SH2D1B,KLRF1,IGFBP7,KLRC2,SPON2,KLRC3,TRDC,PTGDR,FCGR3A,CLIC3,GNLY,TTC38,S1PR5,TYROBP,HOPX,KLRD1,FGFBP2,CD300A,PRF1,PRSS23,ADGRG1,CX3CR1,TXK,MATK,FCRL6,C1orf21,FGR,NCR3,AOAH
2	cluster_1	Mature NK T cell	1.09348474173379e-36	1.16950239757625e-38	NA	10/42	20/299	KLRF1,TRDC,FCGR3A,GNLY,TYROBP,KLRD1,FGFBP2,PRF1,CX3CR1,NCR3	KLRF1,KLRC2,SPON2,TRDC,FCGR3A,CLIC3,GNLY,S1PR5,TYROBP,HOPX,KLRD1,FGFBP2,PRF1,PRSS23,ADGRG1,CX3CR1,MATK,FCRL6,FGR,NCR3
3	cluster_1	Circulating natural killer cell	1.77264124257548e-29	2.84380948006763e-31	NA	2025-06-12	23/87	FCGR3A,GNLY,TYROBP,KLRD1,FGFBP2,CX3CR1	SH2D1B,KLRF1,IGFBP7,SPON2,PTGDR,FCGR3A,CLIC3,GNLY,S1PR5,TYROBP,HOPX,KLRD1,FGFBP2,PRF1,PRSS23,ADGRG1,CX3CR1,TXK,MATK,FCRL6,FGR,AOAH,SYNGR1
4	cluster_1	Effector memory CD8-positive, alpha-beta T cell, terminally differentiated	9.94288239258139e-23	2.12681976311901e-24	NA	2025-06-14	0/1	GNLY,HOPX,KLRD1,FGFBP2,PRF1,CX3CR1
5	cluster_1	Effector T cell	6.35753761861455e-21	1.69987636861352e-22	NA	6/51	2/67	KLRF1,FCGR3A,GNLY,KLRD1,FGFBP2,CX3CR1	PTGDR,AOAH
6	cluster_1	Monocyte	1.22613442248064e-11	3.93412114164911e-13	NA	7/218	6/603	KLRC2,FCGR3A,GNLY,TYROBP,KLRD1,CX3CR1,FGR	FCGR3A,GNLY,TYROBP,CD300A,FGR,AOAH
7	cluster_1	CD8-positive, alpha-beta cytotoxic T cell	1.98043625778249e-11	7.41339775640505e-13	NA	4/54	18/503	TRDC,FCGR3A,GNLY,PRF1	KLRF1,KLRC2,SPON2,TRDC,FCGR3A,CLIC3,GNLY,S1PR5,TYROBP,HOPX,KLRD1,FGFBP2,PRF1,ADGRG1,MATK,FCRL6,C1orf21,AOAH
8	cluster_1	Gamma-delta T cell	2.95310239075918e-11	1.26335931155473e-12	NA	3/38	15/246	TRDC,FCGR3A,CX3CR1	KLRF1,KLRC2,KLRC3,TRDC,PTGDR,FCGR3A,CLIC3,GNLY,HOPX,KLRD1,TXK,MATK,FCRL6,NCR3,AOAH
9	cluster_1	CD14-positive, CD16-positive monocyte	1.10039985877661e-10	5.29604210106389e-12	NA	2025-02-09	3/317	FCGR3A,CX3CR1	FCGR3A,TYROBP,CD300A
10	cluster_1	Non-classical monocyte	1.24834290509084e-09	6.67563050850714e-11	NA	2/52	3/142	FCGR3A,CX3CR1	FCGR3A,TYROBP,FGR
1	cluster_10	Macrophage	2.33353609778161e-16	1.24788026619338e-18	NA	14/281	9/676	IFIT1,IFIT3,IFIT2,OAS3,ISG15,MX1,MX2,IFI6,IFI44L,IFI44,CCR7,STAT1,EPSTI1,OAS2	RSAD2,IFIT3,IFIT2,ISG15,IFI6,GBP1,DDX60L,MT2A,PLSCR1
2	cluster_10	CD4-positive, alpha-beta T cell	2.21108931657722e-07	2.36480140810398e-09	NA	6/96	9/499	IFIT3,ISG15,OAS1,MX2,IFI44L,CCR7	IFIT3,ISG15,MX1,IFI6,IFI44L,CCR7,TNFRSF25,STAT1,MT2A
3	cluster_10	Neutrophil	5.2584483081358e-07	8.4360133285601e-09	NA	6/117	4/627	IFIT1,IFIT3,IFIT2,ISG15,MX1,CCR7	IFIT3,IFIT2,MX2,PLSCR1
4	cluster_10	Microglial cell	5.41761353189877e-07	1.1588478143099e-08	NA	5/88	1/370	RSAD2,IFIT3,MX1,MX2,MT2A	MT2A
5	cluster_10	Natural killer cell	0.000603423442218736	1.61343166368646e-05	NA	5/150	3/433	ISG15,MX1,IFI6,IFI44L,MT2A	IFIT3,ISG15,MT2A
6	cluster_10	T cell	0.00141752418256958	4.54820593337833e-05	NA	5/224	5/801	HERC5,ISG15,IFI44,CCR7,MT2A	ISG15,OASL,CCR7,TNFRSF25,STAT1
7	cluster_10	Effector T cell	0.0240574555476377	0.0019297424236073	NA	2/51	0/67	IFIT2,OASL
8	cluster_10	Plasmacytoid dendritic cell	0.0247442665057684	0.00211715649247216	NA	2/93	3/379	CCR7,IRF7	IFIT2,IFI44L,IRF7
9	cluster_10	Dendritic cell	0.0396199766296363	0.00360181605723966	NA	2/143	4/797	CCR7,IRF7	CCR7,IRF7,MT2A,PLSCR1
10	cluster_10	Langerhans cell	0.0460734791619742	0.0044348803471419	NA	2/143	6/559	CCR7,IRF7	ISG15,MX1,IFI6,IFI44L,CCR7,PLSCR1
1	cluster_11	Chondroblast	2.71518051759853e-33	1.45196819122917e-35	NA	2025-06-08	24/536	BIRC5,UBE2C,CDK1,CENPU,STMN1,DHFR	BIRC5,UBE2C,TYMS,ASPM,MKI67,RRM2,TK1,CDK1,TOP2A,CLSPN,TPX2,NUSAP1,CENPF,CENPU,ZWINT,STMN1,DHFR,UBE2T,MCM4,MAD2L1,PCNA,HMGB2,MCM7,HELLS
2	cluster_11	Transit amplifying cell	3.17044773102335e-25	3.39085318826028e-27	NA	2025-08-25	23/404	UBE2C,RRM2,TK1,TOP2A,STMN1,UBE2T,PCNA,HMGB2	BIRC5,UBE2C,TYMS,ASPM,MKI67,RRM2,CDT1,TK1,CDK1,TOP2A,TPX2,NUSAP1,CENPF,ASF1B,ZWINT,STMN1,DHFR,UBE2T,MAD2L1,FEN1,PCNA,HMGB2,MCM7
3	cluster_11	Monocyte-derived dendritic cell	4.08337575417577e-11	6.55087019386487e-13	NA	2025-05-26	18/577	TYMS,CDK1,TOP2A,STMN1,PCNA	TYMS,MKI67,RRM2,TK1,TOP2A,CLSPN,TPX2,CENPF,CENPU,ZWINT,STMN1,MCM2,DHFR,MCM4,FEN1,PCNA,HMGB2,MCM7
4	cluster_11	Melanocyte	1.40429592642663e-08	3.00384155385376e-10	NA	5/39	1/554	BIRC5,TYMS,MKI67,MAD2L1,PCNA	STMN1
5	cluster_11	Trophoblast cell	3.03494582623063e-08	8.11482841238135e-10	NA	5/45	16/1478	ASPM,MKI67,TOP2A,CENPF,HMGB2	BIRC5,UBE2C,TYMS,CDT1,TK1,CDK1,NUSAP1,ZWINT,STMN1,MCM2,UBE2T,FEN1,PCNA,HMGB2,MCM7,HELLS
6	cluster_11	Neural progenitor cell	5.52337760915893e-08	1.77220671951623e-09	NA	2025-04-27	8/78	MKI67,TOP2A,CENPF,HMGB2	BIRC5,UBE2C,MKI67,TOP2A,TPX2,NUSAP1,CENPF,HMGB2
7	cluster_11	Progenitor cell	1.06314032749045e-07	3.97966967509793e-09	NA	7/178	14/479	ASPM,MKI67,TOP2A,CENPF,STMN1,MCM4,PCNA	BIRC5,UBE2C,TYMS,MKI67,TK1,CDK1,TOP2A,TPX2,NUSAP1,CENPF,STMN1,MAD2L1,HMGB2,MCM7
8	cluster_11	T cell	3.75240584403497e-07	1.60530731295614e-08	NA	7/224	3/801	TYMS,MKI67,CDK1,TOP2A,STMN1,PCNA,HMGB2	STMN1,PCNA,HMGB2
9	cluster_11	CD8-positive, alpha-beta T cell	1.06396047580863e-06	5.12066539159232e-08	NA	5/99	24/808	TYMS,MKI67,TOP2A,NUSAP1,STMN1	UHRF1,BIRC5,UBE2C,TYMS,ASPM,MKI67,RRM2,TK1,CDK1,TOP2A,CLSPN,TPX2,NUSAP1,CENPF,ASF1B,CENPU,ZWINT,STMN1,MCM2,UBE2T,MAD2L1,PCNA,HMGB2,MCM7
10	cluster_11	Keratinocyte	1.27040948022034e-06	6.79363358406597e-08	NA	4/61	5/303	TYMS,MKI67,TK1,HMGB2	TOP2A,NUSAP1,CENPF,STMN1,HMGB2
1	cluster_12	Macrophage	2.54932932498657e-07	1.36327771389656e-09	NA	6/281	12/676	MS4A4A,CSF1R,MS4A7,LST1,LILRB2,SERPINA1	VMO1,MS4A4A,CSF1R,LRRC25,MS4A7,LST1,LILRB2,HK3,SERPINA1,ADGRE2,PILRA,C5AR1
2	cluster_12	Non-classical monocyte	5.33686620877979e-07	5.70787829816021e-09	NA	5/52	13/142	CDKN1C,CSF1R,CDH23,LST1,TCF7L2	LYPD2,CDKN1C,PAPSS2,CSF1R,LRRC25,MS4A7,LST1,LILRB2,SERPINA1,ADGRE2,TCF7L2,PILRA,C5AR1
3	cluster_12	Monocyte	6.41481596035892e-06	1.02911485995063e-07	NA	6/218	17/603	ICAM4,CSF1R,MS4A7,LST1,LILRB2,SERPINA1	LYPD2,VMO1,CDKN1C,MS4A4A,CSF1R,CKB,LRRC25,MS4A7,LST1,LILRB2,SERPINA1,ADGRE2,TCF7L2,PILRA,GPBAR1,C5AR1,SECTM1
4	cluster_12	Tumor-associated macrophage	0.00221503956379045	4.73805254286728e-05	NA	3/102	8/482	MS4A4A,CSF1R,MS4A7	MS4A4A,CSF1R,MS4A7,LST1,LILRB2,SERPINA1,PILRA,C5AR1
1	cluster_13	Plasma cell	9.52531528610656e-92	5.09375148989657e-94	NA	14/64	29/342	IGHG1,IGHG2,IGHG3,IGHG4,IGHA1,IGLC2,IGKC,JCHAIN,IGLL5,SDC1,DERL3,IGLC3,MZB1,TNFRSF17	IGHG1,IGHG2,IGHG3,IGKV1-39,IGHG4,IGHA1,IGLC2,IGLV2-11,IGLV6-57,IGKC,IGKV1-5,IGLV1-40,IGKV1-12,IGKV3-15,JCHAIN,IGLV3-1,IGKV3-11,IGKV3-20,IGLV2-14,IGKV1-9,IGKV4-1,IGLL5,SDC1,DERL3,IGLC3,MZB1,TXNDC5,JSRP1,TNFRSF17
2	cluster_13	B cell	4.10870618673072e-26	4.39433816762645e-28	NA	15/169	21/509	IGHG1,IGHG2,IGHG3,IGHG4,IGHA1,IGLC2,IGKC,JCHAIN,IGLV3-1,IGLL5,SDC1,DERL3,IGLC3,MZB1,TNFRSF17	IGHG1,IGHG2,IGHG3,IGKV1-39,IGHG4,IGHA1,IGLC2,IGKC,JCHAIN,IGLV3-1,IGKV3-20,IGLV2-14,IGKV4-1,IGLL5,SDC1,DERL3,IGLC3,MZB1,TXNDC5,JSRP1,TNFRSF17
3	cluster_13	Plasmablast	2.08332303669855e-12	3.34222947063938e-14	NA	2025-04-16	0/1	IGHA1,JCHAIN,MZB1,TNFRSF17
4	cluster_13	Plasmacytoid dendritic cell	4.47738821728056e-08	9.5773009995306e-10	NA	5/93	7/379	IGLC2,IGKC,JCHAIN,MZB1,GAS6	IGHG1,IGHA1,IGKC,JCHAIN,DERL3,MZB1,GAS6
5	cluster_13	Granulocyte	2.93327931861507e-07	7.84299283052159e-09	NA	5/69	0/40	IGHA1,IGLC2,IGKC,JCHAIN,IGLC3
6	cluster_13	Memory B cell	0.00147840054611197	4.74353116399561e-05	NA	2/39	1/51	IGHG1,IGHG3	IGKC
7	cluster_13	Endothelial cell of vascular tree	0.0015602759453149	5.84060514288999e-05	NA	3/49	0/352	IGHG1,IGHG3,IGHG4
1	cluster_14	Epithelial cell	2.51319919900041e-58	1.34395679090931e-60	NA	16/376	21/709	EPCAM,KRT19,KRT8,KRT15,KRT5,FXYD3,SFN,CLDN4,ELF3,CLDN1,DSP,KRT18,CSTA,CCND1,PERP,CD24	EPCAM,KRT19,S100A16,KRT8,KRT15,FXYD3,SFN,S100A14,CLDN4,ELF3,CLDN1,MDK,IGFBP2,DSP,KRT18,CD9,CSTA,PERP,JUP,ATP1B1,CD24
2	cluster_14	Progenitor cell	1.40932373729756e-33	1.50729811475675e-35	NA	10/178	15/479	EPCAM,KRT19,KRT8,KRT15,KRT5,MDK,KRT18,CD9,CCND1,CD24	EPCAM,KRT19,KRT8,KRT15,FXYD3,SFN,S100A14,CLDN4,ELF3,MDK,IGFBP2,KRT18,STAP2,CD9,CD24
3	cluster_14	Cholangiocyte	4.65109017319739e-32	7.46164198908669e-34	NA	7/36	10/130	EPCAM,KRT19,KRT8,CLDN4,ELF3,KRT18,CD24	EPCAM,KRT19,KRT8,CLDN4,ELF3,CLDN1,KRT18,PERP,ATP1B1,CD24
4	cluster_14	Luminal cell	1.04156732823948e-23	2.22795150425558e-25	NA	5/45	11/271	EPCAM,KRT19,KRT8,KRT15,KRT18	EPCAM,KRT19,KRT8,KRT15,FXYD3,CLDN4,ELF3,KRT18,CCND1,ATP1B1,CD24
5	cluster_14	Urothelial cell	4.16675472990442e-23	1.11410554275519e-24	NA	2025-06-23	17/935	EPCAM,KRT8,KRT5,CLDN4,KRT18,CD24	KRT19,S100A16,KRT8,FXYD3,SFN,S100A14,CLDN4,ELF3,MDK,DSP,KRT18,CDC42EP4,CD9,CCND1,PERP,JUP,ATP1B1
6	cluster_14	Enterocyte	3.5720441177688e-19	1.14611041211833e-20	NA	3/33	14/494	EPCAM,KRT8,KRT18	EPCAM,KRT19,S100A16,KRT8,FXYD3,SFN,S100A14,CLDN4,ELF3,MDK,KRT18,STAP2,CD9,CD24
7	cluster_14	Keratinocyte	5.37143177077946e-19	2.01069638478376e-20	NA	5/61	13/303	KRT19,KRT8,KRT15,KRT5,CLDN1	S100A16,KRT15,KRT5,FXYD3,SFN,S100A14,CLDN4,CLDN1,DSP,CSTA,PERP,JUP,ATP1B1
8	cluster_14	Hepatic stem cell	4.85624914949665e-18	2.07753974310018e-19	NA	2025-03-20	0/47	EPCAM,KRT19,CD24
9	cluster_14	Stem cell	3.10177622028403e-17	1.49283347500301e-18	NA	8/195	10/414	EPCAM,KRT19,KRT15,KRT5,UBD,KRT18,CD9,CD24	EPCAM,KRT15,SFN,CLDN4,ELF3,MDK,KRT18,CD9,ATP1B1,CD24
10	cluster_14	Ductal cell	6.48641295609437e-17	3.46867002999698e-18	NA	2025-03-19	7/53	KRT19,KRT18,ATP1B1	EPCAM,KRT19,KRT8,FXYD3,CLDN4,ELF3,KRT18
1	cluster_15	Effector memory CD8-positive, alpha-beta T cell	4.44613965366688e-63	1.48204655122227e-64	NA	9/44	0/1	ITGA1,CXCR6,ITGAE,CXCR3,CD8A,CD8B,CCL5,GZMK,GZMA
2	cluster_15	CD8-positive, alpha-beta cytotoxic T cell	4.54249951420782e-31	3.02833300947188e-32	NA	10/51	15/503	ZNF683,ITGA1,LAG3,CD8A,CD8B,CCL5,GZMK,CD2,CD96,GZMA	ITM2C,LAG3,CXCR3,ALOX5AP,CD8A,CD8B,CCL5,GZMK,PLEKHF1,COTL1,CD2,THEMIS,CD96,GRAP2,GZMA
3	cluster_15	CD8-positive, alpha-beta T cell	2.55845565411611e-30	2.55845565411613e-31	NA	10/96	27/808	ZNF683,ITGA1,ITGAE,LAG3,CD8A,CD8B,CCL5,GZMK,CD2,GZMA	ZNF683,ITGA1,CXCR6,ITGAE,CAPG,LAG3,CXCR3,ALOX5AP,JAML,CD8A,CD8B,GYG1,PTMS,CCL5,GZMK,CKLF,RBPJ,PLEKHF1,COTL1,SAMD9L,CD2,THEMIS,FABP5,IFI6,CD96,GRAP2,GZMA
4	cluster_15	T cell	3.81109980787512e-29	5.08146641050016e-30	NA	13/221	18/801	ZNF683,ITGAE,LAG3,CXCR3,JAML,CD8A,CD8B,CCL5,GZMK,CD2,THEMIS,CD96,GZMA	ZNF683,ITGA1,CXCR6,ITGAE,LAG3,CXCR3,ALOX5AP,JAML,CD8A,CD8B,CCL5,GZMK,CKLF,COTL1,CD2,THEMIS,CD96,GZMA
5	cluster_15	Mature NK T cell	1.46344577816735e-17	2.43907629694558e-18	NA	6/39	11/299	ZNF683,CD8A,CD8B,CCL5,CD2,GZMA	ZNF683,ITM2C,ALOX5AP,CD8A,CD8B,CCL5,GZMK,CKLF,CD2,CD96,GZMA
6	cluster_15	CD4-positive, alpha-beta T cell	4.53509277399876e-15	9.07018554799751e-16	NA	9/93	13/499	ZNF683,LAG3,CD8A,CD8B,CCL5,GZMK,COTL1,CD2,GZMA	CXCR6,ALOX5AP,CD8B,CCL5,GZMK,CKLF,PLEKHF1,COTL1,CD2,THEMIS,IFI6,CD96,GZMA
7	cluster_15	Exhausted T cell	9.67184764434578e-15	2.57915937182554e-15	NA	2025-03-21	0/1	ITGAE,LAG3,GZMA
8	cluster_15	Naive thymus-derived CD8-positive, alpha-beta T cell	9.67184764434578e-15	2.57440350398353e-15	NA	2025-03-13	14/324	CD8A,CD8B,GZMK	CXCR6,ITM2C,LAG3,CXCR3,ALOX5AP,CD8A,CD8B,CCL5,GZMK,CD2,THEMIS,IFI6,CD96,GZMA
9	cluster_15	Gamma-delta T cell	1.918463208379e-12	5.755389625137e-13	NA	5/35	11/246	CXCR6,CXCR3,CD8A,CD8B,CCL5	ZNF683,ITM2C,LAG3,CXCR3,ALOX5AP,CD8A,CD8B,CCL5,GZMK,CD96,GZMA
10	cluster_15	Activated CD8-positive, alpha-beta T cell	6.44042859577259e-12	2.1468095319242e-12	NA	2025-03-10	14/401	CD8A,CCL5,GZMK	CXCR6,LAG3,CXCR3,ALOX5AP,JAML,CD8A,CD8B,CCL5,GZMK,CKLF,CD2,CD96,GRAP2,GZMA
1	cluster_16	Plasmacytoid dendritic cell	4.28514384286476e-16	2.29152077158543e-18	NA	6/93	10/379	IDO1,SERPINF1,IL3RA,GAS6,LILRB4,PLD4	SERPINF1,IL3RA,GAS6,LILRB4,CSF2RB,TXN,PLD4,TSPAN13,SULF2,CCDC88A
2	cluster_16	Dendritic cell	9.24992339397934e-16	9.89296619676936e-18	NA	8/143	25/797	IDO1,SERPINF1,IL3RA,CSF2RA,LILRB4,LAMP3,TXN,PLD4	IDO1,FSCN1,CLIC2,SERPINF1,IL3RA,CSF2RA,LILRB4,GPR157,LAMP3,C15orf48,ALDH2,GSN,CSF2RB,TXN,LGALS2,NET1,IL13RA1,PLD4,TSPAN13,IL4I1,SULF2,MARCKS,KLF4,CXCL16,CCDC88A
3	cluster_16	Langerhans cell	1.09824999128419e-15	2.19812865379832e-17	NA	8/143	16/559	IDO1,SERPINF1,IL3RA,CSF2RA,LILRB4,LAMP3,TXN,PLD4	IDO1,FSCN1,SERPINF1,CSF2RA,GPR157,LAMP3,C15orf48,ALDH2,GSN,CSF2RB,TXN,IL13RA1,TSPAN13,IL4I1,MARCKS,CXCL16
4	cluster_16	Plasmacytoid dendritic cell, human	1.09824999128419e-15	2.34919784231914e-17	NA	2025-02-05	0/1	IL3RA,PLD4
5	cluster_16	Migratory dendritic cell	4.17661472456608e-12	1.11674190496419e-13	NA	2025-05-22	7/301	IDO1,FSCN1,LAMP3,IL4I1,MARCKS	FSCN1,TMEM176A,LAMP3,CSF2RB,TMEM176B,NET1,CCDC88A
6	cluster_16	Type 1 conventional dendritic cell	2.73374770030141e-11	8.77138299561951e-13	NA	4/38	15/353	IDO1,CLIC2,LGALS2,NET1	IDO1,CLIC2,CSF2RA,GPR157,C15orf48,ALDH2,GSN,TXN,TMEM176B,LGALS2,NET1,PLD4,MARCKS,CXCL16,CCDC88A
7	cluster_16	Eosinophil	3.9776388846346e-07	1.48895573221616e-08	NA	2/49	0/1	IL3RA,CSF2RA
8	cluster_16	Myeloid dendritic cell	0.0039332889265383	0.000168269044985596	NA	3/63	0/1	LAMP3,LGALS2,PLD4
9	cluster_16	Fibroblast	0.0277038054400458	0.00148148692192758	NA	3/309	6/687	SERPINF1,GSN,SULF2	SERPINF1,TMEM176A,GSN,TMEM176B,MARCKS,KLF4
1	cluster_17	Mast cell	4.20280736402896e-113	2.24749056899941e-115	NA	20/61	21/163	MS4A2,CPA3,TPSB2,TPSD1,TPSAB1,HPGDS,MLPH,HDC,GATA2,SLC18A2,TIMP3,IL1RL1,KIT,LTC4S,CLU,RGS13,SIGLEC6,VWA5A,PTGS2,PTGS1	MS4A2,CPA3,TPSB2,TPSD1,TPSAB1,GCSAML,HPGDS,MLPH,MAOB,HDC,GATA2,SLC18A2,IL1RL1,KIT,SLC45A3,LTC4S,CLU,RGS13,VWA5A,PTGS2,PTGS1
2	cluster_17	Basophil	2.96012560169793e-15	3.16590973443628e-17	NA	2025-06-25	0/1	MS4A2,CPA3,TPSAB1,GATA2,SLC18A2,KIT
3	cluster_17	Megakaryocyte-erythroid progenitor cell	7.0884875911469e-10	1.13719052264389e-11	NA	2025-03-19	9/188	HDC,GATA2,KIT	CPA3,TPSAB1,CNRIP1,HPGDS,GATA2,TIMP3,IL1RL1,SVOPL,SLC45A3
4	cluster_17	Granulocyte	1.53971183918562e-06	3.2935012602901e-08	NA	4/69	1/40	CPA3,KIT,SLC45A3,PTGS2	MS4A2
5	cluster_17	Hematopoietic stem cell	6.64238554710771e-06	1.77603891633896e-07	NA	3/88	2/230	HDC,GATA2,KIT	GATA2,CLU
6	cluster_17	Eosinophil	2.99418465378469e-05	9.60700958433589e-07	NA	3/49	0/1	MS4A2,CPA3,TPSAB1
7	cluster_17	Melanocyte	0.00146396201567745	7.04580649256528e-05	NA	2/39	5/554	KIT,MITF	MLPH,KIT,MITF,AKAP12,PMP22
8	cluster_17	Adult endothelial progenitor cell	0.0139686909136529	0.000746988818911918	NA	2025-02-24	1/419	KIT,CLU	CLU
1	cluster_18	Megakaryocyte	7.45545052159481e-31	3.98687193668171e-33	NA	6/69	17/134	GP9,TUBB1,PPBP,PF4,ITGA2B,NRGN	GP9,TUBB1,TREML1,PPBP,SPARC,PF4V1,PF4,ITGA2B,GNG11,MYL9,NRGN,RGS18,PTGS1,CLU,ACTN1,VCL,LIMS1
2	cluster_18	Platelet	4.78538314518073e-25	5.11805683976549e-27	NA	5/53	24/127	GP9,TUBB1,PPBP,PF4,ITGA2B	GP9,TUBB1,TREML1,PPBP,SPARC,PF4V1,PF4,ITGA2B,GNG11,F13A1,NRGN,RGS18,PTGS1,CLU,MAP3K7CL,PGRMC1,ACTN1,NCOA4,GPX1,VCL,RNF11,CTSA,LIMS1,GRAP2
3	cluster_18	Megakaryocyte progenitor cell	1.45453974261004e-15	2.33348621809096e-17	NA	2025-03-15	19/144	PPBP,PF4,ITGA2B	GP9,TUBB1,TREML1,PPBP,SPARC,PF4,ITGA2B,GNG11,MYL9,F13A1,NRGN,RGS18,CLU,MAP3K7CL,PGRMC1,ACTN1,NCOA4,LIMS1,GRAP2
4	cluster_18	Smooth muscle cell	6.08358170687293e-09	1.30130089986587e-10	NA	4/107	8/573	SPARC,MYL9,ACTN1,VCL	SPARC,GNG11,MYL9,NRGN,CLU,MAP3K7CL,ACTN1,VCL
5	cluster_18	Capillary endothelial cell	0.0103018104676765	0.000275449477745361	NA	2025-02-23	2/163	SPARC,CLU	SPARC,GNG11
6	cluster_18	Fibroblast	0.0183466128750169	0.000686771604947157	NA	4/309	5/687	SPARC,MYL9,CLU,GPX1	SPARC,GNG11,MYL9,F13A1,CLU
7	cluster_18	Endothelial cell	0.0192291611695713	0.000822637910997704	NA	5/466	3/634	SPARC,GNG11,PTGS1,CLU,GPX1	SPARC,GNG11,CLU
1	cluster_2	Effector memory CD4-positive, alpha-beta T cell	1.92609639030517e-44	6.42032130101722e-46	NA	2025-08-26	0/1	IL7R,AQP3,CD4,MAL,CD28,KLRB1,ANXA1,CCR7
2	cluster_2	Central memory CD4-positive, alpha-beta T cell	6.16598795744059e-41	4.1106586382937e-42	NA	2025-08-25	0/1	IL7R,AQP3,CD4,MAL,LTB,CD28,ANXA1,CCR7
3	cluster_2	CD4-positive, alpha-beta T cell	3.37526863088136e-40	3.37526863088135e-41	NA	11/93	28/499	CD40LG,IL7R,LMNA,CD4,LTB,CD28,GPR183,TCF7,KLRB1,ANXA1,CCR7	CD40LG,IL7R,AQP3,TNFRSF25,LMNA,CD4,MAL,LTB,CD28,INPP4B,FLT3LG,GPR183,TCF7,TRAT1,KLRB1,ANXA1,FKBP5,CAMK4,CD5,PBXIP1,RCAN3,DGKA,CCR7,PTGER4,TMEM123,TC2N,TTC39C,CD6
4	cluster_2	T cell	3.2854395694604e-32	4.38058609261385e-33	NA	11/221	27/801	CD40LG,IL7R,CD4,LTB,CD28,TCF7,TRAT1,KLRB1,CD5,CCR7,CD6	CD40LG,IL7R,AQP3,TNFRSF25,CD4,MAL,LTB,CD28,INPP4B,FLT3LG,TRADD,GPR183,TCF7,TRAT1,KLRB1,ANXA1,FKBP5,CAMK4,CD5,PBXIP1,RCAN3,DGKA,CCR7,PTGER4,TC2N,TTC39C,CD6
5	cluster_2	Helper T cell	5.40924749820978e-32	9.01541249701628e-33	NA	6/57	9/159	CD40LG,IL7R,CD4,GPR183,KLRB1,CCR7	CD40LG,IL7R,CD4,LTB,LIMS1,TRAT1,KLRB1,FKBP5,CD6
6	cluster_2	Memory T cell	3.73660500053759e-23	7.4732100010752e-24	NA	2025-05-16	8/214	CD40LG,IL7R,LTB,GPR183,KLRB1	IL7R,LTB,CD28,INPP4B,GPR183,TCF7,CD5,PTGER4
7	cluster_2	T-helper 17 cell	2.17460152581022e-19	5.07407022689052e-20	NA	2025-03-31	0/1	IL7R,CD4,KLRB1
8	cluster_2	Naive T cell	1.43878201000346e-18	3.8367520266759e-19	NA	2025-04-19	10/192	IL7R,CD4,TCF7,CCR7	IL7R,MAL,LTB,TCF7,TRAT1,ANXA1,CAMK4,CCR7,TMEM123,CD6
9	cluster_2	CD4-positive, alpha-beta memory T cell	1.64228505536936e-18	4.9268551661081e-19	NA	2025-04-10	17/94	IL7R,CD4,KLRB1,CCR7	IL7R,AQP3,LMNA,MAL,LTB,CD28,INPP4B,GPR183,TCF7,TRAT1,FKBP5,CD5,PBXIP1,RCAN3,CCR7,PTGER4,CD6
10	cluster_2	Naive thymus-derived CD4-positive, alpha-beta T cell	6.16468357635495e-18	2.05489452545165e-18	NA	2025-05-13	19/287	IL7R,CD4,GPR183,TCF7,CCR7	CD40LG,IL7R,MAL,LTB,CD28,FLT3LG,GPR183,TCF7,TRAT1,KLRB1,ANXA1,FKBP5,CAMK4,RCAN3,DGKA,CCR7,PTGER4,TMEM123,CD6
1	cluster_3	Memory B cell	6.07245730226473e-26	6.49460674039007e-28	NA	7/39	8/51	MS4A1,CD19,BANK1,CD22,TNFRSF13B,BLK,CD24	MS4A1,FCRLA,VPREB3,BANK1,HLA-DOB,CD79A,RALGPS2,MEF2C
2	cluster_3	Follicular B cell	4.78966720776761e-23	7.6839580873277e-25	NA	2025-05-27	20/163	MS4A1,CD22,TNFRSF13B,CD79A,CD40	MS4A1,CD19,FCRLA,VPREB3,BANK1,LINC00926,CD22,TNFRSF13B,HLA-DOB,BLNK,CD79A,SPIB,BLK,TNFRSF13C,POU2AF1,GNG7,MEF2C,GAPT,AFF3,LY86
3	cluster_3	Immature B cell	4.26947007335992e-20	9.1325563066522e-22	NA	2025-03-05	17/119	MS4A1,CD19,CD79A	MS4A1,FCRLA,VPREB3,BANK1,LINC00926,TNFRSF13B,HLA-DOB,CD79A,SPIB,BLK,TNFRSF13C,ADAM28,RALGPS2,CD24,CD40,FCGR2B,AFF3
4	cluster_3	Transitional stage B cell	2.83165098082661e-16	7.57125930702301e-18	NA	2025-03-11	0/1	MS4A1,CD19,CD24
5	cluster_3	Naive B cell	3.6431815431133e-11	1.16893525447486e-12	NA	2025-03-22	19/129	MS4A1,CD19,CD24	MS4A1,CD19,FCRLA,VPREB3,BANK1,LINC00926,CD22,HLA-DOB,BLNK,CD79A,SPIB,TNFRSF13C,RALGPS2,CD24,MEF2C,GAPT,CD40,SWAP70,LY86
6	cluster_3	Plasma cell	8.08596266030875e-11	3.02683094236156e-12	NA	4/64	7/342	MS4A1,CD19,CD79A,TCF4	VPREB3,TNFRSF13B,CD79A,TCF4,POU2AF1,GNG7,FCGR2B
7	cluster_3	Pro-B cell	1.77363762234107e-10	7.58775453407943e-12	NA	2025-04-17	6/73	MS4A1,CD19,VPREB3,CD79A	VPREB3,BLNK,CD79A,SPIB,TCF4,CD24
8	cluster_3	Granulocyte	8.98099449953147e-10	4.32240376982797e-11	NA	6/69	0/40	MS4A1,BANK1,CD79A,TNFRSF13C,TCF4,MEF2C
9	cluster_3	Precursor B cell	2.41048135329103e-09	1.28902746165296e-10	NA	2025-03-11	17/466	CD19,VPREB3,CD24	CD19,FCRLA,BANK1,LINC00926,CD22,CD79A,SPIB,BLK,TCF4,ADAM28,RALGPS2,MEF2C,GAPT,CD40,AFF3,SWAP70,LY86
10	cluster_3	Plasmacytoid dendritic cell	2.15771011642009e-07	1.269241244953e-08	NA	5/93	7/379	MS4A1,CD79A,SPIB,TCF4,CD40	BLNK,SPIB,TCF4,GNG7,MEF2C,GAPT,AFF3
1	cluster_4	CD8-positive, alpha-beta cytotoxic T cell	1.07075555719407e-40	7.13837038129377e-42	NA	8/51	23/503	ZNF683,GZMH,CD8A,CD8B,NKG7,CCL5,GZMA,TBX21	GZMH,CD8A,CD8B,KLRG1,FCRL6,FGFBP2,ADGRG1,C1orf21,THEMIS,NKG7,C12orf75,PLEK,SAMD3,CD3G,CCL5,ITGB1,S1PR5,ZEB2,GZMA,TBX21,LYAR,APOBEC3G,TPST2
2	cluster_4	Effector T cell	3.54761319499977e-35	3.54761319499978e-36	NA	9/48	11/67	GZMH,KLRG1,CX3CR1,FGFBP2,NKG7,CCL5,ZEB2,GZMA,TBX21	GZMH,CD8A,CD8B,KLRG1,NKG7,SAMD3,CCL5,ZEB2,GZMA,LYAR,APOBEC3G
3	cluster_4	Mature NK T cell	1.75661122150595e-31	2.34214829534126e-32	NA	8/39	24/299	ZNF683,CD8A,CD8B,CX3CR1,FGFBP2,NKG7,CCL5,GZMA	ZNF683,GZMH,CD8A,CD8B,KLRG1,PRSS23,FCRL6,CX3CR1,FGFBP2,TGFBR3,ADGRG1,NKG7,C12orf75,PLEK,SAMD3,CD3G,CCL5,FLNA,ITGB1,S1PR5,ZEB2,GZMA,LYAR,APOBEC3G
4	cluster_4	T cell	2.50716749005801e-29	4.17861248343001e-30	NA	10/221	24/801	ZNF683,GZMH,CD8A,CD8B,KLRG1,THEMIS,NKG7,CCL5,ZEB2,GZMA	ZNF683,GZMH,CD8A,CD8B,KLRG1,PRSS23,CX3CR1,FGFBP2,ADGRG1,THEMIS,NKG7,C12orf75,PLEK,SAMD3,CD3G,CCL5,FLNA,ITGB1,S1PR5,ZEB2,GZMA,TBX21,LYAR,APOBEC3G
5	cluster_4	Effector memory CD8-positive, alpha-beta T cell	3.42410031313824e-29	6.84820062627647e-30	NA	6/44	0/1	GZMH,CD8A,CD8B,NKG7,CCL5,GZMA
6	cluster_4	Effector memory CD8-positive, alpha-beta T cell, terminally differentiated	1.05688055465901e-23	2.46605462753769e-24	NA	2025-07-14	0/1	CD8A,CD8B,KLRG1,CX3CR1,FGFBP2,NKG7,CCL5
7	cluster_4	Naive thymus-derived CD8-positive, alpha-beta T cell	1.25900273855517e-22	3.35734063614713e-23	NA	2025-03-13	13/324	GZMH,CD8A,CD8B	GZMH,CD8A,CD8B,KLRG1,THEMIS,NKG7,C12orf75,SAMD3,CD3G,CCL5,GZMA,LYAR,APOBEC3G
8	cluster_4	Central memory CD8-positive, alpha-beta T cell	3.93929870088015e-16	1.18178961026405e-16	NA	2025-02-09	45744	CD8A,CD8B	CD8A,CD8B,LYAR
9	cluster_4	CD4-positive, alpha-beta T cell	4.13559471147552e-16	1.51638472754102e-16	NA	9/93	14/499	ZNF683,CD8A,CD8B,KLRG1,NKG7,CCL5,ZEB2,GZMA,TBX21	GZMH,CD8B,KLRG1,FGFBP2,C1orf21,THEMIS,NKG7,C12orf75,PLEK,CD3G,CCL5,ZEB2,GZMA,LYAR
10	cluster_4	Gamma-delta T cell	4.13559471147552e-16	1.43138283998307e-16	NA	6/35	11/246	CD8A,CD8B,CX3CR1,NKG7,CCL5,TBX21	ZNF683,CD8A,CD8B,KLRG1,FCRL6,NKG7,CD3G,CCL5,GZMA,LYAR,TPST2
1	cluster_5	Naive thymus-derived CD4-positive, alpha-beta T cell	2.79227597203414e-34	1.86151731468942e-35	NA	2025-05-13	22/287	LEF1,TCF7,CCR7,SELL,CD4	LEF1,TRABD2A,ACTN1,MAL,TCF7,LDLRAP1,NOSIP,MYC,CAMK4,CCR7,RCAN3,LDHB,SELL,LINC00861,FLT3LG,TESPA1,IL6ST,LTB,DGKA,THEM4,FOXP1,SATB1
2	cluster_5	Central memory CD4-positive, alpha-beta T cell	3.21676180993255e-27	3.21676180993254e-28	NA	2025-06-25	0/1	MAL,CCR7,LDHB,SELL,CD4,LTB
3	cluster_5	Naive thymus-derived CD8-positive, alpha-beta T cell	2.38951251476733e-25	3.18601668635645e-26	NA	2025-05-13	17/324	LEF1,TCF7,NOSIP,CCR7,SELL	LEF1,TRABD2A,ACTN1,MAL,TCF7,LDLRAP1,NOSIP,MYC,CAMK4,CCR7,RCAN3,LDHB,SELL,OXNAD1,LTB,PIK3IP1,PCED1B
4	cluster_5	Central memory CD8-positive, alpha-beta T cell	3.38441529432383e-16	5.64069215720638e-17	NA	2025-02-09	45716	CCR7,SELL	CCR7,SELL
5	cluster_5	CD4-positive, alpha-beta memory T cell	1.70128787182841e-15	3.40257574365682e-16	NA	2025-03-10	12/94	CCR7,SELL,CD4	LEF1,MAL,TCF7,NOSIP,CCR7,RCAN3,LDHB,SELL,LINC00861,INPP4B,LTB,PIK3IP1
6	cluster_5	CD4-positive, alpha-beta T cell	1.44563197837696e-13	3.37314128287958e-14	NA	6/93	21/499	TCF7,CCR7,LDHB,SELL,CD4,LTB	LEF1,MAL,TCF7,NOSIP,MYC,CAMK4,CCR7,RCAN3,LDHB,SELL,LINC00861,OXNAD1,FLT3LG,IL6ST,INPP4B,CD4,LTB,PIK3IP1,DGKA,FOXP1,SATB1
7	cluster_5	CD8-positive, alpha-beta memory T cell	2.75885662471287e-11	7.35695099923432e-12	NA	2025-02-08	4/108	CCR7,SELL	TCF7,NOSIP,CCR7,SELL
8	cluster_5	T cell	1.071965076166e-10	3.21589522849798e-11	NA	7/221	19/801	LEF1,TCF7,CCR7,LDHB,SELL,CD4,LTB	LEF1,ACTN1,MAL,TCF7,NOSIP,CAMK4,CCR7,RCAN3,LDHB,SELL,LINC00861,OXNAD1,FLT3LG,IL6ST,INPP4B,CD4,LTB,PIK3IP1,DGKA
9	cluster_5	Effector memory CD4-positive, alpha-beta T cell	5.62489287627987e-09	1.87496429209329e-09	NA	2025-03-26	0/1	MAL,CCR7,CD4
10	cluster_5	Regulatory T cell	4.62058165846195e-08	1.69421327476938e-08	NA	3/68	3/222	CCR7,SELL,CD4	SELL,CD4,LTB
1	cluster_6	CD4-positive, CD25-positive, alpha-beta regulatory T cell	1.09800349765722e-44	7.32002331771477e-46	NA	2025-09-24	21/230	FOXP3,IL2RA,TNFRSF4,TNFRSF18,CTLA4,IKZF2,BATF,TIGIT,CD4	FOXP3,IL2RA,RTKN2,TNFRSF4,TNFRSF18,TBC1D4,CTLA4,GK,IKZF2,STAM,ICOS,BATF,MIR4435-2HG,PHLDA1,DNPH1,TIGIT,NCF4,PIM2,ARID5B,SIRPG,PMAIP1
2	cluster_6	CD4-positive, alpha-beta T cell	7.30321724944913e-21	7.30321724944915e-22	NA	9/93	21/499	FOXP3,IL2RA,TNFRSF4,CTLA4,ICOS,TIGIT,CD28,CCR6,CD4	FOXP3,IL2RA,RTKN2,TNFRSF4,TNFRSF18,TBC1D4,CTLA4,GK,ICOS,BATF,MIR4435-2HG,PHLDA1,TIGIT,CD28,CCR6,TNFRSF25,BIRC3,CD4,ARID5B,SIRPG,PMAIP1
3	cluster_6	Activated CD4-positive, alpha-beta T cell	3.78910070813814e-16	5.05213427751753e-17	NA	2025-05-30	4/208	IL2RA,CTLA4,BATF,CCR6,CD4	ICOS,PHLDA1,CD28,TNFRSF25
4	cluster_6	T cell	1.07909211639738e-15	1.79848686066231e-16	NA	9/221	17/801	FOXP3,IL2RA,TNFRSF18,CTLA4,ICOS,TIGIT,CD28,CCR6,CD4	FOXP3,IL2RA,RTKN2,TNFRSF4,TNFRSF18,TBC1D4,CTLA4,ICOS,BATF,PHLDA1,TIGIT,CD28,TNFRSF25,BIRC3,CD4,PIM2,SIRPG
5	cluster_6	Helper T cell	7.8918066410221e-13	1.57836132820442e-13	NA	6/57	4/159	FOXP3,IL2RA,TNFRSF18,ICOS,CCR6,CD4	MIR4435-2HG,TIGIT,CCR6,CD4
6	cluster_6	Exhausted T cell	1.68475671614136e-12	3.93109900432984e-13	NA	2025-03-21	0/1	CTLA4,TIGIT,CD4
7	cluster_6	T follicular helper cell	8.54609439704885e-10	2.27895850587969e-10	NA	2025-03-19	0/1	ICOS,BATF,CD4
8	cluster_6	Effector memory CD4-positive, alpha-beta T cell	1.87487456484689e-07	5.62462369454067e-08	NA	2025-04-26	0/1	CTLA4,CD28,CCR6,CD4
9	cluster_6	T-helper 2 cell	3.49592297211118e-05	1.16530765737039e-05	NA	2025-02-12	14/658	CCR6,CD4	TNFRSF4,TNFRSF18,CTLA4,GK,STAM,ICOS,BATF,MIR4435-2HG,PHLDA1,DNPH1,TIGIT,NCF4,BIRC3,CD4
10	cluster_6	CD8-positive, alpha-beta T cell	4.57700883509475e-05	1.67823657286807e-05	NA	4/96	8/808	CTLA4,IKZF2,TIGIT,CD4	TNFRSF18,CTLA4,ICOS,BATF,PHLDA1,TIGIT,CD28,SIRPG
1	cluster_7	Naive thymus-derived CD8-positive, alpha-beta T cell	1.76520547699113e-26	1.17680365132742e-27	NA	2025-06-13	24/324	NELL2,LEF1,TCF7,CD8B,CCR7,NOSIP	LRRN3,ACTN1,NELL2,TRABD2A,LEF1,LDLRAP1,TCF7,CD8B,SERINC5,SH3YL1,CCR7,BACH2,NOSIP,OXNAD1,MAL,MYC,RCAN3,SPINT2,CAMK4,RGS10,PIK3IP1,LDHB,PDE3B,PCED1B
2	cluster_7	Naive thymus-derived CD4-positive, alpha-beta T cell	2.78901459717133e-19	2.78901459717133e-20	NA	2025-03-13	23/287	LEF1,TCF7,CCR7	LRRN3,ACTN1,NELL2,TRABD2A,LEF1,LDLRAP1,TCF7,CD8B,NUCB2,SERINC5,SH3YL1,CCR7,NOSIP,MAL,MYC,RCAN3,SPINT2,CAMK4,RGS10,ABLIM1,LDHB,PDE3B,NDFIP1
3	cluster_7	Central memory CD4-positive, alpha-beta T cell	4.31617266399247e-11	5.75489688532329e-12	NA	2025-04-25	0/1	LRRN3,CCR7,MAL,LDHB
4	cluster_7	Central memory CD8-positive, alpha-beta T cell	2.07592431601855e-08	3.45987386003091e-09	NA	2025-02-09	45716	CD8B,CCR7	CD8B,CCR7
5	cluster_7	CD8-positive, alpha-beta T cell	6.36679766975541e-08	1.27335953395108e-08	NA	2/96	9/808	CD8B,CCR7	LRRN3,NELL2,CD8B,OXNAD1,RCAN3,CAMK4,ABLIM1,PIK3IP1,LDHB
6	cluster_7	T cell	2.16666463869695e-07	5.05555082362622e-08	NA	5/221	16/801	LEF1,TCF7,CD8B,CCR7,LDHB	ACTN1,NELL2,LEF1,TCF7,CD8B,NUCB2,CCR7,NOSIP,OXNAD1,MAL,RCAN3,CAMK4,RGS10,PIK3IP1,LDHB,PDE3B
7	cluster_7	Effector memory CD8-positive, alpha-beta T cell	3.67571038332591e-07	9.80189435553574e-08	NA	3/44	0/1	TCF7,CD8B,CCR7
8	cluster_7	CD4-positive, alpha-beta T cell	1.20604161052461e-06	3.61812483157383e-07	NA	4/93	14/499	TCF7,CD8B,CCR7,LDHB	LEF1,TCF7,CD8B,CCR7,NOSIP,OXNAD1,MAL,MYC,RCAN3,CAMK4,ABLIM1,PIK3IP1,LDHB,NDFIP1
9	cluster_7	Mature NK T cell	5.5626372293792e-06	2.22505489175168e-06	NA	3/39	4/299	TCF7,CD8B,CCR7	LEF1,CD8B,MAL,PIK3IP1
10	cluster_7	Gamma-delta T cell	9.84963670297421e-06	4.26817590462216e-06	NA	3/35	4/246	LEF1,TCF7,CD8B	LEF1,TCF7,CD8B,CCR7
1	cluster_8	Classical monocyte	7.70521116486356e-81	4.12043377800189e-83	NA	20/122	15/79	S100A12,S100A8,VCAN,CD163,CLEC4E,CD36,S100A9,LYZ,CSF3R,CD14,ASGR1,CYP1B1,IL1B,PLBD1,BST1,MS4A6A,FPR1,FCN1,CDA,CD93	S100A12,S100A8,VCAN,CLEC4E,S100A9,LYZ,CSF3R,CD14,ASGR1,IL1B,LGALS2,MS4A6A,FPR1,FCN1,CPVL
2	cluster_8	CD14-positive monocyte	1.52652818503135e-55	1.63265046527419e-57	NA	13/25	27/294	S100A12,S100A8,VCAN,CD163,CD36,S100A9,LYZ,RBP7,CSF3R,CD14,FCN1,RETN,CPVL	S100A12,S100A8,VCAN,NRG1,CD163,CLEC4E,CD36,S100A9,LYZ,RBP7,CSF3R,CD14,ASGR1,CYP1B1,IL1B,PLBD1,LGALS2,BST1,MS4A6A,FPR1,MGST1,FCN1,RETN,CDA,OSCAR,CD93,CPVL
3	cluster_8	Monocyte	2.76578115685673e-54	4.43708206982365e-56	NA	12/218	26/603	S100A12,S100A8,VCAN,CD36,S100A9,LYZ,CD14,IL1B,LGALS2,MS4A6A,FCN1,RETN	S100A12,S100A8,VCAN,CD163,CLEC4E,CD36,S100A9,LYZ,RBP7,CSF3R,CD14,ASGR1,CYP1B1,IL1B,PLBD1,LGALS2,BST1,MS4A6A,FPR1,MGST1,FCN1,RETN,CDA,ANPEP,CD93,CPVL
4	cluster_8	Neutrophil	1.8070222965411e-38	3.86528833484725e-40	NA	10/117	15/627	S100A12,S100A8,CD163,S100A9,LYZ,CSF3R,CD14,IL1B,FPR1,ANPEP	S100A12,S100A8,VCAN,CLEC4E,S100A9,LYZ,CSF3R,CD14,IL1B,PLBD1,BST1,FPR1,FCN1,RETN,CDA
5	cluster_8	Macrophage	1.86128564464402e-29	4.97669958460968e-31	NA	11/281	19/676	S100A12,S100A8,VCAN,CD163,CD36,S100A9,LYZ,CD14,IL1B,MS4A6A,FCN1	S100A12,S100A8,VCAN,CD163,CLEC4E,CD36,S100A9,LYZ,CSF3R,CD14,IL1B,MS4A6A,FPR1,FCN1,RETN,HNMT,ANPEP,CD93,CPVL
6	cluster_8	Suppressor macrophage	3.11949476942951e-25	1.00090741265118e-26	NA	2025-04-16	0/1	S100A8,S100A9,LYZ,CD14
7	cluster_8	Kupffer cell	5.09704471084783e-23	1.90798465111951e-24	NA	2025-05-25	5/124	S100A8,CD163,S100A9,LYZ,CD14	CD163,LYZ,RBP7,MS4A6A,CPVL
8	cluster_8	Intermediate monocyte	3.91403901553134e-17	1.6744551938102e-18	NA	2025-05-21	14/239	S100A8,S100A9,LYZ,CD14,FCN1	S100A12,S100A8,VCAN,CD36,S100A9,LYZ,CSF3R,CD14,LGALS2,MS4A6A,FPR1,FCN1,RETN,CPVL
9	cluster_8	Alternatively activated macrophage	6.83528559810916e-17	3.28970964614879e-18	NA	5/56	7/215	CD163,CD36,CD14,IL1B,FCN1	CD163,S100A9,LYZ,CD14,MS4A6A,MGST1,RETN
10	cluster_8	Granulocyte	1.07391512835828e-16	5.74286164897477e-18	NA	7/69	6/40	S100A12,S100A8,S100A9,LYZ,CD14,IL1B,ANPEP	S100A12,S100A8,VCAN,CD163,S100A9,CD14
1	cluster_9	Gamma-delta T cell	8.0849913710237e-29	2.69499712367455e-30	NA	6/35	20/246	TRDV2,TRGV9,TRDC,TRGC1,TRGC2,GZMM	TRDV2,TRGV9,TRDC,KLRC1,KLRG1,TRGC1,TRGC2,KLRB1,LYAR,DUSP1,NCR3,MATK,KLRD1,HOPX,FKBP11,DUSP2,RORA,GZMM,CST7,PIK3R1
2	cluster_9	Mature NK T cell	2.66773988886235e-17	1.77849325924157e-18	NA	6/39	20/299	TRDC,TRGC1,TRGC2,KLRB1,NCR3,KLRD1	TRDC,KLRC1,KLRG1,TRGC1,TRGC2,KLRB1,LYAR,DUSP1,TGFBR3,NCR3,MATK,KLRD1,HOPX,TRBC1,DUSP2,SAMD3,FOS,RORA,GZMM,CST7
3	cluster_9	T cell	1.58338325254416e-15	1.58338325254415e-16	NA	11/221	22/801	TRDC,KLRC1,KLRG1,TRGC1,KLRB1,DUSP1,NCR3,KLRD1,TRBC1,FOS,GZMM	TRGV8,TRDC,KLRC1,KLRG1,TRGC2,KLRB1,LYAR,DUSP1,NCR3,KLRD1,GABARAPL1,HOPX,FKBP11,TC2N,TRBC1,DUSP2,SAMD3,FOS,RORA,GZMM,CST7,PIK3R1
4	cluster_9	Mucosal invariant T cell	7.91130433264399e-11	1.05484057768587e-11	NA	2025-03-17	12/116	KLRB1,NCR3,RORA	KLRG1,TRGC1,TRGC2,KLRB1,LYAR,DUSP1,NCR3,FKBP11,DUSP2,FOS,RORA,CST7
5	cluster_9	Effector T cell	7.5199622663548e-10	1.25332704439247e-10	NA	4/48	7/67	KLRG1,DUSP1,KLRD1,FOS	KLRG1,LYAR,GABARAPL1,DUSP2,SAMD3,CST7,PIK3R1
6	cluster_9	Effector memory CD4-positive, alpha-beta T cell	1.24130935647912e-07	2.48261871295825e-08	NA	2025-02-26	0/1	KLRB1,RORA
7	cluster_9	T-helper 17 cell	2.20985368703671e-07	5.15632526975232e-08	NA	2/31	0/1	KLRB1,RORA
8	cluster_9	CD4-positive, alpha-beta T cell	9.78529374081276e-07	2.93558812224383e-07	NA	5/93	15/499	KLRG1,KLRB1,HOPX,TRBC1,FOS	KLRC1,KLRG1,KLRB1,LYAR,DUSP1,HOPX,C1orf21,TC2N,TRBC1,DUSP2,FOS,RORA,GZMM,CST7,PIK3R1
9	cluster_9	Effector memory CD8-positive, alpha-beta T cell	9.78529374081276e-07	2.9350663496607e-07	NA	4/44	0/1	TRGC2,KLRB1,KLRD1,CST7
10	cluster_9	CD8-positive, alpha-beta T cell	1.22334265848273e-06	4.07780886160912e-07	NA	5/96	22/808	KLRG1,KLRB1,TRBC1,DUSP2,FOS	TRGV8,TRDC,KLRC1,KLRG1,TRGC1,TRGC2,KLRB1,LYAR,DUSP1,NCR3,MATK,KLRD1,HOPX,TC2N,TRBC1,DUSP2,SAMD3,FOS,RORA,GZMM,CST7,PIK3R1
