# Supplementary material for: METTL14 modulates the nasopharyngeal carcinoma microenvironment via m6A-modified YWHAH identified through single-cell and machine learning analyses
Source: Front Immunol. 2026 Feb 2;17:1717039. doi: 10.3389/fimmu.2026.1717039 (PMC12907370; doi:10.3389/fimmu.2026.1717039)
Supplement: Supplementary file 4 [file Table4.xlsx]

## Sheet: minpct=0.1,logfc.threshold=0.25
Supplementary table 4: DEGs of Epi vs Others
	p_val	avg_log2FC	pct.1	pct.2	p_val_adj	gene
STMN1	0	4.31833428272671	0.795	0.166	0	STMN1
TYMS	0	7.44571904082664	0.539	0.007	0	TYMS
TXNIP	0	-2.45114	0.346	0.772	0	TXNIP
MKI67	0	6.41359450848104	0.419	0.009	0	MKI67
KIAA0101	0	6.75098118734851	0.411	0.006	0	KIAA0101
HMGB2	0	2.87762704799604	0.702	0.308	0	HMGB2
MCM7	0	3.14375392063665	0.461	0.075	0	MCM7
PCNA	0	3.03710820746663	0.465	0.089	0	PCNA
RANBP1	0	1.87939073216468	0.637	0.27	0	RANBP1
TUBB	0	2.61100043401924	0.823	0.464	0	TUBB
PTTG1	0	2.50642727925501	0.465	0.112	0	PTTG1
NUSAP1	0	4.95218780487513	0.364	0.018	0	NUSAP1
TUBA1C	0	2.13716454129202	0.512	0.167	0	TUBA1C
SMC4	0	2.43003166716843	0.443	0.117	0	SMC4
FABP5	0	1.82405670807484	0.515	0.189	0	FABP5
NUDT1	0	2.06336627153224	0.45	0.125	0	NUDT1
CENPF	0	4.7565087674874	0.345	0.02	0	CENPF
TUBA1B	0	2.5676138476826	0.861	0.54	0	TUBA1B
PERP	0	4.08174959900187	0.388	0.072	0	PERP
UBE2C	0	7.65779937816912	0.318	0.003	0	UBE2C
RRM2	0	6.47566737779651	0.32	0.008	0	RRM2
TK1	0	5.99069016394534	0.318	0.007	0	TK1
CKS1B	0	3.0547601358166	0.364	0.056	0	CKS1B
CD37	0	-1.72572	0.51	0.815	0	CD37
TOP2A	0	5.44754120189777	0.307	0.012	0	TOP2A
TMEM106C	0	2.3496959505365	0.385	0.092	0	TMEM106C
ZWINT	0	4.49526521438034	0.302	0.013	0	ZWINT
UHRF1	0	7.73384344984688	0.286	0.001	0	UHRF1
CENPM	0	2.86342630328866	0.328	0.044	0	CENPM
MCM5	0	2.34266976339084	0.372	0.094	0	MCM5
KRT19	0	7.59335362392301	0.292	0.015	0	KRT19
H2AFZ	0	1.59256456169078	0.863	0.587	0	H2AFZ
MAD2L1	0	3.28962838101222	0.313	0.038	0	MAD2L1
CENPU	0	5.09312774776327	0.282	0.01	0	CENPU
LMNB1	0	2.03269256584329	0.361	0.093	0	LMNB1
MCM3	0	2.1403652005049	0.362	0.097	0	MCM3
CLSPN	0	5.14070609351641	0.272	0.009	0	CLSPN
CDT1	0	6.05398873514125	0.266	0.004	0	CDT1
SMC2	0	2.75687394756852	0.309	0.048	0	SMC2
TPX2	0	5.12210817782108	0.27	0.01	0	TPX2
MDK	0	6.11149682081184	0.272	0.014	0	MDK
ASPM	0	6.49993137280855	0.261	0.005	0	ASPM
UBD	0	6.28498876213389	0.266	0.011	0	UBD
CDK1	0	5.65642812037849	0.26	0.007	0	CDK1
UBE2T	0	3.80695024708006	0.272	0.022	0	UBE2T
DHFR	0	3.92493377520271	0.27	0.02	0	DHFR
TPI1	0	1.47668515911303	0.885	0.636	0	TPI1
BIRC5	0	7.85667194152019	0.249	0.001	0	BIRC5
ASF1B	0	4.76806604341972	0.252	0.01	0	ASF1B
KRT8	0	7.39928458591814	0.245	0.005	0	KRT8
DTYMK	0	2.15900972078306	0.304	0.069	0	DTYMK
C19orf48	0	2.44083371637968	0.297	0.062	0	C19orf48
MCM2	0	4.24003405622455	0.248	0.014	0	MCM2
SOX4	0	3.01636993977828	0.287	0.053	0	SOX4
EZH2	0	2.75075176997178	0.275	0.043	0	EZH2
NME1	0	2.49642090305323	0.296	0.068	0	NME1
FEN1	0	3.08553445526272	0.26	0.033	0	FEN1
CD9	0	4.7372677125212	0.261	0.034	0	CD9
CENPW	0	4.70530437229432	0.234	0.01	0	CENPW
GINS2	0	5.06246227934451	0.231	0.008	0	GINS2
ATAD2	0	2.66818532043775	0.27	0.05	0	ATAD2
MCM4	0	3.71896702870411	0.238	0.018	0	MCM4
HELLS	0	3.06436857438385	0.253	0.034	0	HELLS
CSTA	0	4.50618383907193	0.252	0.035	0	CSTA
GMNN	0	2.84268713882243	0.241	0.032	0	GMNN
PKMYT1	0	8.18673864356644	0.209	0.001	0	PKMYT1
IGFBP2	0	5.72172211427441	0.214	0.008	0	IGFBP2
CDCA7	0	2.8105915473085	0.237	0.032	0	CDCA7
CDKN2A	0	2.47530154319091	0.253	0.049	0	CDKN2A
LIG1	0	2.35748479225135	0.256	0.052	0	LIG1
GGH	0	4.1524204976207	0.215	0.012	0	GGH
CLDN1	0	6.30685231696033	0.21	0.008	0	CLDN1
KIFC1	0	6.03455971193491	0.205	0.004	0	KIFC1
CCL20	0	3.09648343344736	0.23	0.031	0	CCL20
WDR34	0	3.11924774154915	0.22	0.023	0	WDR34
CDKN3	0	4.75454100473792	0.202	0.008	0	CDKN3
CENPN	0	3.1743786460437	0.215	0.023	0	CENPN
RAD51AP1	0	4.53304407881886	0.199	0.008	0	RAD51AP1
CCNB2	0	6.80525111936884	0.192	0.002	0	CCNB2
ACOT7	0	2.51448159884391	0.223	0.035	0	ACOT7
FANCI	0	3.64161949391423	0.205	0.017	0	FANCI
CCNA2	0	5.73117398703246	0.191	0.004	0	CCNA2
CENPH	0	2.7659636339318	0.217	0.03	0	CENPH
WHSC1	0	2.39493191750245	0.227	0.043	0	WHSC1
CLDN4	0	6.65537337232958	0.19	0.007	0	CLDN4
RBBP8	0	2.38999902888847	0.22	0.039	0	RBBP8
TCF19	0	3.50881407519379	0.195	0.016	0	TCF19
KRT5	0	7.23089307795987	0.187	0.008	0	KRT5
DTL	0	5.87277408353047	0.176	0.003	0	DTL
HMGB3	0	4.77930332758289	0.179	0.007	0	HMGB3
BRCA1	0	4.18898690696407	0.18	0.009	0	BRCA1
CDC20	0	6.91601016444395	0.17	0.002	0	CDC20
CCDC34	0	3.24551651925424	0.188	0.02	0	CCDC34
CASC5	0	4.34518979308175	0.176	0.009	0	CASC5
NCAPG	0	4.75876855102362	0.168	0.006	0	NCAPG
KRT18	0	5.08032732632796	0.175	0.013	0	KRT18
PRC1	0	3.77586595396327	0.175	0.013	0	PRC1
CHEK1	0	3.91143050154234	0.171	0.01	0	CHEK1
TROAP	0	6.99715522753274	0.162	0.001	0	TROAP
CDC45	0	6.96412475015172	0.162	0.001	0	CDC45
BRCA2	0	2.91457112808241	0.184	0.024	0	BRCA2
ORC6	0	4.23734856566373	0.168	0.008	0	ORC6
FXYD3	0	7.24347797814267	0.162	0.002	0	FXYD3
KRT15	0	7.28299455369518	0.165	0.006	0	KRT15
NUF2	0	4.49886096061753	0.164	0.008	0	NUF2
CDCA8	0	5.06562021195088	0.16	0.005	0	CDCA8
CDCA5	0	6.16672423563296	0.157	0.002	0	CDCA5
HMGN2	0	1.91596023975001	0.878	0.725	0	HMGN2
GTSE1	0	7.27050210725909	0.154	0.001	0	GTSE1
CENPE	0	4.17177913774145	0.163	0.011	0	CENPE
ATAD5	0	2.98281153765279	0.171	0.021	0	ATAD5
CCNB1	0	4.64408320615994	0.159	0.009	0	CCNB1
RACGAP1	0	3.16945357240272	0.164	0.02	0	RACGAP1
S100A14	0	6.91386708214231	0.146	0.002	0	S100A14
EPCAM	0	8.90153848926891	0.143	0	0	EPCAM
DLGAP5	0	8.32825976658535	0.143	0.001	0	DLGAP5
AURKB	0	6.72299080105092	0.144	0.002	0	AURKB
NCAPH	0	4.24390554200317	0.148	0.007	0	NCAPH
FAM111B	0	4.52379628083881	0.146	0.005	0	FAM111B
CDC6	0	5.82715537621531	0.143	0.002	0	CDC6
TIMELESS	0	2.87976915716747	0.158	0.018	0	TIMELESS
SDC4	0	3.6158439579343	0.154	0.015	0	SDC4
CTNNAL1	0	2.75108900833588	0.153	0.019	0	CTNNAL1
KIF23	0	5.2999745190213	0.137	0.003	0	KIF23
BUB1	0	3.87303555579839	0.142	0.009	0	BUB1
CRNDE	0	5.11666882949845	0.134	0.004	0	CRNDE
HMMR	0	5.96372632058616	0.131	0.002	0	HMMR
RAD51	0	5.20108243902723	0.131	0.003	0	RAD51
KIF2C	0	6.78631949356926	0.128	0.001	0	KIF2C
ELF3	0	6.52926754044475	0.129	0.003	0	ELF3
CKAP2L	0	5.15322895885331	0.127	0.003	0	CKAP2L
SORD	0	3.50367292186447	0.144	0.02	0	SORD
NCAPG2	0	3.17275103867342	0.134	0.012	0	NCAPG2
STAP2	0	4.8168663739791	0.129	0.007	0	STAP2
KIAA1524	0	3.1917667937937	0.133	0.012	0	KIAA1524
SGOL1	0	4.28232715111592	0.127	0.006	0	SGOL1
PLK1	0	5.81299105047253	0.124	0.003	0	PLK1
SFN	0	7.05764998051387	0.122	0.002	0	SFN
KIF11	0	4.59792113856803	0.122	0.005	0	KIF11
JUP	0	3.61657256982305	0.131	0.015	0	JUP
CDCA2	0	5.16877881772591	0.119	0.003	0	CDCA2
KIF15	0	6.89869781936648	0.116	0.001	0	KIF15
CCND1	0	3.98175847496637	0.127	0.012	0	CCND1
TUSC3	0	6.49498651262325	0.117	0.002	0	TUSC3
SGOL2	0	2.99508838380101	0.13	0.016	0	SGOL2
DSP	0	5.10984102789331	0.119	0.005	0	DSP
CDCA3	0	6.08922611703551	0.115	0.002	0	CDCA3
CEP55	0	5.44857507032322	0.115	0.003	0	CEP55
MND1	0	6.85753455594333	0.112	0.001	0	MND1
HIST1H2AJ	0	3.77001324623415	0.123	0.012	0	HIST1H2AJ
E2F1	0	5.2691289306407	0.113	0.003	0	E2F1
KIF14	0	6.02007302199799	0.111	0.002	0	KIF14
S100A16	0	7.46726693947615	0.11	0.001	0	S100A16
MELK	0	5.41072609569256	0.11	0.002	0	MELK
RPS29	0	-1.00923	0.866	0.971	0	RPS29
ESCO2	0	5.22035973643524	0.105	0.003	0	ESCO2
MCM10	0	7.14589249447989	0.103	0.001	0	MCM10
SPAG5	0	4.50090715772712	0.106	0.004	0	SPAG5
PARPBP	0	3.0678048410498	0.112	0.011	0	PARPBP
NEIL3	0	4.67804997369029	0.105	0.004	0	NEIL3
CDC42EP4	0	5.09277979746883	0.104	0.005	0	CDC42EP4
PHGDH	0	3.50691157201386	0.109	0.011	0	PHGDH
PDLIM4	0	3.83441628345542	0.104	0.007	0	PDLIM4
ECT2	0	3.46129859623305	0.104	0.009	0	ECT2
AURKA	0	3.46207550429128	0.103	0.009	0	AURKA
GAPDH	0	1.75396036935951	0.995	0.936	0	GAPDH
RPS25	0	-0.966009	0.97	0.992	0	RPS25
PPIA	0	0.896959701183357	0.969	0.955	0	PPIA
RPL34	0	-0.841146	0.987	0.998	0	RPL34
RPS27	0	-1.01407	0.993	0.998	0	RPS27
EEF1A1	0	-0.665976	0.995	1	0	EEF1A1
RPL30	0	-0.726459	0.993	0.998	0	RPL30
RPL32	8.35131373117411e-307	-0.77584	0.995	0.998	1.67594163957202e-302	RPL32
TPT1	4.94590821151438e-305	-0.739171	0.982	0.996	9.92544859886705e-301	TPT1
NDC80	1.04055643473708e-304	2.81556507619579	0.157	0.023	2.08818865323038e-300	NDC80
DUT	1.83468031872174e-304	2.03517617578984	0.62	0.303	3.68183646361079e-300	DUT
WDHD1	4.19260541905399e-304	2.81117494129428	0.116	0.013	8.41372055495755e-300	WDHD1
RPL10	2.59439298477602e-303	-0.631395	0.997	0.999	5.20642784184851e-299	RPL10
RPS14	3.67667738317724e-303	-0.676064	0.982	0.996	7.37835617256009e-299	RPS14
RNASEH2A	1.76100322047358e-302	2.13415420445042	0.26	0.057	3.53398126284637e-298	RNASEH2A
RPL5	2.28386611944297e-302	-0.944837	0.918	0.973	4.58326252849816e-298	RPL5
IFI27L1	7.02872950612214e-299	2.41431693298734	0.18	0.03	1.41052543728859e-294	IFI27L1
MYL6B	3.56211439717309e-294	2.24133266368412	0.236	0.049	7.14845117224695e-290	MYL6B
RAN	8.52529547677696e-292	1.1785332596396	0.864	0.641	1.7108562962796e-287	RAN
SAC3D1	6.60432101467783e-287	2.76988851803786	0.159	0.025	1.32535514122555e-282	SAC3D1
ATP1B1	9.8383679607927e-283	3.2725216035134	0.127	0.017	1.97436368237188e-278	ATP1B1
TXN	2.38210652318169e-282	1.63386510112888	0.72	0.387	4.78041137072101e-278	TXN
RPL13	2.90831144420486e-282	-0.706048	0.995	0.999	5.83639940623032e-278	RPL13
MCM6	3.07643454829738e-281	2.19924479379639	0.25	0.056	6.17378885152318e-277	MCM6
CENPP	3.42321676168381e-281	2.95289012864076	0.102	0.011	6.86971139734706e-277	CENPP
HLA-E	2.27912822553341e-279	-0.90577	0.774	0.965	4.57375452300045e-275	HLA-E
PTMA	2.50880008865403e-278	0.724436255287686	0.993	0.996	5.03466001791092e-274	PTMA
CHAF1A	6.48055336949742e-278	2.81444134753711	0.127	0.017	1.30051745019074e-273	CHAF1A
RPS27A	2.0918424525398e-271	-0.619526	0.987	0.998	4.19790943375686e-267	RPS27A
STRA13	5.50540116233093e-270	1.69594982099136	0.469	0.169	1.10482390525657e-265	STRA13
RFC4	6.77241767406157e-267	2.18079450274246	0.225	0.048	1.35908877883068e-262	RFC4
PHF19	8.96818891235582e-267	2.1982932649225	0.242	0.055	1.79973615093157e-262	PHF19
PTMS	4.09700537891246e-266	1.58545953527764	0.446	0.152	8.22187039440152e-262	PTMS
SNRPD1	3.86322581458543e-265	1.45576634580149	0.646	0.309	7.75272156471005e-261	SNRPD1
RRM1	6.11527095144434e-264	1.96269984889282	0.286	0.074	1.22721257453585e-259	RRM1
TUBG1	1.91083177945195e-262	2.46793969720007	0.162	0.028	3.83465721500418e-258	TUBG1
AHCY	2.28927882834123e-261	2.60159055947913	0.269	0.07	4.59412475271518e-257	AHCY
RPS23	1.40652759539996e-260	-0.6608	0.987	0.996	2.82261957844863e-256	RPS23
PAICS	3.21990151870124e-257	2.32369119953586	0.236	0.055	6.46169836772966e-253	PAICS
HMGB1	1.45973673107469e-255	1.23910984096475	0.908	0.832	2.92939967192069e-251	HMGB1
CXCL13	2.98555510211354e-255	1.79339796857195	0.273	0.07	5.99141197892146e-251	CXCL13
COX8A	1.48199481213295e-254	1.11943165188052	0.839	0.596	2.9740671889884e-250	COX8A
NET1	1.50036137052242e-254	2.8541697114209	0.146	0.024	3.0109251983644e-250	NET1
TSC22D3	2.38152357415347e-251	-1.49985	0.49	0.796	4.77924150861119e-247	TSC22D3
FBXO5	1.07379091581416e-249	2.57740812641817	0.152	0.026	2.15488360985586e-245	FBXO5
RPL26	1.15648381739753e-246	-0.540047	0.985	0.995	2.32083172475336e-242	RPL26
RPL21	5.01335180600791e-243	-0.704628	0.959	0.985	1.00607944042967e-238	RPL21
TRIP6	1.15068245115821e-239	3.08979232656351	0.114	0.016	2.3091895429843e-235	TRIP6
GSTP1	1.34156647213807e-238	2.06595898271097	0.771	0.504	2.69225559628669e-234	GSTP1
CARHSP1	4.99175509554423e-236	1.61602003201063	0.427	0.153	1.00174541257382e-231	CARHSP1
RPS6	7.33551158399465e-236	-0.705811	0.975	0.99	1.47209046467605e-231	RPS6
CKS2	2.05370854034785e-234	1.27185623041252	0.481	0.181	4.12138229877008e-230	CKS2
CDK4	5.87183131514151e-234	1.80446702339103	0.363	0.119	1.1783591083226e-229	CDK4
ANAPC11	8.75866673540508e-234	1.3557675066034	0.676	0.358	1.75768924046109e-229	ANAPC11
SHFM1	7.29070963718017e-233	1.27305171786487	0.753	0.451	1.46309960998932e-228	SHFM1
PKM	2.94897465842776e-232	1.24612180848136	0.809	0.542	5.91800234453283e-228	PKM
HIST1H2AI	3.62453494106447e-230	3.71948461997413	0.104	0.014	7.27371671972819e-226	HIST1H2AI
CDK2	4.38261153296855e-228	2.26165774896246	0.144	0.025	8.79502482436128e-224	CDK2
MIF	1.32342479830964e-227	1.37677508749314	0.917	0.817	2.65584888524778e-223	MIF
SLC25A5	2.56587615120035e-227	1.23420416562339	0.775	0.516	5.14920026022886e-223	SLC25A5
RPL3	6.06269587634583e-225	-0.675302	0.959	0.983	1.21666180846508e-220	RPL3
KLF2	5.35867861045695e-223	-2.14051	0.169	0.544	1.0753796235465e-218	KLF2
LGALS3	1.64404669424747e-222	1.57881856948975	0.489	0.195	3.29927290601582e-218	LGALS3
COX5A	4.80539000888511e-222	1.16166441271341	0.775	0.487	9.64345666983063e-218	COX5A
RPL14	5.95538748121494e-221	-0.614425	0.969	0.989	1.19512715973021e-216	RPL14
TMPO	7.61623065699621e-221	1.72482527014485	0.458	0.187	1.528425168246e-216	TMPO
BARD1	2.40108875593036e-217	2.02493537976474	0.204	0.047	4.81850491540105e-213	BARD1
PRDX3	1.55059204916982e-216	1.49807339836661	0.471	0.19	3.111728124274e-212	PRDX3
TMEM97	1.76636146126153e-216	2.58991134280936	0.122	0.019	3.54473418045963e-212	TMEM97
RPL11	4.71512509957365e-216	-0.569133	0.993	0.998	9.4623130498244e-212	RPL11
CD48	1.22999247556548e-215	-1.40206	0.382	0.687	2.46834889996481e-211	CD48
CD52	2.08975062416629e-215	-0.992636	0.576	0.874	4.19371155257691e-211	CD52
GGCT	4.98245926350487e-214	1.7364124465144	0.306	0.093	9.99879925000157e-210	GGCT
ENO1	1.19671610323862e-212	1.18469782822194	0.808	0.557	2.40156987597927e-208	ENO1
ARHGAP11A	1.46931424926036e-212	2.70732596014406	0.108	0.016	2.9486198354157e-208	ARHGAP11A
PHLDA1	6.71606905193868e-211	1.44451167870514	0.327	0.104	1.34778073734306e-206	PHLDA1
DNAJC9	1.08957461423304e-208	1.63928	0.364	0.127	2.18655833584286e-204	DNAJC9
CD70	2.30044964407613e-208	1.85017933777428	0.224	0.057	4.61654234573197e-204	CD70
ATP5G3	5.65014250244555e-208	1.08655044660785	0.807	0.562	1.13387059739077e-203	ATP5G3
HIRIP3	2.80519170288198e-207	2.06116851749493	0.212	0.052	5.62945870934356e-203	HIRIP3
HNRNPAB	3.6050549926205e-207	1.50469933716045	0.43	0.165	7.23462435919081e-203	HNRNPAB
NASP	1.52849635640291e-206	1.38932265231999	0.531	0.24	3.06738648802935e-202	NASP
IFT22	5.19879181337583e-206	2.55249749558237	0.12	0.019	1.04329354110826e-201	IFT22
RCN1	9.67695573206981e-204	2.48757313557153	0.187	0.043	1.94197147631177e-199	RCN1
SARAF	3.0759053425244e-202	-0.930134	0.75	0.895	6.17272684137797e-198	SARAF
NUCKS1	1.40910697339658e-197	1.28580391512042	0.663	0.365	2.82779587421227e-193	NUCKS1
RPA3	4.03050882254417e-194	1.42446911452828	0.474	0.205	8.08842510508165e-190	RPA3
DEK	5.50235078169937e-193	1.27211655149478	0.677	0.399	1.10421175487143e-188	DEK
ID1	6.6394620997583e-193	3.11057748125384	0.11	0.018	1.3324072541795e-188	ID1
SLBP	4.31029049414756e-192	1.52151960280688	0.475	0.21	8.64989096365532e-188	SLBP
YWHAE	7.06002929128789e-192	1.31205652061891	0.53	0.24	1.41680667817565e-187	YWHAE
RPS4Y1	1.7126108427775e-191	-0.949814	0.677	0.837	3.43686743928589e-187	RPS4Y1
SAE1	3.33938750610923e-191	1.50930674843027	0.348	0.12	6.70148284726e-187	SAE1
SUMO2	7.5078714964113e-190	0.759278179983127	0.899	0.807	1.50667965189982e-185	SUMO2
KIF22	1.25115949330576e-189	1.81893893364899	0.32	0.11	2.51082687116599e-185	KIF22
WDR76	2.72941238211672e-188	2.19463681499782	0.138	0.027	5.47738476843184e-184	WDR76
LAPTM5	1.17566684897999e-187	-0.933313	0.602	0.845	2.35932823253305e-183	LAPTM5
KIF20B	2.51471094237838e-187	1.79851247185394	0.264	0.079	5.04652191916494e-183	KIF20B
FKBP1A	1.22859129914023e-186	1.18271610383623	0.731	0.461	2.46553701911461e-182	FKBP1A
H2AFV	6.86960177366474e-186	1.37027139108923	0.657	0.392	1.37859168393904e-181	H2AFV
LDHA	1.27775576256973e-185	1.03934656720901	0.818	0.601	2.56420026432494e-181	LDHA
H2AFX	9.56340655234224e-185	1.38330685604111	0.428	0.173	1.91918442692404e-180	H2AFX
CBX5	6.94920828834985e-184	1.58337156308776	0.309	0.102	1.39456711930605e-179	CBX5
FXYD5	1.84834836679367e-183	-1.04214	0.581	0.801	3.70926550248154e-179	FXYD5
SNRPB	2.76094769419141e-182	1.04605728888032	0.72	0.458	5.54066983270332e-178	SNRPB
BTG1	2.76954521487662e-182	-0.901113	0.822	0.941	5.55792333721441e-178	BTG1
UNG	4.49713377392815e-181	2.04301813219877	0.204	0.053	9.02484805751901e-177	UNG
LSM4	1.7311959170972e-180	1.34455788075453	0.518	0.243	3.47416396643067e-176	LSM4
TUBB4B	1.99984978466327e-180	0.92646196762965	0.645	0.341	4.01329854786225e-176	TUBB4B
MRPL51	5.77575472675125e-180	1.2281909821994	0.566	0.277	1.15907845856444e-175	MRPL51
MASTL	6.8684973409981e-180	2.58904037542908	0.103	0.016	1.3783700463915e-175	MASTL
RPL29	1.3601359180356e-179	-0.507842	0.98	0.992	2.72952076031384e-175	RPL29
SNRNP25	6.20776131031236e-179	1.67193230181251	0.244	0.071	1.24577353975348e-174	SNRNP25
HMGA1	3.57479461716498e-177	1.44613331166715	0.486	0.222	7.17389783772669e-173	HMGA1
MT1E	2.93663809674053e-176	1.4410194800937	0.292	0.097	5.8932453325389e-172	MT1E
LTB	4.10456836086245e-176	-2.3909	0.174	0.482	8.23704778657876e-172	LTB
RPL39	6.54525776274021e-176	-0.542976	0.984	0.997	1.31350232782671e-171	RPL39
NRM	1.91676572122315e-175	1.93281094001943	0.163	0.037	3.84656544935063e-171	NRM
H2AFY	3.34864148672586e-175	1.28456845414845	0.495	0.224	6.72005373556146e-171	H2AFY
IFI27	2.33513902821635e-174	1.82048269330806	0.203	0.054	4.68615700182456e-170	IFI27
DNMT1	6.944348579261e-173	1.4075180129568	0.46	0.205	1.3935918728861e-168	DNMT1
KNTC1	2.68750091099461e-172	2.37374784378238	0.104	0.017	5.39327682818398e-168	KNTC1
HSPD1	3.3090817484852e-172	1.13106549546499	0.689	0.404	6.6406652528601e-168	HSPD1
UQCC2	4.11065917237653e-172	1.46650501570292	0.353	0.131	8.24927082712522e-168	UQCC2
SNRPF	3.69335017106492e-171	1.15660206557003	0.623	0.331	7.41181512329308e-167	SNRPF
MTHFD2	4.95643023260335e-171	1.24824238383101	0.424	0.172	9.94656419078841e-167	MTHFD2
UBE2S	1.18672918693533e-167	1.48444659113044	0.31	0.108	2.38152813234182e-163	UBE2S
SKA2	3.97092464154979e-167	1.40100455112027	0.34	0.124	7.96885157066211e-163	SKA2
RFC5	5.9775768467409e-167	1.99198045159595	0.138	0.029	1.19958012160396e-162	RFC5
VDAC1	1.30381223361051e-166	1.23566103825666	0.558	0.279	2.61649039040958e-162	VDAC1
FAM65B	8.55962165360186e-166	-2.33697	0.138	0.436	1.71774487344482e-161	FAM65B
TXNDC17	1.57442175355655e-165	1.27789482376844	0.438	0.186	3.15954957503728e-161	TXNDC17
PFDN5	2.1884940502193e-162	-0.597899	0.889	0.938	4.39186985998009e-158	PFDN5
RPL9	4.79813585209345e-162	-0.534733	0.944	0.971	9.62889902798114e-158	RPL9
DSN1	4.82108572848592e-160	2.19657703691977	0.13	0.027	9.67495483992554e-156	DSN1
PPIF	6.99230003166361e-160	1.60641090902907	0.243	0.075	1.40321477035425e-155	PPIF
POLD1	1.9747200896684e-159	2.17049610067996	0.135	0.029	3.96286827594654e-155	POLD1
IFNG	1.38561075098622e-158	1.57354892997826	0.363	0.148	2.78064365507914e-154	IFNG
CD24	2.35990924027217e-158	2.59212106697398	0.204	0.06	4.73586586337818e-154	CD24
CD59	4.30808491312375e-158	1.91181038434344	0.264	0.089	8.64546480365675e-154	CD59
CCDC167	7.31755989228167e-158	1.42119973172566	0.342	0.131	1.46848791918309e-153	CCDC167
SRSF5	1.78139713347669e-157	-1.0653	0.527	0.72	3.57490776746102e-153	SRSF5
MTHFD1	4.77922775197765e-157	1.78405296655619	0.188	0.05	9.59095425266875e-153	MTHFD1
COX6A1	6.84335310368442e-157	0.827608420256677	0.864	0.722	1.37332410084739e-152	COX6A1
PDCD5	3.02889751080233e-156	1.29462541057252	0.503	0.246	6.07839152467812e-152	PDCD5
EIF4EBP1	1.103807945692e-155	1.55300409223013	0.248	0.079	2.21512178541471e-151	EIF4EBP1
ISYNA1	1.19807462536087e-155	2.44032487953275	0.175	0.047	2.40429615817419e-151	ISYNA1
INPP1	2.48990244897358e-155	2.19307553756614	0.164	0.041	4.99673623460018e-151	INPP1
RPL39L	1.22033914566526e-153	1.74508185159688	0.171	0.044	2.44897659752105e-149	RPL39L
PTPRC	1.40409405509937e-151	-0.690071	0.663	0.917	2.81773594977341e-147	PTPRC
IL7R	2.66018306706001e-151	-3.04429	0.125	0.402	5.33845537897603e-147	IL7R
PGRMC1	2.91696885389832e-151	1.91149200850824	0.213	0.064	5.85377309600314e-147	PGRMC1
SCD5	1.0097790609928e-150	2.3769604990763	0.109	0.021	2.02642461960035e-146	SCD5
CHCHD2	1.09907827628951e-150	0.658861690687409	0.884	0.793	2.2056302848578e-146	CHCHD2
TSC22D1	1.55878238918438e-150	1.92408698401732	0.188	0.052	3.12816449861522e-146	TSC22D1
RFC2	5.92403702321197e-150	1.6899268895033	0.203	0.058	1.18883574981818e-145	RFC2
HADH	6.19360854602091e-150	1.54560252218423	0.222	0.067	1.24293336301548e-145	HADH
ZFP36L2	1.54889463249419e-149	-1.00085	0.627	0.827	3.10832174848933e-145	ZFP36L2
PAFAH1B3	3.22280562886852e-149	1.46610664692612	0.285	0.1	6.46752633601334e-145	PAFAH1B3
TNFSF4	1.15084354365655e-148	2.02622820351833	0.111	0.022	2.30951282340996e-144	TNFSF4
TFDP1	1.35175750442874e-147	1.60713431884256	0.221	0.068	2.71270695988761e-143	TFDP1
ACTG1	2.39218664183277e-147	0.66715665907163	0.965	0.928	4.80064015283001e-143	ACTG1
ZWILCH	4.82949357546167e-147	2.13874675610791	0.107	0.02	9.69182770723648e-143	ZWILCH
SLC27A2	1.47343472970576e-146	1.88492302504326	0.131	0.029	2.95688881557352e-142	SLC27A2
NAP1L1	5.49418101210448e-146	1.01376166039471	0.709	0.464	1.10257224550913e-141	NAP1L1
GLTSCR2	7.17418964809677e-145	-1.02359	0.538	0.709	1.43971637858006e-140	GLTSCR2
IDH2	1.22377953634764e-144	1.09578687705722	0.552	0.292	2.45588077354244e-140	IDH2
GPSM3	8.0785589312255e-144	-1.07331	0.456	0.678	1.62120520631833e-139	GPSM3
KPNA2	1.97701001386837e-143	1.52614517707397	0.314	0.121	3.96746369583104e-139	KPNA2
TOMM7	1.40743382167112e-142	-0.768005	0.768	0.856	2.8244381933296e-138	TOMM7
PSMC3	1.78964849769822e-141	1.12998071290547	0.45	0.207	3.59146660518078e-137	PSMC3
POP7	9.61907224107918e-140	1.49695686097214	0.257	0.088	1.93035541733977e-135	POP7
TIPIN	2.15023321160445e-139	2.01532998924501	0.114	0.024	4.3150880090478e-135	TIPIN
PSMD14	1.4628366396009e-138	1.16308142092774	0.361	0.148	2.93562056835109e-134	PSMD14
LIMD2	4.01671170882485e-138	-0.89198	0.574	0.766	8.0607370572697e-134	LIMD2
ITGB3BP	9.67958179325695e-138	1.43698526850533	0.211	0.065	1.9424984742708e-133	ITGB3BP
FANCG	1.33388499351354e-137	2.03032305488758	0.103	0.02	2.67684040498297e-133	FANCG
LSM5	1.97007715176879e-137	1.13099535456161	0.519	0.269	3.95355082816961e-133	LSM5
LMNB2	5.77879824729754e-137	1.91121202318585	0.157	0.041	1.15968923226767e-132	LMNB2
TPGS2	6.52083848717906e-137	1.33016382905769	0.297	0.111	1.30860186760709e-132	TPGS2
NCAPH2	1.25476701449947e-136	1.86843472585138	0.173	0.048	2.51806644469754e-132	NCAPH2
FAM83D	1.3894469086287e-136	1.57450130105821	0.123	0.027	2.78834205623608e-132	FAM83D
CKAP4	3.36998132404959e-136	2.78976043555094	0.12	0.027	6.76287852110273e-132	CKAP4
SNRPD3	1.89754661400111e-135	0.942317679843365	0.642	0.375	3.80799654497743e-131	SNRPD3
LRR1	9.22647030711563e-135	1.77246421227077	0.149	0.038	1.85156806123196e-130	LRR1
ATF3	1.15870367469528e-133	1.36637141854464	0.26	0.093	2.32528653437848e-129	ATF3
RAC1	1.86309489982563e-133	0.951480279842038	0.736	0.482	3.73885884497007e-129	RAC1
SCCPDH	1.02429211259282e-132	1.59243685759971	0.19	0.057	2.05554941155127e-128	SCCPDH
MIR155HG	2.57794375978462e-131	1.56610335601176	0.277	0.106	5.17341753713578e-127	MIR155HG
YEATS4	1.48673119009156e-130	1.51359646841039	0.228	0.076	2.98357215227575e-126	YEATS4
SNRPG	1.67717204763409e-128	0.954558279650553	0.679	0.447	3.36574886519209e-124	SNRPG
NCAPD2	3.69964124103661e-128	1.71218698248127	0.184	0.055	7.42444004251227e-124	NCAPD2
MT2A	6.71135422424211e-128	1.21760591116271	0.668	0.457	1.34683456572091e-123	MT2A
ILF2	8.666009122109e-128	1.02374976422017	0.551	0.294	1.73909471062483e-123	ILF2
BTG3	8.92375835430597e-128	1.07231543052368	0.37	0.157	1.79081982654212e-123	BTG3
SGK1	5.38253527390351e-127	1.95618802817783	0.198	0.064	1.08016717876696e-122	SGK1
PSMB2	6.24167866531915e-127	1.06006376128973	0.524	0.273	1.25258007455625e-122	PSMB2
MSH6	9.75771362735024e-126	1.85007877888144	0.148	0.04	1.95817797073665e-121	MSH6
CCL3	1.59106881541887e-125	1.54310946120325	0.296	0.119	3.19295689878258e-121	CCL3
SSRP1	1.84029755437058e-125	1.19611670115531	0.362	0.155	3.69310913211088e-121	SSRP1
DDX39A	1.05373579947119e-124	1.11703429104037	0.488	0.25	2.11463700237878e-120	DDX39A
CLTA	1.84871616586836e-124	1.02407934725562	0.556	0.304	3.71000360166463e-120	CLTA
FCMR	4.33481801536177e-124	-2.17313	0.132	0.381	8.69911279322799e-120	FCMR
CLN6	5.78855393733036e-124	1.88235384835946	0.148	0.04	1.16164700414346e-119	CLN6
RHEB	1.62670507667758e-123	1.15500779431822	0.432	0.209	3.26447174787658e-119	RHEB
UCK2	4.11113799747716e-123	1.93801674756316	0.108	0.024	8.25023173333717e-119	UCK2
NCAPD3	5.66109608611513e-123	1.60423652326632	0.172	0.05	1.13606876256158e-118	NCAPD3
ANXA5	1.18181587466981e-122	1.0387787482959	0.594	0.359	2.37166809728737e-118	ANXA5
ANP32E	3.09146622871954e-122	1.24892125818278	0.427	0.212	6.20395442779437e-118	ANP32E
PPDPF	4.79938534322248e-122	0.719246098327135	0.89	0.786	9.63140650677888e-118	PPDPF
HPRT1	7.14370513993568e-122	1.12210653397688	0.378	0.169	1.43359874748229e-117	HPRT1
TOPBP1	3.53629537456192e-121	1.35579742109205	0.237	0.083	7.09663755767085e-117	TOPBP1
PSMA2	5.33167219245852e-121	1.18985826216922	0.325	0.134	1.06995997558258e-116	PSMA2
NABP2	6.10611256527243e-121	1.31914821936779	0.259	0.095	1.22537466959887e-116	NABP2
PA2G4	8.3502861080999e-121	1.02343005920669	0.616	0.375	1.67573541617349e-116	PA2G4
ATF5	8.44755947346533e-121	2.3370445039987	0.175	0.054	1.69525623513502e-116	ATF5
VCAM1	5.3270611366928e-120	1.17435852166465	0.193	0.061	1.06903462891151e-115	VCAM1
CBX3	8.79005436037195e-120	0.934984695303106	0.6	0.355	1.76398810903944e-115	CBX3
C3orf14	3.16838478598541e-119	2.05998711179196	0.102	0.022	6.35831458851552e-115	C3orf14
SNRPE	6.71729529304624e-119	1.08615996066855	0.495	0.262	1.34802681940852e-114	SNRPE
HSPE1	1.4496824985407e-118	0.546501544681266	0.804	0.567	2.90922283807148e-114	HSPE1
MAD2L2	3.87573175463971e-118	1.20537095775897	0.331	0.14	7.77781848521097e-114	MAD2L2
HDAC2	1.48492734389434e-117	1.2976045436134	0.371	0.169	2.97995219372715e-113	HDAC2
PSMA4	1.84042703845861e-117	1.03929144365494	0.496	0.259	3.69336898077874e-113	PSMA4
SMS	2.06006430111824e-116	1.19815574491054	0.362	0.161	4.13413703948408e-112	SMS
NME2	2.08794688525484e-116	1.50856026584072	0.73	0.565	4.19009180932941e-112	NME2
DUSP4	3.64177439015127e-116	0.843266166776725	0.447	0.219	7.30831284615557e-112	DUSP4
MRPL37	2.05162741886021e-115	1.27733888322603	0.261	0.099	4.11720590416867e-111	MRPL37
USP1	3.5719914236026e-115	1.22252843335696	0.356	0.162	7.16827238888569e-111	USP1
COX6C	6.2782573839329e-115	0.735012739145497	0.832	0.718	1.25992069180765e-110	COX6C
YWHAH	8.9183643181562e-115	1.06294252500285	0.384	0.175	1.78973735136759e-110	YWHAH
MIS18A	9.27269333499275e-115	1.71487	0.126	0.032	1.86084409846635e-110	MIS18A
ATP5J2	3.18145885300617e-114	0.84240528697539	0.734	0.512	6.38455162621278e-110	ATP5J2
PGAM1	5.93665226201871e-114	0.872612445344007	0.703	0.496	1.19136737594191e-109	PGAM1
SMC3	1.08600498614565e-113	1.12763518153909	0.389	0.182	2.17939480619709e-109	SMC3
TMEM14A	1.14443969007092e-113	1.18699401308684	0.321	0.136	2.29666157003432e-109	TMEM14A
SIVA1	1.44266329857931e-113	1.07919464189505	0.527	0.302	2.89513670758897e-109	SIVA1
GCSH	3.40638057403475e-113	1.8766814705297	0.127	0.033	6.83592453597294e-109	GCSH
SLC1A5	1.51385927370883e-111	1.20941585247939	0.245	0.09	3.03801279047889e-107	SLC1A5
HMGN1	1.82230874475724e-111	0.72787823281222	0.806	0.623	3.65700918897883e-107	HMGN1
HNRNPA3	1.30461102976231e-110	0.773053077741555	0.775	0.579	2.618093414527e-106	HNRNPA3
HSBP1	1.48310296160472e-110	1.17802526698147	0.394	0.186	2.97629102334835e-106	HSBP1
TTF2	1.66016233675005e-110	1.81483405920017	0.134	0.036	3.33161377739e-106	TTF2
ERH	3.07099650329487e-110	0.843920344907764	0.696	0.483	6.16287578281215e-106	ERH
DBI	4.40815258722185e-110	0.893024999525321	0.739	0.535	8.84628061203681e-106	DBI
POLA2	4.89816347131633e-110	1.85984885417243	0.11	0.026	9.8296344542376e-106	POLA2
HSPB11	6.02503102659284e-110	1.01666649824232	0.454	0.23	1.20910322641665e-105	HSPB11
IDH1	6.33136873734235e-110	2.0828622807798	0.149	0.044	1.27057907820986e-105	IDH1
AP2S1	1.48542438144566e-109	0.938786761061016	0.532	0.294	2.98094964868516e-105	AP2S1
DCTPP1	3.52564257980961e-109	1.32300766169727	0.253	0.098	7.07525952916193e-105	DCTPP1
HDLBP	3.86637281938897e-109	1.36713094474905	0.309	0.134	7.75903697394979e-105	HDLBP
HDGF	4.56239554757935e-109	1.28836211890031	0.232	0.085	9.15581538488223e-105	HDGF
HN1	4.84737067932539e-109	1.05981402470253	0.553	0.321	9.72770347927019e-105	HN1
NDUFB3	1.55573701240084e-108	0.959201490950391	0.525	0.291	3.12205303648601e-104	NDUFB3
CENPK	1.79388052761532e-108	1.15785415707163	0.292	0.12	3.59995944281842e-104	CENPK
S100A11	3.07112621875998e-108	1.18407378029706	0.773	0.572	6.16313609580752e-104	S100A11
TRAF3IP3	4.79344939363904e-108	-1.26884	0.334	0.54	9.61949424315482e-104	TRAF3IP3
AP1S1	5.55646019537186e-108	1.44416763726108	0.231	0.086	1.11507043200722e-103	AP1S1
ISOC2	5.28361375804084e-107	1.48839058243035	0.202	0.07	1.06031560896364e-102	ISOC2
CD151	5.51715617090438e-107	1.52037474339922	0.23	0.086	1.10718290037709e-102	CD151
PSMB3	1.38416010789682e-106	0.819560760490337	0.673	0.451	2.77773250452733e-102	PSMB3
CALM3	1.34715680266732e-104	0.868452825658202	0.672	0.471	2.70347427159278e-100	CALM3
SELL	3.92255184585268e-104	-1.77088	0.173	0.401	7.87177704425716e-100	SELL
BCL2L12	1.48306220845864e-103	1.47730134198651	0.172	0.055	2.97620923993479e-99	BCL2L12
POLD3	1.79618239148441e-103	1.61605123372379	0.137	0.039	3.60457882323092e-99	POLD3
RBBP7	3.73915162852294e-103	1.01730011126113	0.415	0.206	7.50372948811983e-99	RBBP7
MRPL13	1.19414018917336e-102	1.15639384138427	0.306	0.131	2.3964005316331e-98	MRPL13
VRK1	1.4164091693434e-102	1.29358627265275	0.228	0.085	2.84244992103834e-98	VRK1
MRPL17	2.36137427239813e-102	1.28321304368929	0.23	0.087	4.73880588984856e-98	MRPL17
TCEB1	3.51148720729629e-102	0.890015829757828	0.532	0.295	7.04685252760219e-98	TCEB1
HACD3	4.06468276752455e-102	1.25985072407159	0.246	0.096	8.15700537786826e-98	HACD3
NDFIP2	2.15454169708087e-101	1.23308688408612	0.195	0.068	4.32373427770189e-97	NDFIP2
NDUFAB1	2.57088334366291e-101	0.954676705062047	0.536	0.309	5.15924869406272e-97	NDUFAB1
TALDO1	3.10140307636673e-101	0.860474951791647	0.545	0.314	6.22389569365275e-97	TALDO1
GNG5	4.31989537864206e-101	0.754451806108948	0.723	0.529	8.66916604585889e-97	GNG5
LAG3	7.61399189829141e-101	1.08449696958733	0.405	0.207	1.52797589414912e-96	LAG3
POMP	9.66161391989028e-101	0.813392644281237	0.672	0.448	1.93889268144358e-96	POMP
COX7B	1.08488629696423e-100	0.797439566580169	0.71	0.498	2.17714982074782e-96	COX7B
ANXA2	1.16798563167681e-100	0.987452775308908	0.596	0.359	2.34391356564902e-96	ANXA2
SPATS2L	8.60189055279209e-100	1.16192580175301	0.214	0.078	1.72622739613432e-95	SPATS2L
CDKN1A	1.12120671326568e-99	0.705438998602665	0.328	0.144	2.25003763218157e-95	CDKN1A
MGST2	1.1909726250548e-99	2.11845133413188	0.101	0.025	2.39004386395997e-95	MGST2
DYNLL1	1.33164975155395e-99	0.599675639254603	0.778	0.56	2.67235472141847e-95	DYNLL1
ANP32B	1.85375513925987e-99	0.826374321333851	0.718	0.543	3.7201158134667e-95	ANP32B
CKAP5	5.06285716786314e-99	1.51324254583883	0.195	0.07	1.01601417644677e-94	CKAP5
YBX1	5.16019492006216e-99	0.62578525863503	0.883	0.778	1.03554791655807e-94	YBX1
YBX3	1.20922458144484e-98	1.87624347782332	0.207	0.078	2.42667189004351e-94	YBX3
PMAIP1	4.1107352754453e-98	0.915485888554351	0.439	0.231	8.24942355076363e-94	PMAIP1
CDCA4	5.58495777199091e-98	1.48671731579759	0.153	0.047	1.12078932568314e-93	CDCA4
NDUFA6	5.94815099433945e-98	0.833349735811765	0.568	0.339	1.19367494154404e-93	NDUFA6
TPM4	2.02274578004326e-97	0.918351110883638	0.512	0.291	4.05924623139081e-93	TPM4
JUNB	2.98089229056869e-97	-0.922674	0.751	0.846	5.98205464871324e-93	JUNB
SMC1A	6.5500725184049e-97	1.15313640242592	0.305	0.135	1.3144685529935e-92	SMC1A
TRIB1	6.60046374521789e-97	1.92273251643217	0.116	0.032	1.32458106439033e-92	TRIB1
PSMD8	9.75569301865519e-97	0.825830560477681	0.601	0.37	1.95777247498372e-92	PSMD8
DLEU2	1.02099518417584e-96	1.53220614361436	0.141	0.042	2.04893313560407e-92	DLEU2
BANF1	3.98932804385291e-96	0.858043651567773	0.591	0.369	8.00578351840401e-92	BANF1
MFGE8	4.53772092472407e-96	1.9722840544439	0.101	0.025	9.10629835173626e-92	MFGE8
ATP5B	1.34039250881429e-95	0.813235386071956	0.729	0.536	2.68989968668852e-91	ATP5B
CDKN2C	4.30024326377685e-95	1.78855276328333	0.11	0.029	8.62972818174738e-91	CDKN2C
UQCRQ	4.90828016554718e-95	0.825222839523409	0.653	0.43	9.84993663622008e-91	UQCRQ
TIMM10	1.13012867002212e-94	1.09751084835817	0.265	0.11	2.2679422150004e-90	TIMM10
RBX1	1.40551325384425e-94	0.783010679158125	0.663	0.452	2.82058399781465e-90	RBX1
UQCRH	1.42216070309171e-94	0.71138769804119	0.784	0.628	2.85399209896444e-90	UQCRH
POLR3K	2.09161770863234e-94	1.15963677057778	0.243	0.097	4.19745841768338e-90	POLR3K
TOMM40	3.37854147695559e-94	1.26909423416888	0.249	0.102	6.78005703595448e-90	TOMM40
PPA1	9.539888771416e-94	0.973999939792248	0.491	0.279	1.91446487864776e-89	PPA1
CCT2	4.46568863650474e-93	0.969949567738755	0.479	0.266	8.9617439557377e-89	CCT2
MAGOHB	4.98445233724467e-93	1.22268392601219	0.23	0.09	1.00027989503826e-88	MAGOHB
PTPRCAP	3.08580193773858e-92	-0.57415	0.665	0.873	6.19258732865379e-88	PTPRCAP
ZCRB1	3.26075936744981e-92	1.05934973288215	0.339	0.159	6.54369189859828e-88	ZCRB1
MTCH2	5.46851420469493e-92	1.10565312802034	0.315	0.143	1.09742143059818e-87	MTCH2
POLD2	7.32838926525037e-92	1.34997282373254	0.221	0.087	1.47066115775044e-87	POLD2
NDUFS5	1.67822000116599e-91	0.736571620291103	0.747	0.551	3.36785189833991e-87	NDUFS5
PSMA7	3.19101666783433e-91	0.635160724154195	0.784	0.617	6.40373224900994e-87	PSMA7
RNASET2	4.03241526550032e-91	-1.4213	0.258	0.451	8.09225095480605e-87	RNASET2
POLR2H	6.68685795777687e-91	1.11718	0.27	0.115	1.34191865496666e-86	POLR2H
ATP5J	6.79788434934091e-91	0.767930722449126	0.692	0.488	1.36419943122573e-86	ATP5J
WEE1	2.02356729122906e-90	1.62705346550856	0.113	0.031	4.06089484003847e-86	WEE1
SLC43A3	2.60235427379345e-90	1.6173124464877	0.115	0.032	5.2224045566487e-86	SLC43A3
EEF1B2	3.72078732699508e-90	-0.575677	0.866	0.907	7.46687600781372e-86	EEF1B2
LSM2	4.88805131433307e-90	0.913067546676468	0.466	0.258	9.8093413776036e-86	LSM2
CCT5	6.15948745783815e-90	0.94078123705248	0.46	0.25	1.23608594303896e-85	CCT5
TCP1	6.5578933889229e-90	0.773865422468424	0.511	0.284	1.31603804528905e-85	TCP1
NDUFS6	8.4513134798005e-90	0.912761403151336	0.547	0.329	1.69600958912636e-85	NDUFS6
PSMG1	9.21595625809864e-90	1.36765499771312	0.185	0.066	1.84945810187524e-85	PSMG1
GLRX3	1.19930735624244e-89	1.06520931652016	0.304	0.137	2.40677000250734e-85	GLRX3
ALYREF	1.39116685635966e-89	1.60790322585939	0.107	0.028	2.79179364734257e-85	ALYREF
CCT6A	4.58394595832016e-89	0.865006420019804	0.528	0.309	9.19906274915689e-85	CCT6A
NUP37	4.79548208249187e-89	1.24954338760637	0.184	0.066	9.62357344314467e-85	NUP37
FTL	5.64688844828969e-89	-0.673201	0.921	0.96	1.13321757380278e-84	FTL
HNRNPA2B1	1.59570045836619e-88	0.526283056147877	0.916	0.881	3.20225167984927e-84	HNRNPA2B1
PRDX4	2.9620322132885e-88	1.21281626878025	0.251	0.106	5.94420624562736e-84	PRDX4
HAT1	5.17948265032807e-88	1.12107669531097	0.281	0.124	1.03941857826784e-83	HAT1
EBP	1.2752092377125e-87	1.0370775864079	0.297	0.134	2.55908989824144e-83	EBP
SPINT2	1.34547043428518e-87	2.49190723399453	0.232	0.105	2.70009006752351e-83	SPINT2
NAMPT	9.27550629562885e-87	0.858650703010468	0.344	0.165	1.8614086034068e-82	NAMPT
LGALS1	1.11697286914217e-86	1.13701331532282	0.632	0.431	2.24154115379451e-82	LGALS1
CACYBP	1.91515411712478e-86	0.643134789379492	0.612	0.378	3.84333128224601e-82	CACYBP
PSMA3	1.99231973866931e-86	0.850494616743114	0.467	0.258	3.99818725156157e-82	PSMA3
IFITM2	2.16846723107289e-86	-0.562851	0.647	0.875	4.35168003931707e-82	IFITM2
DAZAP2	4.54464590952748e-86	-0.611735	0.661	0.782	9.12019541123976e-82	DAZAP2
LRRC45	4.88018322382348e-86	1.60159926064159	0.112	0.032	9.79355169356896e-82	LRRC45
CTNNBIP1	7.64989770498637e-86	1.33314297520354	0.182	0.066	1.53518147143667e-81	CTNNBIP1
TYMP	9.36657893741554e-86	0.73713391038922	0.501	0.285	1.87968506116055e-81	TYMP
PSMB5	9.55296160117373e-86	1.31779764741767	0.248	0.107	1.91708833412354e-81	PSMB5
FANCL	1.44226542853517e-85	1.62979597010122	0.104	0.028	2.89433826198437e-81	FANCL
SLC25A3	1.88053962931051e-85	0.697066015962966	0.781	0.618	3.77386692810034e-81	SLC25A3
YWHAQ	2.80363594541691e-85	0.689378210701611	0.698	0.485	5.62633661526266e-81	YWHAQ
LAP3	2.86398392155531e-85	0.922740457754845	0.383	0.196	5.7474429337772e-81	LAP3
APOBEC3H	4.92121941432375e-85	1.26359961363527	0.161	0.055	9.8759031206649e-81	APOBEC3H
CTPS1	5.4204958679486e-85	1.42580173038458	0.126	0.038	1.08778511077993e-80	CTPS1
STK4	7.01442570436898e-85	-0.884773	0.417	0.594	1.40765495035277e-80	STK4
DUSP1	8.12262911130928e-85	-1.07349	0.531	0.697	1.63004921005755e-80	DUSP1
HN1L	1.93935494485796e-84	1.63986781775625	0.117	0.034	3.89189750334095e-80	HN1L
NDUFA4	2.17623687050387e-84	0.642024798644995	0.807	0.682	4.36727215172717e-80	NDUFA4
PARK7	2.36508501889831e-84	0.64649333138331	0.726	0.538	4.74625261592512e-80	PARK7
PCBD1	3.84429531795208e-84	1.35642847225171	0.209	0.083	7.71473184406624e-80	PCBD1
TM7SF3	4.95164986482958e-84	1.40248332710386	0.221	0.09	9.93697094874001e-80	TM7SF3
CYBA	5.59903136447396e-84	-0.668635	0.685	0.832	1.12361361422264e-79	CYBA
GPI	5.81003866670503e-84	1.00645281118134	0.469	0.268	1.16595855963437e-79	GPI
AKIP1	6.07275898821393e-84	1.29080083219647	0.162	0.056	1.21868127375477e-79	AKIP1
FXYD2	6.34223771714096e-84	1.65729039256223	0.12	0.036	1.27276026507585e-79	FXYD2
PRDX1	1.21328386020922e-83	0.871714220738818	0.677	0.481	2.43481805066787e-79	PRDX1
TIMM13	1.76624314004364e-83	1.05083051811986	0.359	0.181	3.54449673343957e-79	TIMM13
DDB2	2.37601647890265e-83	1.11435007230451	0.227	0.093	4.76818986986184e-79	DDB2
HSPB1	2.49679406537516e-83	1.1804442275836	0.545	0.346	5.01056633039487e-79	HSPB1
SLC1A4	3.59043408358923e-83	1.55288440891012	0.131	0.041	7.20528311894686e-79	SLC1A4
MPST	6.01644239268937e-83	1.19395803789816	0.193	0.073	1.2073796593649e-78	MPST
RUVBL2	8.33913444352904e-83	1.25512884930838	0.222	0.091	1.67349750012741e-78	RUVBL2
RAD21	1.3110430637631e-82	0.960540988329902	0.571	0.372	2.63100122035979e-78	RAD21
RCC2	2.6523713962533e-82	1.34727	0.164	0.058	5.32277891800113e-78	RCC2
ROMO1	2.77358893399355e-82	0.800070150928385	0.579	0.362	5.56603827273825e-78	ROMO1
FDPS	4.72847335428158e-82	0.867847961538637	0.385	0.196	9.48910032737227e-78	FDPS
HCST	6.05855944202936e-82	-0.829448	0.547	0.714	1.21583170882645e-77	HCST
PDAP1	1.01458384236957e-81	0.995326552612156	0.46	0.261	2.03606685486725e-77	PDAP1
ARL3	1.03133479532438e-81	1.43379255797747	0.17	0.062	2.06968266725696e-77	ARL3
BAD	2.41807485917267e-81	1.13597210103354	0.265	0.118	4.85259262738771e-77	BAD
COX7A2	3.38398986098305e-81	0.606549005161649	0.798	0.654	6.79099085302078e-77	COX7A2
ABHD11	8.17143796533664e-81	1.86124149036509	0.111	0.032	1.63984417088376e-76	ABHD11
MIR4435-2HG	1.30521786920571e-80	0.783224356779884	0.405	0.214	2.61931121992202e-76	MIR4435-2HG
MYO6	2.1502622577764e-80	2.0836744810351	0.104	0.029	4.31514629890567e-76	MYO6
NUDT21	4.83590163427589e-80	0.883597330812294	0.414	0.222	9.70468739966486e-76	NUDT21
DDX5	5.02914230500727e-80	-0.517642	0.811	0.893	1.00924827776886e-75	DDX5
MZT1	9.18559000848991e-80	1.04993888470392	0.312	0.151	1.84336420290375e-75	MZT1
ITGAE	1.94623943321163e-79	0.806908453246393	0.387	0.202	3.90571329456911e-75	ITGAE
THOP1	2.10413988346393e-79	1.44453051399814	0.131	0.042	4.2225879181354e-75	THOP1
TMEM14C	2.4665291059699e-79	1.02471189309871	0.319	0.157	4.9498306098604e-75	TMEM14C
RBPJ	2.91104697032148e-79	0.971471166297739	0.357	0.185	5.84188906004115e-75	RBPJ
RP11-545E17.3	3.01147955303777e-79	1.51521571077776	0.108	0.031	6.04343716703619e-75	RP11-545E17.3
ZNRF1	3.8179501293356e-79	1.38086025455603	0.134	0.043	7.66186231955068e-75	ZNRF1
CCDC28B	1.10213759421708e-78	1.40952190370832	0.141	0.047	2.21176972407484e-74	CCDC28B
RPLP0	2.53022599962101e-78	0.890126641697818	0.991	0.975	5.07765753603944e-74	RPLP0
SUB1	4.52555139383264e-78	0.547674207654408	0.849	0.767	9.08187653714335e-74	SUB1
SRSF3	4.64033140735041e-78	0.612086248173722	0.736	0.548	9.31221706827081e-74	SRSF3
BOLA3	6.31931532113099e-78	0.981445419166658	0.298	0.141	1.26816019864457e-73	BOLA3
MRPL27	1.00443205677695e-77	1.0005189791541	0.254	0.111	2.01569425153999e-73	MRPL27
P4HB	1.0106293266521e-77	0.822804518889225	0.602	0.392	2.02813093272543e-73	P4HB
PHPT1	5.4155259401404e-77	0.801605300343733	0.437	0.242	1.08678774566737e-72	PHPT1
NDUFB11	6.84736401762322e-77	0.603826220240681	0.746	0.567	1.37412901105663e-72	NDUFB11
SRP9	1.6609152552277e-76	0.721436972859145	0.683	0.496	3.33312473419094e-72	SRP9
NDUFS8	2.16605032451619e-76	0.767130702175094	0.525	0.315	4.3468297912391e-72	NDUFS8
SHMT2	5.26519735025959e-76	1.00217278801296	0.274	0.127	1.05661980425009e-71	SHMT2
SUZ12	8.07851619954645e-76	1.09037336454766	0.254	0.114	1.62119663092498e-71	SUZ12
BAZ1B	1.00568267451334e-75	0.978344703603055	0.34	0.174	2.01820399121338e-71	BAZ1B
PIK3IP1	1.16627639132161e-75	-1.97	0.102	0.282	2.34048346210421e-71	PIK3IP1
MCUR1	1.29762038852803e-75	1.08569340690318	0.203	0.082	2.60406459569805e-71	MCUR1
PRDX2	1.39438013149853e-75	0.964461760351487	0.531	0.35	2.79824204789125e-71	PRDX2
ICMT	1.69829180278869e-75	1.24251066445395	0.148	0.052	3.40813198983634e-71	ICMT
GIMAP7	3.49067528038531e-75	-1.11472	0.32	0.497	7.00508715267724e-71	GIMAP7
COMMD6	3.57619338588368e-75	-0.532272	0.753	0.819	7.17670488679137e-71	COMMD6
LINC00861	4.07297353300062e-75	-1.47523	0.198	0.382	8.17364328602565e-71	LINC00861
SNRPC	4.9158394528458e-75	0.81936969948867	0.491	0.29	9.86510661397096e-71	SNRPC
LY6E	5.06536320414001e-74	0.670917127215187	0.849	0.724	1.01651708780682e-69	LY6E
CKAP2	5.28185887383899e-74	1.22286948476218	0.197	0.081	1.05996343880201e-69	CKAP2
TNFRSF9	5.52926166810075e-74	1.07232033900987	0.152	0.054	1.10961223155446e-69	TNFRSF9
DERA	6.2236355003814e-74	1.30694952354658	0.175	0.068	1.24895917221654e-69	DERA
ATM	6.53223021384758e-74	-1.45508	0.177	0.36	1.31088795931493e-69	ATM
ADRM1	1.0560134143922e-73	0.750837879200187	0.495	0.291	2.11920772000227e-69	ADRM1
GZMM	1.9040236940302e-73	-1.22981	0.302	0.472	3.82099474917981e-69	GZMM
TACC3	2.09907891794783e-73	1.33279282515113	0.23	0.103	4.21243157253771e-69	TACC3
COX6B1	2.8641542029488e-73	0.563310409595102	0.819	0.696	5.74778465447765e-69	COX6B1
TEX30	2.86861468873684e-72	1.26455264686582	0.13	0.043	5.75673595735708e-68	TEX30
RP11-620J15.3	3.26759848501113e-72	1.45608943283636	0.112	0.035	6.55741663972033e-68	RP11-620J15.3
EIF4A3	5.16119423073954e-72	0.750533272232858	0.401	0.219	1.03574845822481e-67	EIF4A3
PSME2	7.04023398999188e-72	0.601728907303222	0.771	0.64	1.41283415711157e-67	PSME2
TOMM5	1.00009035497478e-71	0.757663797181873	0.538	0.337	2.00698132436339e-67	TOMM5
CYC1	1.22348286044701e-71	0.851780671523955	0.403	0.219	2.45528540434506e-67	CYC1
SHMT1	1.31122395006889e-71	1.51727144842303	0.102	0.03	2.63136422299824e-67	SHMT1
GTF3C6	2.40838433999499e-71	0.786826171756606	0.429	0.238	4.83314569350195e-67	GTF3C6
HNRNPF	2.48098868816254e-71	0.673369932394628	0.71	0.553	4.97884809940459e-67	HNRNPF
PDIA6	4.58652622982776e-71	0.752592266914257	0.559	0.353	9.20424083801835e-67	PDIA6
SERBP1	7.10680127721869e-71	0.65724968361146	0.69	0.508	1.42619288031225e-66	SERBP1
MRPL11	7.65669907127831e-71	0.905162976339962	0.336	0.171	1.53654636962413e-66	MRPL11
PSMA6	1.19533375964123e-70	0.702734804302098	0.591	0.386	2.39879578884803e-66	PSMA6
GSTO1	1.35251632041286e-70	0.799546212557856	0.371	0.196	2.71422975180452e-66	GSTO1
SMARCA4	6.26822602458562e-70	1.15660840636016	0.227	0.101	1.25790759861384e-65	SMARCA4
ACAT2	6.49349381755142e-70	0.967056196363317	0.23	0.101	1.30311433930622e-65	ACAT2
ACTL6A	1.01639279347787e-69	1.09471646267973	0.19	0.077	2.0396970579514e-65	ACTL6A
AK2	1.16838314290357e-69	0.91804854701406	0.319	0.161	2.34471129117888e-65	AK2
TFRC	1.30307228200432e-69	1.33754267789445	0.166	0.065	2.61500545552627e-65	TFRC
MPC2	1.9992493640505e-69	0.795395074936648	0.421	0.235	4.01209362377655e-65	MPC2
POLR2K	3.8518038918405e-69	0.692667551929214	0.499	0.3	7.72980005014551e-65	POLR2K
CISD2	4.1779951373002e-69	0.813319160518598	0.337	0.173	8.38440064153404e-65	CISD2
LGALS9	4.35469380282166e-69	1.02460022772057	0.346	0.185	8.73899952350251e-65	LGALS9
CSRP1	4.7954218946655e-69	0.993139911807953	0.246	0.112	9.62345265821472e-65	CSRP1
RAB11A	4.8166543080481e-69	0.748214494729895	0.504	0.308	9.66606186539093e-65	RAB11A
MRPL15	1.5533735410675e-68	1.14711864740598	0.179	0.072	3.11731002221426e-64	MRPL15
NDUFB4	1.77082982024745e-68	0.752462528770469	0.612	0.424	3.55370128327258e-64	NDUFB4
PGK1	2.36054851073384e-68	0.612447529944948	0.754	0.603	4.73714875134068e-64	PGK1
LSM3	2.79464866784071e-68	0.765440007649603	0.468	0.277	5.60830094662273e-64	LSM3
SNRPD2	3.42859806055977e-68	0.586864085592476	0.841	0.737	6.88051058793135e-64	SNRPD2
APOO	5.09128837852525e-68	1.43471439389808	0.11	0.035	1.02171975180245e-63	APOO
PRIM2	5.24864145409818e-68	1.12021189908353	0.149	0.055	1.05329736700842e-63	PRIM2
RALY	9.6099075421497e-68	0.674944168731135	0.628	0.44	1.9285162455586e-63	RALY
HNRNPD	1.50962556163721e-67	0.833584591925611	0.398	0.222	3.02951657709355e-63	HNRNPD
MRPS12	1.72209259106994e-67	0.874436778665985	0.335	0.173	3.45589541175915e-63	MRPS12
OLA1	1.9592843612756e-67	0.904731423266821	0.372	0.204	3.93189185620788e-63	OLA1
CIRBP	3.00803893749385e-67	-0.566262	0.691	0.78	6.03653253976267e-63	CIRBP
RPL26L1	6.32210963008432e-67	0.984441636105267	0.209	0.09	1.26872096056532e-62	RPL26L1
MDH1	9.91610616572997e-67	0.729195541063394	0.488	0.297	1.98996418533869e-62	MDH1
EXOSC9	1.17668631462474e-66	1.01846784834292	0.231	0.104	2.36137409618892e-62	EXOSC9
SYNCRIP	1.27399824362222e-66	0.854041998414276	0.366	0.2	2.55665967530107e-62	SYNCRIP
BLOC1S1	1.9304048010379e-66	0.793734919240765	0.382	0.209	3.87393635472285e-62	BLOC1S1
NPM1	1.96368536432433e-66	0.619475459857511	0.913	0.858	3.94072378912606e-62	NPM1
C12orf75	2.19817834370353e-66	0.630327336683792	0.546	0.346	4.41130430014425e-62	C12orf75
NUDT15	2.61845785685314e-66	1.36658767463808	0.106	0.033	5.25472122713287e-62	NUDT15
PNRC1	2.69283850356838e-66	-0.562914	0.61	0.737	5.40398830896102e-62	PNRC1
LRRC59	3.21630189333485e-66	0.918965210616804	0.26	0.123	6.45447463954439e-62	LRRC59
ARL6IP6	3.31882334504723e-66	0.856305312681941	0.337	0.176	6.66021468884077e-62	ARL6IP6
PLP2	7.66600370238763e-66	0.704428749706725	0.58	0.394	1.53841362299515e-61	PLP2
HAUS1	1.05181318609504e-65	0.982904208256984	0.202	0.086	2.11077870185552e-61	HAUS1
PMVK	1.55634395754467e-65	0.91677750600756	0.27	0.13	3.12327105400065e-61	PMVK
CMAS	1.8802562559728e-65	0.980153471320462	0.196	0.083	3.77329825448622e-61	CMAS
FOXP1	2.18689596152607e-65	-1.51678	0.164	0.331	4.38866281559052e-61	FOXP1
PLAC8	2.83476941435212e-65	-1.45136	0.147	0.323	5.68881526072183e-61	PLAC8
PSMD3	2.90987529537662e-65	0.913548338463092	0.29	0.144	5.8395377427618e-61	PSMD3
MRPL47	3.09391985937346e-65	0.827242641639015	0.316	0.161	6.20887837379067e-61	MRPL47
ATL2	4.50779122062841e-65	1.90728224421421	0.105	0.034	9.04623542155708e-61	ATL2
N4BP2L2	5.53579508291839e-65	-0.869169	0.388	0.533	1.11092335724006e-60	N4BP2L2
CYSTM1	7.60991909735403e-65	1.26888521594801	0.157	0.061	1.52715856445701e-60	CYSTM1
CALU	1.19287350076582e-64	1.23422471812013	0.175	0.072	2.39385854133685e-60	CALU
CBX1	1.22126012009952e-64	1.12627331294335	0.199	0.086	2.45082480901571e-60	CBX1
ATP5C1	1.24845649851513e-64	0.694935306992392	0.587	0.393	2.50540250122016e-60	ATP5C1
PHB	1.42852090278383e-64	0.81691245995983	0.404	0.23	2.86675574770658e-60	PHB
ARF5	1.49706863069221e-64	0.612194099923384	0.669	0.471	3.00431732807312e-60	ARF5
GMPS	4.18073525435835e-64	1.00769680895293	0.243	0.114	8.38989950844633e-60	GMPS
ARPC1A	4.41534524138034e-64	1.05134104659182	0.301	0.157	8.86071483040206e-60	ARPC1A
CTNNA1	8.45157604681131e-64	1.22543628910545	0.178	0.074	1.69606228107409e-59	CTNNA1
MRPL14	1.10244151690506e-63	0.93085563097345	0.312	0.163	2.21237963612507e-59	MRPL14
DAZAP1	1.65914121874941e-63	0.898129555636643	0.275	0.135	3.32956459778631e-59	DAZAP1
CCT8	2.13419641758435e-63	0.711381316238207	0.526	0.331	4.28290537080828e-59	CCT8
PGD	2.56767753802011e-63	0.953713489088004	0.238	0.111	5.15281528329876e-59	PGD
NOP58	3.33596830880105e-63	0.685430399266757	0.523	0.33	6.69462120210196e-59	NOP58
FAM111A	3.62496421070314e-63	1.00260017729769	0.269	0.133	7.27457817803905e-59	FAM111A
CXCR3	5.00998756486246e-63	0.751876628417741	0.337	0.18	1.0054043045166e-58	CXCR3
NONO	1.12200432855552e-62	0.679298800951903	0.545	0.347	2.25163828654523e-58	NONO
GALM	1.40894640612514e-62	0.895231297354768	0.278	0.139	2.82747364781194e-58	GALM
RBBP4	1.66152033276506e-62	0.710943561258274	0.502	0.313	3.33433900379293e-58	RBBP4
SUPT16H	4.10890800530448e-62	0.865654652311214	0.324	0.171	8.24575658504502e-58	SUPT16H
C10orf54	4.77370279149791e-62	-1.51747	0.145	0.307	9.57986676197802e-58	C10orf54
RCN2	4.9400306632126e-62	0.97553735281521	0.382	0.216	9.91365353493505e-58	RCN2
NENF	8.98080361504162e-62	0.968797605461672	0.224	0.103	1.80226766946655e-57	NENF
LINC00152	9.92841312627879e-62	0.64825696222457	0.495	0.309	1.99243394618163e-57	LINC00152
GNA15	1.39384787364765e-61	1.12788731134201	0.124	0.044	2.7971739128361e-57	GNA15
PSMA1	1.60770285821903e-61	0.650400054111804	0.57	0.38	3.22633809587395e-57	PSMA1
UFD1L	1.68489006587126e-61	0.747147901511131	0.374	0.207	3.38123738419045e-57	UFD1L
PRKDC	2.28995013507111e-61	0.965232992575811	0.339	0.185	4.5954719310607e-57	PRKDC
MGME1	2.31735773709675e-61	1.30885497856632	0.116	0.04	4.65047350680575e-57	MGME1
EEF1E1	2.83361165999335e-61	0.910702946156266	0.243	0.115	5.68649187927465e-57	EEF1E1
MEA1	2.9002070286427e-61	0.781311610006072	0.404	0.233	5.82013546508017e-57	MEA1
PSMC2	2.99977107762414e-61	0.876555694051868	0.288	0.145	6.01994059857612e-57	PSMC2
RAD51C	3.46812681929845e-61	0.993711877129678	0.199	0.088	6.95983690096812e-57	RAD51C
SLC7A5	3.70862544980669e-61	0.908406740978813	0.227	0.105	7.44246955267206e-57	SLC7A5
PSMB6	6.22617211112993e-61	0.697823079068159	0.563	0.375	1.24946821926155e-56	PSMB6
NIT2	1.10651839730031e-60	1.01168101134004	0.227	0.106	2.22056111970226e-56	NIT2
COA3	1.37410834169467e-60	0.907832906985497	0.308	0.162	2.75756062011285e-56	COA3
BCAT2	1.4197883074685e-60	1.2718385997808	0.139	0.052	2.84923117542779e-56	BCAT2
CD55	1.9862018934321e-60	-1.43989	0.159	0.322	3.98590995973954e-56	CD55
CCT4	2.1685843118461e-60	0.603845631840101	0.591	0.395	4.35191499701275e-56	CCT4
TAGAP	2.88895296160838e-60	-0.7705	0.389	0.557	5.7975508033557e-56	TAGAP
DNPH1	3.10630802106383e-60	0.778288022549055	0.348	0.193	6.2337389366709e-56	DNPH1
RANGAP1	6.38620889629174e-60	1.18112203129376	0.17	0.071	1.28158440130783e-55	RANGAP1
PPM1G	6.55327958162943e-60	0.682372729077325	0.49	0.309	1.31511214644139e-55	PPM1G
FKBP4	8.47828032797893e-60	0.922275218572124	0.286	0.147	1.70142129621881e-55	FKBP4
TRAF4	9.81301784848208e-60	1.1809715322209	0.149	0.058	1.96927642183338e-55	TRAF4
SNRNP40	1.38299250442024e-59	0.733673861398311	0.355	0.193	2.77538935787055e-55	SNRNP40
PELO	2.46637780267129e-59	1.12291523167631	0.138	0.052	4.94952697440075e-55	PELO
ENTPD1	3.1660180563295e-59	1.41991897868293	0.126	0.047	6.35356503544203e-55	ENTPD1
CSE1L	4.04787655046226e-59	1.22838013417488	0.146	0.057	8.12327866146766e-55	CSE1L
PDLIM1	6.70124440430825e-59	1.33346905073238	0.199	0.092	1.34480572705658e-54	PDLIM1
STIP1	7.60101755290896e-59	0.795988627356502	0.313	0.164	1.52537220251777e-54	STIP1
NDUFA7	8.77721484688718e-59	1.00583065079937	0.192	0.084	1.76141147547332e-54	NDUFA7
PTGES3	1.42073267439131e-58	0.528316348431601	0.784	0.648	2.85112633096847e-54	PTGES3
SARNP	1.69075127199786e-58	0.760623337339956	0.349	0.191	3.39299965264531e-54	SARNP
NGFRAP1	2.04312342659701e-58	1.63758853386791	0.172	0.076	4.10014009249489e-54	NGFRAP1
MTX2	2.72182990339054e-58	1.26071727377048	0.162	0.067	5.46216825012413e-54	MTX2
NDUFB6	2.90000402233586e-58	0.722767610779012	0.445	0.27	5.81972807202359e-54	NDUFB6
TCTEX1D2	5.64320667291692e-58	1.19228978992532	0.137	0.052	1.13247871512097e-53	TCTEX1D2
CYB5A	5.79116155727859e-58	1.04982057584665	0.237	0.116	1.16217030131467e-53	CYB5A
PHF5A	6.18944231724897e-58	0.742719370412191	0.342	0.187	1.24209728422552e-53	PHF5A
PNISR	1.33252940108251e-57	-0.8399	0.406	0.536	2.67412000209238e-53	PNISR
NOP56	2.76368846517744e-57	0.831443874119989	0.317	0.171	5.5461700119181e-53	NOP56
EBNA1BP2	2.84400209989619e-57	0.992844572647455	0.195	0.087	5.70734341407167e-53	EBNA1BP2
MDH2	3.79273950999257e-57	0.780499001140906	0.557	0.383	7.61126964865308e-53	MDH2
NTHL1	4.65604514986591e-57	1.44511610850853	0.118	0.043	9.3437514067509e-53	NTHL1
DCAF13	5.44321356413068e-57	0.880071181990328	0.232	0.111	1.09234409804975e-52	DCAF13
ZDHHC12	6.4189723630046e-57	0.82842375206695	0.255	0.125	1.28815937380776e-52	ZDHHC12
BIN2	7.18624172254704e-57	-1.03548	0.276	0.426	1.44213498888074e-52	BIN2
SLF1	7.43546528560336e-57	0.889181196131943	0.205	0.093	1.49214917351488e-52	SLF1
GIMAP1	9.64488890077895e-57	-1.4539	0.153	0.303	1.93553630460832e-52	GIMAP1
FIBP	1.04220217021441e-56	0.729237237866266	0.367	0.205	2.09149131518627e-52	FIBP
VRK2	1.05076614652415e-56	1.27708198365771	0.215	0.102	2.10867750284466e-52	VRK2
COMT	1.23182846195428e-56	0.830550815339688	0.334	0.183	2.47203335744986e-52	COMT
ICAM2	3.4434923576289e-56	-1.62919	0.115	0.266	6.91040046328968e-52	ICAM2
MRPL3	3.5096252125823e-56	1.01078994656429	0.275	0.144	7.04311587661016e-52	MRPL3
CTLA4	3.61911157821781e-56	0.652295865228253	0.271	0.138	7.26283311516751e-52	CTLA4
TRIM28	4.15443543273359e-56	1.07011353613468	0.222	0.106	8.33712102640977e-52	TRIM28
COX17	5.32314566992974e-56	0.681699940832782	0.491	0.312	1.0682488730415e-51	COX17
EIF4E	6.38957377799702e-56	0.754978840838536	0.374	0.213	1.28225966576844e-51	EIF4E
NCL	6.83962886093515e-56	0.604024992604066	0.784	0.656	1.37257671981247e-51	NCL
MRTO4	1.27490086130163e-55	1.15878116453834	0.164	0.07	2.55847104846012e-51	MRTO4
NHP2	1.68455898769975e-55	0.7930989340185	0.439	0.273	3.38057297651587e-51	NHP2
PSMD1	1.85666090641388e-55	0.840684017701724	0.262	0.132	3.72594710699137e-51	PSMD1
SF3B6	2.1354385799939e-55	0.633328781012381	0.591	0.407	4.28539814233176e-51	SF3B6
TPRKB	2.17056776319829e-55	0.792854484980457	0.263	0.132	4.35589538718634e-51	TPRKB
CD38	2.23667896408366e-55	0.763108885050127	0.256	0.13	4.48856734512309e-51	CD38
ELAVL1	3.1009888587687e-55	0.793532255570601	0.337	0.188	6.22306444177704e-51	ELAVL1
PRDX6	3.80995853701224e-55	0.641035561487902	0.547	0.363	7.64582479207616e-51	PRDX6
VDAC2	4.72488112286807e-55	0.705998981056503	0.514	0.337	9.48189143737165e-51	VDAC2
NDUFV2	5.73433391451953e-55	0.616064825909114	0.561	0.378	1.15076612996578e-50	NDUFV2
AKT1S1	6.3265734848247e-55	1.51532027590953	0.11	0.039	1.26961676693462e-50	AKT1S1
VDAC3	7.81865804839353e-55	0.678963223324906	0.428	0.255	1.56904829715161e-50	VDAC3
IMPDH2	8.99215551567286e-55	0.917624581982126	0.311	0.172	1.80454576888523e-50	IMPDH2
EVL	1.37957897930893e-54	-0.530344	0.571	0.729	2.76853909567716e-50	EVL
IL16	1.66079630336439e-54	-1.23411	0.191	0.338	3.33288602159165e-50	IL16
TNIP3	2.02149575619472e-54	0.934088364813328	0.138	0.054	4.05673768353157e-50	TNIP3
EGR1	2.07331868520587e-54	0.501867648504205	0.23	0.112	4.16073593747114e-50	EGR1
RCSD1	3.11284796495361e-54	-1.03371	0.281	0.425	6.2468632960689e-50	RCSD1
PTBP1	3.64502366652901e-54	0.667330577080053	0.443	0.272	7.31483349399041e-50	PTBP1
UBAC1	7.42403899542483e-54	1.29005977403241	0.116	0.043	1.48985614560185e-49	UBAC1
ACTB	7.62918257791369e-54	0.510293921837116	0.991	0.998	1.53102435973572e-49	ACTB
HLTF	8.33803966780135e-54	1.05667334131695	0.148	0.061	1.67327780053438e-49	HLTF
PRDX5	1.22572944379284e-53	0.64339662036953	0.618	0.436	2.45979384780347e-49	PRDX5
FAF1	1.24752528860713e-53	1.1472311198536	0.156	0.065	2.50353374917679e-49	FAF1
ITGB2	1.43881519618588e-53	-0.715759	0.477	0.624	2.88741433570582e-49	ITGB2
POLR2E	1.44734207915287e-53	0.657798244248923	0.495	0.314	2.90452608444398e-49	POLR2E
ODF3B	1.45182704986441e-53	0.618647880608419	0.372	0.213	2.9135265236679e-49	ODF3B
ALDOA	2.00086825633299e-53	0.546284517966693	0.852	0.768	4.01534241680905e-49	ALDOA
NINJ1	2.01219291951174e-53	0.831924805683881	0.274	0.144	4.03806875087615e-49	NINJ1
RTN3	2.75467523735312e-53	0.762095615734659	0.291	0.154	5.52808226632025e-49	RTN3
RBL1	3.36985515877431e-53	1.17075424656021	0.142	0.057	6.76262533262828e-49	RBL1
PYCARD	3.88120265299446e-53	0.864629613137464	0.438	0.275	7.78879748402927e-49	PYCARD
TIMMDC1	4.39207258377879e-53	1.00045206417628	0.242	0.122	8.81401126112728e-49	TIMMDC1
UBE2A	4.76449104050113e-53	0.664113543613769	0.399	0.236	9.56138062007767e-49	UBE2A
PSMD11	6.08486460660865e-53	0.76302812574851	0.336	0.188	1.22111062925422e-48	PSMD11
DNAJB11	6.12818015982325e-53	0.79188803378783	0.288	0.152	1.22980319447333e-48	DNAJB11
PSMD2	6.14859719760337e-53	0.722121396499248	0.356	0.203	1.23390048561504e-48	PSMD2
FAM96A	1.15377658561296e-52	0.66223670520561	0.427	0.257	2.3153988520081e-48	FAM96A
ETFB	1.21596044333628e-52	0.816687700765729	0.341	0.195	2.44018941768725e-48	ETFB
STOML2	1.30090105521489e-52	0.793655056218966	0.299	0.161	2.61064823760524e-48	STOML2
TRAP1	1.3367781311856e-52	1.18915334263664	0.166	0.073	2.68264635366326e-48	TRAP1
HMGXB4	1.48267034074058e-52	0.938755078839095	0.166	0.072	2.97542283979819e-48	HMGXB4
NUDT5	1.67234387936652e-52	0.684347726545401	0.338	0.187	3.35605969711273e-48	NUDT5
ETS2	2.18041804065963e-52	1.53420247048516	0.112	0.041	4.37566292399574e-48	ETS2
MZT2B	2.80253770158801e-52	0.705529371966656	0.447	0.279	5.62413265954683e-48	MZT2B
IER3IP1	3.15484191056055e-52	0.734905428265825	0.396	0.238	6.33113674611292e-48	IER3IP1
SPAG16	3.48923377449804e-52	1.29634775134101	0.103	0.036	7.00219433866267e-48	SPAG16
TCEB2	3.72745695469681e-52	0.512185649346163	0.802	0.669	7.48026061668557e-48	TCEB2
OASL	4.40337096827144e-52	0.620643322627032	0.338	0.189	8.83668485912713e-48	OASL
AHI1	4.41212714161645e-52	1.02129053688528	0.179	0.08	8.85425674779589e-48	AHI1
MCMBP	4.48885869705928e-52	0.95038667966957	0.159	0.068	9.00824163325856e-48	MCMBP
JAK1	4.8093098210191e-52	-0.709132	0.489	0.612	9.65132294882113e-48	JAK1
TESC	4.94145617133724e-52	0.826688394787426	0.229	0.113	9.91651424463957e-48	TESC
CD63	5.41900192293854e-52	0.615947270812435	0.514	0.333	1.08748530589531e-47	CD63
EI24	5.62443022182923e-52	1.07380209736037	0.177	0.079	1.12871065691669e-47	EI24
UTP11L	8.90252409032707e-52	0.968043414280374	0.161	0.069	1.78655853444684e-47	UTP11L
PIGX	1.03586482118184e-51	1.0199	0.151	0.063	2.07877352314772e-47	PIGX
BATF	1.6377530342338e-51	0.699338502648495	0.435	0.276	3.28664278910039e-47	BATF
TIMM17A	1.74058495555169e-51	0.805348451963943	0.259	0.133	3.49300588880113e-47	TIMM17A
TRAF2	2.76526723895128e-51	1.06895009277687	0.138	0.056	5.54933829512742e-47	TRAF2
BLVRA	3.53305496292388e-51	1.00930468045949	0.184	0.085	7.09013469959564e-47	BLVRA
COTL1	3.97744038700243e-51	0.909412015045078	0.632	0.594	7.98192736863648e-47	COTL1
ANAPC15	4.40357032045668e-51	0.822796712663612	0.243	0.123	8.83708491909247e-47	ANAPC15
ITGA1	5.00873786816933e-51	0.829833653764932	0.148	0.062	1.00515351538422e-46	ITGA1
ACTN4	5.07435397209638e-51	0.573044505233453	0.491	0.309	1.0183213551203e-46	ACTN4
ECHS1	7.01355931636648e-51	0.817321403526414	0.296	0.16	1.40748108360843e-46	ECHS1
NUTF2	1.14344426502984e-50	0.680328243616138	0.408	0.245	2.29466395106188e-46	NUTF2
REEP4	1.20934762673707e-50	1.11947974803972	0.131	0.052	2.42691881733595e-46	REEP4
ENY2	1.27978744117502e-50	0.599460534920423	0.491	0.314	2.56827743695003e-46	ENY2
NAA50	3.16659726684619e-50	0.613224543863248	0.361	0.206	6.35472739510693e-46	NAA50
DRG1	4.15515211579704e-50	0.768456753325967	0.24	0.12	8.33855926598151e-46	DRG1
UQCRC1	5.04996431351439e-50	0.668844189400652	0.417	0.25	1.01342683843607e-45	UQCRC1
SLIRP	5.89345408880249e-50	0.709481976248717	0.37	0.217	1.18269836654088e-45	SLIRP
MDM2	7.2924018358288e-50	1.05431362001862	0.205	0.1	1.46343920041412e-45	MDM2
HIST1H1C	1.09354266944864e-49	1.48743414650558	0.219	0.113	2.19452142904954e-45	HIST1H1C
UQCR10	1.3015990526758e-49	0.541820497468319	0.727	0.58	2.6120489789098e-45	UQCR10
ARHGAP15	1.34341234097125e-49	-0.898316	0.316	0.451	2.6959598858611e-45	ARHGAP15
ITM2C	1.46618903307235e-49	0.787971701333244	0.301	0.172	2.9423481515696e-45	ITM2C
AC133644.2	1.54190390772367e-49	0.924561390908519	0.167	0.075	3.09429276201986e-45	AC133644.2
CCR5	1.76634197119173e-49	1.01602766266949	0.134	0.054	3.54469506778757e-45	CCR5
PFDN4	1.81778454669853e-49	0.830912	0.286	0.155	3.64793002831461e-45	PFDN4
SQLE	2.06606273115397e-49	1.10440398738449	0.134	0.055	4.14617468887978e-45	SQLE
TSPAN3	2.1476099282803e-49	1.31763798178015	0.182	0.087	4.30982360407292e-45	TSPAN3
CNP	2.21432282544418e-49	0.987668666148616	0.173	0.079	4.44370304610138e-45	CNP
EIF2S2	2.4452778603197e-49	0.65829181436466	0.429	0.264	4.90718361008958e-45	EIF2S2
ATP2A2	3.04782227260389e-49	1.14934621745324	0.143	0.06	6.11636973666148e-45	ATP2A2
DPP3	3.39668046161673e-49	1.02504199437621	0.141	0.058	6.81645835037245e-45	DPP3
CXCR4	3.75306556028637e-49	-0.964698	0.484	0.62	7.53165196638268e-45	CXCR4
ATP5G1	4.87655522176204e-49	0.787705522908578	0.417	0.265	9.78627101903205e-45	ATP5G1
EVI2B	7.54219810973442e-49	-1.09854	0.234	0.373	1.5135683166615e-44	EVI2B
ABRACL	7.54887374776338e-49	0.661253124640528	0.607	0.438	1.51490798370116e-44	ABRACL
BUD31	8.10100625295347e-49	0.619648736402606	0.465	0.291	1.6257099348427e-44	BUD31
ICAM3	1.04019909788598e-48	-0.805875	0.364	0.491	2.08747154963759e-44	ICAM3
DKC1	1.580115761677e-48	0.883074485062332	0.201	0.096	3.17097631053341e-44	DKC1
SFPQ	1.59009718007304e-48	0.558228625307256	0.56	0.39	3.19100702097058e-44	SFPQ
RDX	1.76644191230354e-48	1.00049650943005	0.147	0.063	3.54489562961074e-44	RDX
HINT2	1.80541628996764e-48	0.799318184090487	0.276	0.149	3.62310941070706e-44	HINT2
TMEM9	1.86956785169373e-48	1.09055504937981	0.147	0.063	3.75184876477899e-44	TMEM9
PLSCR1	2.14205204509767e-48	0.564491680580898	0.371	0.217	4.29867004410201e-44	PLSCR1
PRPS2	3.0062431573954e-48	0.967963992638076	0.17	0.077	6.03292876826109e-44	PRPS2
ATP5H	3.5370672297104e-48	0.550244350015621	0.591	0.412	7.09818651658284e-44	ATP5H
PAIP1	3.67128268172673e-48	1.0066121469724	0.193	0.093	7.36753008568919e-44	PAIP1
SLC25A17	4.25648600644377e-48	1.11052195766366	0.118	0.046	8.54191611773136e-44	SLC25A17
ZFP36	4.9388187199004e-48	-0.809456	0.608	0.713	9.91122140709612e-44	ZFP36
FGFBP2	6.51298217148451e-48	-1.70814	0.11	0.248	1.30702526217351e-43	FGFBP2
PSMG2	8.38864202735878e-48	0.642771048976845	0.427	0.264	1.68343268205036e-43	PSMG2
COPS3	1.10432047853087e-47	0.726541177361238	0.284	0.155	2.21615033631575e-43	COPS3
UBE2E3	1.15315008739092e-47	0.815493657078035	0.295	0.164	2.31414159537611e-43	UBE2E3
MSH2	1.19001801905679e-47	1.0112724078944	0.128	0.052	2.38812816064317e-43	MSH2
DHX15	1.39809618768478e-47	0.734982103031023	0.279	0.15	2.80569942944582e-43	DHX15
CCDC124	1.83934336456833e-47	0.690634098884363	0.337	0.193	3.69119426401572e-43	CCDC124
MRPS24	1.88711556787505e-47	0.764842542433414	0.372	0.222	3.78706352161164e-43	MRPS24
MBP	2.08451071680153e-47	-0.875405	0.336	0.468	4.18319610647731e-43	MBP
AC006129.2	2.24150320489924e-47	-1.3938	0.119	0.255	4.4982486315918e-43	AC006129.2
PRMT1	2.82981806649239e-47	0.770805272192893	0.406	0.258	5.67887889583692e-43	PRMT1
UCP2	3.13978482500718e-47	-0.732564	0.469	0.575	6.3009201868244e-43	UCP2
HNRNPLL	4.16883584676199e-47	0.647222351719987	0.307	0.172	8.36601977728195e-43	HNRNPLL
ERI1	4.53567793588636e-47	1.23523781469992	0.113	0.044	9.10219848173675e-43	ERI1
TC2N	6.97608312092466e-47	-1.4002	0.145	0.279	1.39996036070716e-42	TC2N
P2RY8	7.31092890433947e-47	-1.57574	0.103	0.235	1.46715721252285e-42	P2RY8
IGKV4-1	8.26704361679537e-47	-1.24928	0.137	0.058	1.65903031301849e-42	IGKV4-1
GPX4	8.72394886771201e-47	0.732610374174346	0.642	0.5	1.75072205877245e-42	GPX4
NAB1	9.20029135140994e-47	0.914120913946893	0.14	0.059	1.84631446840095e-42	NAB1
C1orf35	9.52258528468624e-47	0.872069252981209	0.207	0.102	1.91099241493083e-42	C1orf35
SUMO1	1.82894809172927e-46	0.568747123292492	0.587	0.421	3.67033303048229e-42	SUMO1
NDUFC2	2.08395291156619e-46	0.642798486202718	0.341	0.195	4.18207670293103e-42	NDUFC2
NDUFA2	2.50913245087551e-46	0.5993657373704	0.515	0.351	5.03532700241698e-42	NDUFA2
MRPS23	2.81405697606639e-46	0.81075468123118	0.223	0.112	5.64724953957003e-42	MRPS23
SAMHD1	3.16617589201038e-46	-1.12732	0.234	0.364	6.35388178008644e-42	SAMHD1
PAPSS1	3.2956641182056e-46	1.05403753525411	0.187	0.091	6.613738752415e-42	PAPSS1
SRPK1	4.08728729079838e-46	0.698039742744205	0.27	0.144	8.20236813517419e-42	SRPK1
IFI6	6.90481579791467e-46	0.716402263162716	0.542	0.395	1.38565843432552e-41	IFI6
PPP5C	7.68497767017218e-46	0.756418792869727	0.208	0.103	1.54222131885015e-41	PPP5C
NUDC	1.21473367237718e-45	0.625234123106904	0.445	0.281	2.43772753372652e-41	NUDC
YWHAG	1.36920575770293e-45	1.07617844773472	0.18	0.087	2.74772211455824e-41	YWHAG
FLI1	1.55720357323629e-45	-1.27447	0.167	0.298	3.12499613077058e-41	FLI1
FLT3LG	1.653071179642e-45	-1.48369	0.162	0.288	3.31738324330557e-41	FLT3LG
MRPL12	1.80831604942291e-45	1.18538955388981	0.106	0.04	3.6289286479819e-41	MRPL12
NDUFA8	2.18044186276385e-45	0.945375949385544	0.248	0.133	4.37571073019449e-41	NDUFA8
UBE2L3	2.70715917329701e-45	0.546928656711358	0.525	0.349	5.43272702897245e-41	UBE2L3
ADH5	4.03402463504493e-45	0.703326981514411	0.37	0.222	8.09548063760816e-41	ADH5
NDUFS3	4.52338002565824e-45	0.680420025522754	0.338	0.196	9.07751903549095e-41	NDUFS3
USP39	4.57361226493504e-45	0.739107491166554	0.212	0.105	9.17832509327163e-41	USP39
LGALS3BP	5.1186041881406e-45	1.38334808195313	0.166	0.08	1.02720148847606e-40	LGALS3BP
SEPT11	5.30616831615693e-45	0.923983479169194	0.171	0.08	1.06484185768637e-40	SEPT11
CAMTA1	5.83628422200341e-45	0.790951150040981	0.283	0.157	1.17122551767164e-40	CAMTA1
CASP3	6.38554358562129e-45	0.775139308701109	0.209	0.104	1.28145088676248e-40	CASP3
MRPS15	6.45164549485405e-45	0.609199934049949	0.329	0.186	1.29471621790731e-40	MRPS15
OAS3	7.0902148679986e-45	0.841739294056537	0.203	0.102	1.42286431970996e-40	OAS3
GLO1	8.62869274831284e-45	0.723544407046828	0.277	0.152	1.73160606073142e-40	GLO1
KEAP1	9.1208114644364e-45	0.865287868086679	0.193	0.094	1.8303644446831e-40	KEAP1
PRIM1	9.92108909682846e-45	1.03546980421321	0.131	0.055	1.99096415995154e-40	PRIM1
POLR2J	1.04696213686385e-44	0.590362749079199	0.462	0.296	2.10104361625837e-40	POLR2J
LUC7L2	1.31013177119442e-44	0.661619335116189	0.383	0.233	2.62917243843295e-40	LUC7L2
CD53	1.71677562333057e-44	-0.619676	0.477	0.604	3.44522532089978e-40	CD53
C4orf27	1.90684717757521e-44	0.862695288492334	0.183	0.087	3.82666091595793e-40	C4orf27
C11orf98	2.34759810063599e-44	0.636122522589836	0.352	0.209	4.71115986835631e-40	C11orf98
IFI27L2	2.39999669135031e-44	0.551808369335425	0.403	0.245	4.8163133602018e-40	IFI27L2
FH	3.00318206573304e-44	1.02621446198657	0.134	0.057	6.02678576951307e-40	FH
ATP1B3	4.4266796755535e-44	0.623387047568285	0.349	0.207	8.88346077290077e-40	ATP1B3
TNFSF10	4.59875311084467e-44	0.69225515330702	0.345	0.207	9.22877774284309e-40	TNFSF10
ACAP1	4.63228505844878e-44	-0.714363	0.357	0.481	9.29606965529501e-40	ACAP1
ABHD12	4.68747069073301e-44	0.760633281408734	0.188	0.09	9.40681618216301e-40	ABHD12
AKR7A2	4.70778927521571e-44	0.768099514760894	0.27	0.149	9.44759151750288e-40	AKR7A2
PSMC4	6.23603975517598e-44	0.650410285511733	0.37	0.224	1.25144845806872e-39	PSMC4
CST3	6.61759521864365e-44	-0.820862	0.165	0.075	1.32801900847741e-39	CST3
SLC2A3	7.98973171111972e-44	-0.889041	0.3	0.429	1.60337935978751e-39	SLC2A3
DCTN2	8.48569883106481e-44	0.658436736059068	0.35	0.207	1.70291004141809e-39	DCTN2
ADI1	9.03836777147443e-44	0.966299493331249	0.245	0.134	1.81381964437949e-39	ADI1
GLUL	1.04309025059309e-43	0.816009350722172	0.277	0.155	2.09327351489021e-39	GLUL
MRPS33	1.0803186107278e-43	0.785677587700521	0.26	0.142	2.16798338800855e-39	MRPS33
KDELR1	1.30323913658542e-43	0.700226725220339	0.424	0.269	2.61534029929963e-39	KDELR1
WDR5	1.68876487041997e-43	1.02531302636256	0.136	0.059	3.38901334195879e-39	WDR5
MRPL4	1.99081997499595e-43	0.746151609605138	0.321	0.189	3.99517752582187e-39	MRPL4
LBH	2.43020310759546e-43	-0.773863	0.358	0.48	4.87693159632257e-39	LBH
ILF3	3.28313682275801e-43	0.649723446317467	0.454	0.294	6.58859897591078e-39	ILF3
BHLHE40	3.33891507279552e-43	0.616204460105287	0.397	0.255	6.70053476808604e-39	BHLHE40
PIM3	4.845309766105e-43	0.747287674811921	0.279	0.158	9.72356763861951e-39	PIM3
MRPL36	5.02823792228187e-43	0.73526803684283	0.248	0.133	1.00906678624353e-38	MRPL36
ANKRD12	5.80227044596047e-43	-0.665885	0.391	0.513	1.16439963309535e-38	ANKRD12
CMC2	6.74830615438789e-43	0.639054738015045	0.346	0.208	1.35425007906256e-38	CMC2
CYTH1	9.99253268583276e-43	-1.02134	0.234	0.362	2.00530145939292e-38	CYTH1
AHR	1.27288408231314e-42	0.783934182169529	0.202	0.102	2.55442377638602e-38	AHR
EXOSC3	1.28549631874926e-42	0.912109560465558	0.156	0.071	2.57973401246601e-38	EXOSC3
HAVCR2	1.35971749330674e-42	0.826336630979922	0.185	0.091	2.72868106556796e-38	HAVCR2
SF1	1.56421366294132e-42	-0.5785	0.578	0.654	3.13906397879064e-38	SF1
C17orf89	1.87148029635168e-42	0.826061772714324	0.347	0.213	3.75568665871855e-38	C17orf89
TIMM50	2.10559383236257e-42	0.834479903928922	0.186	0.091	4.2255057027852e-38	TIMM50
LMAN1	2.21554448849466e-42	0.714929243549659	0.369	0.227	4.44615467951108e-38	LMAN1
TIMM23	2.56496346458026e-42	0.758925820941782	0.207	0.105	5.14736868071966e-38	TIMM23
GUSB	3.52686802243737e-42	0.691439410957304	0.241	0.128	7.07771874742731e-38	GUSB
CCND3	3.62126402054288e-42	-0.646363	0.418	0.537	7.26715263642546e-38	CCND3
TRIAP1	4.6443460654562e-42	0.799508313736379	0.211	0.108	9.3202736841575e-38	TRIAP1
CCL4	5.86456405803292e-42	0.773482337004714	0.523	0.4	1.17690071516605e-37	CCL4
PFDN2	7.08680972664978e-42	0.62103117930036	0.401	0.25	1.42218097594408e-37	PFDN2
USP18	8.50798812725801e-42	0.746436238638736	0.19	0.094	1.70738305737814e-37	USP18
C4orf48	8.99745338930568e-42	0.665591935333194	0.399	0.256	1.80560894616586e-37	C4orf48
GPN3	9.31133951066123e-42	0.978793631990126	0.138	0.061	1.8685996129995e-37	GPN3
TWF1	1.00438090550951e-41	0.925265056976529	0.194	0.097	2.01559160117649e-37	TWF1
ATF4	1.01321944201344e-41	0.667096214880301	0.394	0.252	2.03332877623258e-37	ATF4
KHSRP	1.21413229418635e-41	0.997401767028177	0.144	0.065	2.43652068797318e-37	KHSRP
FAS	1.50925429682608e-41	0.5819174739531	0.27	0.149	3.02877152287058e-37	FAS
BZW2	1.67494401547935e-41	0.863320298036478	0.199	0.102	3.36127765026395e-37	BZW2
IPO5	1.81503648784118e-41	0.914735944820622	0.186	0.092	3.64241522379969e-37	IPO5
VBP1	2.32472310162389e-41	0.641723806565639	0.3	0.171	4.66525432033882e-37	VBP1
POLE3	2.72372342452723e-41	0.656919851059941	0.273	0.152	5.46596816834125e-37	POLE3
RPS27L	2.79029650797855e-41	0.599060632948097	0.603	0.461	5.59956703221136e-37	RPS27L
YIF1B	2.85507577301695e-41	0.734472769291656	0.228	0.12	5.72956606129042e-37	YIF1B
ITGB1BP1	2.96525209447296e-41	0.555631497576821	0.336	0.196	5.95066790318834e-37	ITGB1BP1
MAGOH	3.68042771758846e-41	0.524932111723052	0.522	0.358	7.38588234365652e-37	MAGOH
CXCR6	3.76165472835582e-41	0.652846730496098	0.166	0.079	7.54888870886447e-37	CXCR6
GSTK1	3.7712412342109e-41	-0.60902	0.552	0.625	7.56812690881443e-37	GSTK1
THOC3	4.5219720101065e-41	0.658476655681828	0.316	0.185	9.07469342988173e-37	THOC3
APOBEC3C	4.88763110973816e-41	0.636261363920565	0.328	0.197	9.80849811102254e-37	APOBEC3C
OSTC	5.03349801758235e-41	0.636262024401892	0.462	0.311	1.01012238216843e-36	OSTC
PSMB7	5.0710165316669e-41	0.652903160634639	0.339	0.201	1.01765159757491e-36	PSMB7
NOP16	5.1393940816832e-41	0.762973986926678	0.174	0.084	1.03137360431219e-36	NOP16
EIF4H	5.99975615508835e-41	0.645937710954188	0.462	0.308	1.20403106520313e-36	EIF4H
ETFA	9.68362566988782e-41	0.650063842100574	0.336	0.202	1.94330999943309e-36	ETFA
PPP4C	1.15718679752474e-40	0.514955552028659	0.53	0.363	2.32224246527264e-36	PPP4C
UBA2	1.18218038037691e-40	0.651019657438112	0.345	0.21	2.37239958734038e-36	UBA2
MRPS11	1.22016946597187e-40	0.686000124421086	0.218	0.113	2.44863608431235e-36	MRPS11
TXNL4A	1.34962908032472e-40	0.683097729463553	0.264	0.147	2.70843563839565e-36	TXNL4A
C17orf49	1.64265016667872e-40	0.83955195313273	0.118	0.049	3.29647035449086e-36	C17orf49
MZT2A	1.71218090843369e-40	0.518972627718631	0.462	0.302	3.43600464704472e-36	MZT2A
BCL3	1.74983220262433e-40	0.621953593037396	0.232	0.125	3.5115632642265e-36	BCL3
PHF1	1.75844328432267e-40	-1.57396	0.109	0.225	3.52884398297874e-36	PHF1
CTSS	1.86013780049596e-40	-1.46056	0.234	0.351	3.73292453803529e-36	CTSS
HAUS4	1.95748442407609e-40	0.805324126037306	0.157	0.074	3.9282797422359e-36	HAUS4
RIF1	2.04105975393793e-40	0.778874338568487	0.238	0.129	4.09599871420264e-36	RIF1
SRSF9	2.2385556231983e-40	0.551276235531748	0.427	0.272	4.49233342463435e-36	SRSF9
AES	2.38608285622054e-40	-0.67427	0.501	0.583	4.78839107586339e-36	AES
PHTF1	2.51531568073152e-40	0.92676499101167	0.13	0.057	5.04773550809201e-36	PHTF1
MRPL52	2.73387606993726e-40	0.550284120191927	0.418	0.267	5.48634249715009e-36	MRPL52
RBL2	2.81138339048707e-40	-1.0378	0.233	0.352	5.64188418802945e-36	RBL2
RAB1B	3.05753950324079e-40	0.506866685110449	0.488	0.322	6.13587027510362e-36	RAB1B
CD82	3.06794326318383e-40	0.503398424160168	0.407	0.258	6.15674854055732e-36	CD82
EIF1AX	3.08287134306521e-40	0.542040294253256	0.427	0.274	6.18670621126326e-36	EIF1AX
MIS18BP1	3.17982297092869e-40	0.778418331252418	0.293	0.171	6.38126873805969e-36	MIS18BP1
TANK	3.58572967863296e-40	0.546210014142459	0.383	0.238	7.19584231908062e-36	TANK
DDX17	3.73091598554947e-40	-0.667006	0.4	0.504	7.48720219980067e-36	DDX17
GIMAP4	3.79603550935741e-40	-0.775844	0.336	0.461	7.61788406017845e-36	GIMAP4
ITGA4	5.77310136536451e-40	-0.865271	0.301	0.422	1.15854598200135e-35	ITGA4
FN3KRP	6.1793394475341e-40	0.885034649097256	0.136	0.06	1.24006984033114e-35	FN3KRP
MMADHC	1.00923520584037e-39	0.608813145435586	0.421	0.272	2.02533321108045e-35	MMADHC
STK38	1.3329036634898e-39	-1.33302	0.139	0.257	2.67487107189133e-35	STK38
PSMD12	1.40516864198444e-39	0.723500643881207	0.245	0.134	2.81989243073438e-35	PSMD12
SCPEP1	1.76458285449781e-39	1.35641934654547	0.157	0.077	3.54116487240621e-35	SCPEP1
SSBP1	1.77185095482698e-39	0.569953758710429	0.575	0.416	3.55575049614679e-35	SSBP1
CDK2AP2	2.06432724413244e-39	0.586845548151566	0.502	0.356	4.14269191352498e-35	CDK2AP2
PBXIP1	2.30095459056509e-39	-1.06353	0.173	0.3	4.61755567234602e-35	PBXIP1
TMED3	2.33986898427826e-39	0.801330173637435	0.223	0.12	4.69564907764961e-35	TMED3
MLF2	2.55019652282093e-39	0.707541398810004	0.431	0.289	5.11773438199703e-35	MLF2
DPM2	2.81960374353469e-39	0.745557223046823	0.23	0.124	5.65838079252542e-35	DPM2
ARL1	3.27574712704162e-39	0.925883305196674	0.198	0.102	6.57376933454712e-35	ARL1
MORF4L2	3.32436102842461e-39	0.660163747947985	0.266	0.15	6.6713277118425e-35	MORF4L2
COMMD4	4.86920473824661e-39	0.799783558782442	0.215	0.114	9.7715200687133e-35	COMMD4
ODC1	4.88987137190619e-39	0.601604591745615	0.389	0.243	9.81299386914134e-35	ODC1
PRMT2	5.47773184375519e-39	-0.884429	0.328	0.43	1.09927122640479e-34	PRMT2
PSMC1	5.78860798531555e-39	0.632041575418216	0.316	0.187	1.16165785049312e-34	PSMC1
IL10RA	5.93552481579106e-39	-0.948709	0.254	0.374	1.19114112003295e-34	IL10RA
PPIL1	6.24444235110109e-39	1.0732652527896	0.109	0.045	1.25313469101897e-34	PPIL1
SUMO3	1.06878228673423e-38	0.57281105367983	0.397	0.254	2.14483229301825e-34	SUMO3
LYRM4	1.31802268765195e-38	0.845286291334841	0.15	0.07	2.64500792957993e-34	LYRM4
CCL4L2	2.09703287748477e-38	0.639918687751779	0.248	0.144	4.20832557853644e-34	CCL4L2
PRPSAP1	2.24621141147012e-38	0.792017621527496	0.202	0.105	4.50769706053824e-34	PRPSAP1
EXOSC8	2.51974846945313e-38	0.664540261627701	0.253	0.141	5.05663122849853e-34	EXOSC8
NME4	2.85891594761544e-38	1.30690671303229	0.161	0.081	5.73727252367467e-34	NME4
HCFC1R1	3.03430773967706e-38	0.708603502798166	0.266	0.151	6.08924877198393e-34	HCFC1R1
CCDC109B	3.195899727032e-38	-1.08747	0.213	0.329	6.41353157220782e-34	CCDC109B
AHNAK	3.85791657091189e-38	-0.64723	0.402	0.503	7.74206697450599e-34	AHNAK
EED	5.00398061302595e-38	0.709893499569731	0.236	0.13	1.00419882942205e-33	EED
RELB	7.57664754797143e-38	0.755279218086079	0.286	0.171	1.52048162992691e-33	RELB
RPF2	8.02275666600898e-38	1.07105413792065	0.129	0.058	1.61000680773468e-33	RPF2
LEPROTL1	8.12315231831041e-38	-0.786232	0.411	0.506	1.63015420723853e-33	LEPROTL1
ARL2	9.36566771073691e-38	0.763973039367264	0.245	0.138	1.87950219619068e-33	ARL2
PPIH	9.4750191938855e-38	0.527709195101952	0.317	0.186	1.90144685182894e-33	PPIH
TAF15	9.63487966993652e-38	0.5908488102392	0.455	0.304	1.93352765216286e-33	TAF15
POLDIP2	1.06141027628582e-37	0.756091273711836	0.222	0.12	2.13003814245038e-33	POLDIP2
VPS29	1.35753192847059e-37	0.521457824806614	0.446	0.292	2.72429507405477e-33	VPS29
POLR2G	1.50731479252315e-37	0.547917477137459	0.446	0.294	3.02487932563546e-33	POLR2G
GSS	1.58613092737613e-37	0.816047001651133	0.17	0.084	3.18304754505842e-33	GSS
SYTL1	1.8524416803091e-37	-1.06398	0.195	0.311	3.71747996404431e-33	SYTL1
DLD	1.91269545887472e-37	0.796575851206252	0.209	0.112	3.83839724686979e-33	DLD
SNRPA	2.00125415835878e-37	0.537030762996871	0.425	0.276	4.01611684499439e-33	SNRPA
CFAP20	2.46457756650296e-37	0.635523337257581	0.18	0.091	4.94591426045813e-33	CFAP20
GTF2H5	2.62888177830508e-37	0.672954108154874	0.277	0.16	5.27563995270264e-33	GTF2H5
SUN2	2.77949362977585e-37	-0.852772	0.31	0.423	5.57788781623418e-33	SUN2
ABHD14B	2.87235548991487e-37	-1.25892	0.154	0.267	5.76424299716116e-33	ABHD14B
SF3B4	2.88774416517758e-37	0.5360858941254	0.404	0.258	5.79512499067836e-33	SF3B4
TCERG1	3.03992555219028e-37	0.602804097444407	0.271	0.154	6.10052259813546e-33	TCERG1
TBC1D7	3.57860212783366e-37	0.881388753831749	0.129	0.058	7.18153875013659e-33	TBC1D7
CAPRIN1	3.83916230064197e-37	0.68915784613411	0.314	0.19	7.7044309049283e-33	CAPRIN1
PRELID3B	3.89901721692776e-37	0.670326462858543	0.275	0.159	7.82454775093063e-33	PRELID3B
TIMM8B	3.90961589701062e-37	0.642557440989607	0.283	0.165	7.84581718212091e-33	TIMM8B
IFI16	4.61755248152405e-37	0.504808183539292	0.567	0.419	9.26650431992247e-33	IFI16
LAGE3	7.33353623858985e-37	0.581897141210196	0.286	0.167	1.47169405236021e-32	LAGE3
RFWD3	7.445339802587e-37	1.07706903641484	0.103	0.042	1.49413079158316e-32	RFWD3
UBAP2	8.50513345660029e-37	0.937473287366388	0.12	0.053	1.70681018207055e-32	UBAP2
ATP5A1	1.18915908780932e-36	0.520634246696436	0.558	0.401	2.38640445741575e-32	ATP5A1
TNFAIP8	1.22365996116101e-36	-0.828504	0.287	0.396	2.45564081005792e-32	TNFAIP8
HBS1L	1.26869398717983e-36	0.738850352888337	0.227	0.126	2.54601509347248e-32	HBS1L
CCT3	1.4069703949774e-36	0.532178456583235	0.493	0.341	2.82350818864064e-32	CCT3
SNRPN	1.57550611560842e-36	-1.06294	0.21	0.321	3.16172567280297e-32	SNRPN
ETV7	2.81705249393192e-36	0.891944691168524	0.12	0.053	5.65326094482258e-32	ETV7
PIN1	2.90141021505882e-36	0.517161252807391	0.419	0.272	5.82255001958004e-32	PIN1
CCL3L3	3.57276360091018e-36	1.00671390302803	0.104	0.044	7.16982199430654e-32	CCL3L3
GALNT1	3.66198336865221e-36	0.883641325839199	0.136	0.063	7.34886822421126e-32	GALNT1
CNIH4	4.04830449273064e-36	0.65350050304847	0.244	0.137	8.12413745601184e-32	CNIH4
MRPS16	4.26816081259226e-36	0.665801590497956	0.266	0.154	8.56534511871014e-32	MRPS16
RAD1	6.91556582397928e-36	0.880608359967886	0.117	0.051	1.38781574955616e-31	RAD1
SLC38A2	8.72576958127711e-36	0.567740081256202	0.42	0.278	1.75108743957069e-31	SLC38A2
DOHH	9.70033478166407e-36	1.0409123249546	0.111	0.048	1.94666318398435e-31	DOHH
ADD3	1.09086827458585e-35	-0.890365	0.281	0.388	2.18915445343888e-31	ADD3
GTF3C5	1.12719459215201e-35	0.846307553400195	0.158	0.078	2.26205410753066e-31	GTF3C5
EIF4G1	1.3524204963493e-35	0.682489160538398	0.278	0.163	2.71403745207378e-31	EIF4G1
TXNL1	1.55431200001512e-35	0.568372629038714	0.401	0.258	3.11919332163034e-31	TXNL1
POLR2I	1.75547330710114e-35	0.630806959960926	0.37	0.235	3.52288383269056e-31	POLR2I
SLC44A2	1.79238009573996e-35	-1.22299	0.142	0.254	3.59694837613094e-31	SLC44A2
AIMP2	1.95486778549352e-35	0.850570994695399	0.139	0.065	3.9230286719284e-31	AIMP2
PSMD4	2.01533245851341e-35	0.569759296874827	0.404	0.263	4.04436917774471e-31	PSMD4
USP14	2.21880244003607e-35	0.623793950217162	0.264	0.153	4.45269273666439e-31	USP14
RABL6	2.91868366760559e-35	0.937256106016006	0.134	0.063	5.85721438415091e-31	RABL6
EIF6	3.15258333163159e-35	0.527463915147303	0.379	0.24	6.32660422991827e-31	EIF6
SELPLG	3.49548590928769e-35	-0.801874	0.323	0.429	7.01474112275854e-31	SELPLG
HNRNPH1	3.93079772439025e-35	0.628250251907768	0.389	0.253	7.88832487330635e-31	HNRNPH1
CHMP5	4.88267756054486e-35	0.511634484043867	0.392	0.25	9.79855732850142e-31	CHMP5
HSD17B10	5.6138631365108e-35	0.711465616167313	0.292	0.176	1.12659005423499e-30	HSD17B10
KPNB1	5.67617073257474e-35	0.515046643139909	0.524	0.378	1.1390939426131e-30	KPNB1
PDZD11	5.81116613478387e-35	0.761980197501214	0.171	0.087	1.16618481992843e-30	PDZD11
SPTSSA	5.8165929782529e-35	0.849028246665483	0.136	0.064	1.16727387887579e-30	SPTSSA
BRIX1	6.10702414189841e-35	0.715542082862451	0.22	0.121	1.22555760479617e-30	BRIX1
TNFRSF14	6.56508142684713e-35	-0.791469	0.263	0.375	1.31748054073968e-30	TNFRSF14
KLRB1	6.68456908393824e-35	-1.59989	0.132	0.244	1.34145932376473e-30	KLRB1
RHNO1	1.12646640283324e-34	0.818203318184462	0.15	0.073	2.26059277720574e-30	RHNO1
SGMS1	1.40901013709056e-34	0.733964215019234	0.174	0.089	2.82760154311333e-30	SGMS1
RUSC1	1.50916275297558e-34	0.948924203137321	0.118	0.053	3.0285878126714e-30	RUSC1
VAMP2	1.65062898299022e-34	-0.933005	0.218	0.331	3.31248224306476e-30	VAMP2
WBSCR22	1.80984380314268e-34	0.695462512651647	0.31	0.191	3.63199454414673e-30	WBSCR22
ATOX1	1.85673048369662e-34	0.631819019943329	0.3	0.181	3.72608673468237e-30	ATOX1
TP53TG1	1.97092223388312e-34	0.960375034844193	0.205	0.114	3.95524673895664e-30	TP53TG1
RRP7A	1.984954970625e-34	0.704854770832489	0.243	0.139	3.98340763505024e-30	RRP7A
ANXA4	2.13851514113799e-34	0.803544074976639	0.226	0.128	4.29157218523571e-30	ANXA4
EIF5A	2.42944937259268e-34	0.57912264330418	0.585	0.439	4.87541900091899e-30	EIF5A
TBC1D10C	2.56976002285535e-34	-0.724712	0.352	0.458	5.15699441386612e-30	TBC1D10C
CS	2.61663774273611e-34	0.75257469831399	0.232	0.132	5.25106862212282e-30	CS
DARS	2.76445802444954e-34	0.546716959247879	0.361	0.23	5.54771436346533e-30	DARS
BLMH	3.39807004694035e-34	0.916003712767571	0.145	0.071	6.81924697019989e-30	BLMH
LRRC61	3.49325306772988e-34	0.975859200666511	0.11	0.048	7.01026025632031e-30	LRRC61
PRPF40A	3.52331811299309e-34	0.538559507669489	0.452	0.305	7.07059478915454e-30	PRPF40A
SLC39A4	3.62302571402389e-34	1.15217348050601	0.104	0.045	7.27068800290313e-30	SLC39A4
MRPS26	3.97382953676064e-34	0.640863202277371	0.272	0.16	7.97468111437125e-30	MRPS26
TMEM14B	4.92696777360211e-34	0.544290790987468	0.454	0.31	9.8874389280647e-30	TMEM14B
RBM17	5.76371241189118e-34	0.558309857471596	0.419	0.277	1.15666180681832e-29	RBM17
TMEM70	5.98658398553053e-34	0.629536111972239	0.203	0.109	1.20138767421627e-29	TMEM70
SRM	7.14273399067689e-34	0.797161601829861	0.166	0.085	1.43340385724904e-29	SRM
CHRAC1	7.98173959615205e-34	0.591615881203142	0.234	0.131	1.60177550215579e-29	CHRAC1
MFAP1	1.22711995204286e-33	0.640460056493408	0.182	0.095	2.46258431975962e-29	MFAP1
HIST1H4C	1.33440784385028e-33	1.4327138517507	0.478	0.373	2.67788966103873e-29	HIST1H4C
SNRPA1	1.46042458425626e-33	0.530643966345657	0.337	0.209	2.93078005568546e-29	SNRPA1
KXD1	2.00081756394745e-33	0.524743709790776	0.345	0.216	4.01524068732974e-29	KXD1
DHRS4L2	2.04809261378656e-33	0.761867739270897	0.119	0.054	4.11011225734686e-29	DHRS4L2
TMEM189	2.14388149348714e-33	0.794121510495966	0.162	0.082	4.30234138112999e-29	TMEM189
CHMP4B	2.1934529376846e-33	0.640718982045221	0.235	0.133	4.40182135534546e-29	CHMP4B
SLC16A1	2.31331888675476e-33	0.860733889603327	0.105	0.046	4.64236834193946e-29	SLC16A1
TMEM159	2.48705457451352e-33	0.916154484667937	0.135	0.065	4.99102112013373e-29	TMEM159
SGTA	2.67010801410841e-33	0.770079593884522	0.164	0.084	5.35837276271277e-29	SGTA
ACOT13	3.00082777549037e-33	1.02474169520126	0.114	0.051	6.02206117985408e-29	ACOT13
CCDC18	3.787693147394e-33	0.886973272769001	0.13	0.062	7.60114260819028e-29	CCDC18
GPR183	3.83390985581417e-33	-1.43644	0.142	0.251	7.69389029864787e-29	GPR183
IMMT	4.19607131654944e-33	0.631911321861621	0.248	0.143	8.42067591805142e-29	IMMT
STX11	4.45595912659488e-33	0.701896804602986	0.182	0.097	8.94221877525061e-29	STX11
SYNGR2	4.54780913011809e-33	0.765625010413084	0.535	0.407	9.12654336232098e-29	SYNGR2
RNF187	4.81165456146807e-33	0.505147514735191	0.369	0.236	9.65602837395412e-29	RNF187
TFG	5.01126159291991e-33	0.815824390888383	0.222	0.126	1.00565997646717e-28	TFG
WDR45B	6.46428772874878e-33	0.959559292032647	0.199	0.111	1.2972532614053e-28	WDR45B
RSRP1	6.59828701419251e-33	-0.563844	0.463	0.562	1.32414423800815e-28	RSRP1
CHCHD1	7.82413267370548e-33	0.696530449166361	0.222	0.125	1.57014694495922e-28	CHCHD1
PDCD1	1.00773135303936e-32	0.522360368920623	0.158	0.08	2.0223152792794e-28	PDCD1
TYROBP	1.0226914081045e-32	-1.8825	0.102	0.203	2.05233711778411e-28	TYROBP
HMGN3	1.20218666972943e-32	0.510130933578796	0.554	0.413	2.41254820881302e-28	HMGN3
DNAJC2	1.45502393155461e-32	0.632747449337455	0.26	0.152	2.91994202584379e-28	DNAJC2
GLTP	1.47356465583883e-32	0.808687878955207	0.277	0.171	2.95714955133737e-28	GLTP
NAA20	1.57582957420397e-32	0.743838599499048	0.244	0.143	3.16237478951252e-28	NAA20
EPB41	1.57707457540536e-32	-1.13526	0.159	0.265	3.16487325792348e-28	EPB41
POLR2D	1.62509129015104e-32	0.6529523355879	0.175	0.091	3.2612332010751e-28	POLR2D
LSM1	2.23295097948958e-32	0.512873531164103	0.287	0.171	4.4810860256397e-28	LSM1
METAP1	2.8828286338762e-32	0.826862690887501	0.171	0.09	5.78526050246276e-28	METAP1
KLF3	3.3877175944402e-32	-1.15237	0.118	0.223	6.79847166852259e-28	KLF3
RALA	3.55005609829822e-32	0.584986345724739	0.258	0.151	7.12425257806487e-28	RALA
MLH1	3.97925681255023e-32	0.778517659811668	0.136	0.065	7.98557257142581e-28	MLH1
DCUN1D5	3.99321039323788e-32	0.638320110734195	0.208	0.114	8.01357461714977e-28	DCUN1D5
EMC9	4.05078025861255e-32	0.88205959574923	0.108	0.048	8.12910582298367e-28	EMC9
ACYP1	4.11462202885246e-32	0.801083896305843	0.14	0.069	8.25722348750111e-28	ACYP1
DTX2	4.30614866165022e-32	1.00292837320562	0.143	0.072	8.64157913419967e-28	DTX2
RWDD4	4.99210797863215e-32	0.685990030952742	0.179	0.094	1.0018162291519e-27	RWDD4
DPY30	5.02178151711227e-32	0.550812168373327	0.295	0.178	1.00777111485409e-27	DPY30
FASLG	5.51477934628109e-32	0.583030192744539	0.176	0.093	1.10670591921169e-27	FASLG
NAA38	5.77992309649783e-32	0.508333178446913	0.419	0.28	1.15991496700519e-27	NAA38
SLC35B1	7.26652066884264e-32	0.718763823338678	0.16	0.082	1.45824536782334e-27	SLC35B1
ATP2C1	7.58600894302948e-32	0.899263043812394	0.125	0.059	1.52236027468716e-27	ATP2C1
COA4	8.78377909944437e-32	0.705730372042223	0.236	0.137	1.7627287896765e-27	COA4
SRA1	9.30829995054599e-32	0.534803699365039	0.309	0.19	1.86798963407557e-27	SRA1
NAP1L4	1.10376930621122e-31	0.501639390973508	0.415	0.277	2.21504424370467e-27	NAP1L4
C1QBP	1.16991778938747e-31	0.617548854337495	0.46	0.327	2.34779101974277e-27	C1QBP
TSFM	1.17956029926436e-31	0.914670839517578	0.126	0.06	2.36714160856371e-27	TSFM
VWA9	1.23954641362955e-31	0.873535945910093	0.112	0.051	2.48752174287178e-27	VWA9
CDKN2AIPNL	1.29803234763277e-31	0.714719043081082	0.166	0.086	2.60489131522944e-27	CDKN2AIPNL
IFITM3	1.39385719766882e-31	0.619613936037767	0.535	0.394	2.79719262428179e-27	IFITM3
USP37	1.41961968934955e-31	0.95111672351628	0.113	0.052	2.84889279258668e-27	USP37
EXOSC4	1.59261530585785e-31	0.907126902997462	0.121	0.057	3.19606039579552e-27	EXOSC4
SLC25A39	1.71170104185945e-31	0.648555276514667	0.291	0.179	3.43504165080355e-27	SLC25A39
LIMA1	1.80936139208325e-31	0.952968518535043	0.151	0.077	3.63102644163266e-27	LIMA1
PSMB4	2.14181145267096e-31	0.600130079384739	0.306	0.191	4.29818722322009e-27	PSMB4
ETF1	2.30249867419605e-31	0.54733333717444	0.244	0.142	4.62065433937664e-27	ETF1
MRPS34	2.4673181204652e-31	0.535463625934837	0.424	0.289	4.95141400414957e-27	MRPS34
CDC5L	2.80075275936545e-31	0.552302259332702	0.245	0.142	5.62055063749458e-27	CDC5L
ABLIM1	3.00825997053407e-31	-1.15913	0.152	0.256	6.03697610886777e-27	ABLIM1
CYB5B	3.68301436010582e-31	0.516240101889239	0.291	0.176	7.39107321786035e-27	CYB5B
COA1	4.12218019004169e-31	0.751637670861794	0.221	0.128	8.27239120537566e-27	COA1
MAST4	4.76438283752161e-31	0.931413770838367	0.127	0.062	9.56116347833837e-27	MAST4
VMA21	5.15803232360385e-31	0.520750487620887	0.26	0.153	1.03511392670082e-26	VMA21
TBRG1	5.56437154804459e-31	-0.794193	0.25	0.356	1.11665808226159e-26	TBRG1
CCT7	5.78143999697224e-31	0.53804431582243	0.449	0.31	1.16021937859239e-26	CCT7
EPC1	6.63604041212197e-31	-0.518449	0.454	0.543	1.33172058990464e-26	EPC1
PSMG3	7.17652333523919e-31	0.796892194693353	0.147	0.074	1.4401847029158e-26	PSMG3
CEBPG	8.67038119980642e-31	0.791966826870652	0.162	0.085	1.73997209917715e-26	CEBPG
TMED2	8.81632431205997e-31	0.523412775332788	0.51	0.367	1.7692599629442e-26	TMED2
AKR1A1	8.96760842101724e-31	0.60057265260639	0.295	0.183	1.79961965792974e-26	AKR1A1
BAG1	9.34368654450663e-31	0.566547130325244	0.328	0.207	1.87509101575159e-26	BAG1
MRPL42	9.41651090713663e-31	0.622470425772618	0.263	0.157	1.88970540884418e-26	MRPL42
SNF8	1.04086262132574e-30	0.569333285912862	0.205	0.114	2.08880310847649e-26	SNF8
PPP2R5C	1.0741226749508e-30	-0.69231	0.33	0.428	2.15554938409127e-26	PPP2R5C
VPS25	1.07495504435317e-30	0.720903512861027	0.196	0.109	2.15721978300794e-26	VPS25
KLRG1	1.07513653243851e-30	-1.59005	0.106	0.204	2.1575839932976e-26	KLRG1
TMEM109	1.11983488634827e-30	0.557220667566555	0.374	0.25	2.2472846499237e-26	TMEM109
GCC2	1.13748533013971e-30	-0.804193	0.254	0.357	2.28270556052437e-26	GCC2
RUVBL1	1.24351866992865e-30	0.757452234945622	0.169	0.089	2.49549326681282e-26	RUVBL1
RPS19BP1	1.3058186147998e-30	0.565270592698684	0.44	0.307	2.62051679618024e-26	RPS19BP1
TARS	1.34479361094376e-30	0.722629727935229	0.191	0.105	2.69873181844194e-26	TARS
RNASEH2B	1.69218509855266e-30	0.525996398461177	0.349	0.226	3.39587705577549e-26	RNASEH2B
C7orf73	1.69953096696532e-30	0.514880418315362	0.401	0.267	3.41061874450601e-26	C7orf73
BLVRB	2.47328332435322e-30	0.650228023106887	0.162	0.085	4.96338497531203e-26	BLVRB
XRCC1	2.71260459166277e-30	0.674723103337937	0.154	0.079	5.44365489454885e-26	XRCC1
PDIA4	2.86036168895362e-30	0.702844099348355	0.288	0.177	5.74017383739213e-26	PDIA4
CDC27	5.16956710688213e-30	0.638283801545756	0.192	0.106	1.03742872700911e-25	CDC27
CKLF	5.58175709341333e-30	0.553422619344693	0.458	0.334	1.12014701350619e-25	CKLF
USP5	6.17370328768292e-30	0.810263108481173	0.137	0.068	1.23893877577221e-25	USP5
TMEM123	6.41426939857044e-30	-0.79586	0.32	0.407	1.28721558290512e-25	TMEM123
PARP8	6.75582920087145e-30	-0.969469	0.216	0.316	1.35575980403088e-25	PARP8
LSM12	6.95231208389796e-30	0.718525779514794	0.204	0.115	1.39518998899664e-25	LSM12
CCDC47	7.58691572289631e-30	0.631707186371326	0.225	0.13	1.52254224727083e-25	CCDC47
LITAF	7.98854663929767e-30	-0.605407	0.546	0.613	1.60314153957426e-25	LITAF
HSPBP1	8.33437275037569e-30	0.781363580413258	0.142	0.072	1.67254192354539e-25	HSPBP1
SMARCE1	9.08777432498186e-30	0.526882520631626	0.353	0.231	1.82373455153736e-25	SMARCE1
EMC8	1.05272142700775e-29	0.62685258765312	0.185	0.101	2.11260135971915e-25	EMC8
XPO1	1.25528524575927e-29	0.598548019626415	0.275	0.168	2.5191064311897e-25	XPO1
MAP3K13	1.820386581106e-29	1.05804479061098	0.124	0.061	3.65315179096352e-25	MAP3K13
LAMTOR2	2.14962126554566e-29	0.514959386254587	0.326	0.209	4.31385995569704e-25	LAMTOR2
SDF2L1	2.34984119408703e-29	0.5821795950802	0.315	0.202	4.71566130829385e-25	SDF2L1
ANKRD44	2.45073698963773e-29	-0.778786	0.255	0.353	4.91813899080501e-25	ANKRD44
MGAT4A	2.50496231509123e-29	-0.912573	0.214	0.316	5.02695837392508e-25	MGAT4A
FKBP3	3.24241843677171e-29	0.530754273297351	0.253	0.151	6.50688531891346e-25	FKBP3
APIP	3.32265883962535e-29	0.671762287557752	0.175	0.095	6.66791175936015e-25	APIP
TBCD	3.51813084824357e-29	0.704553345466401	0.178	0.098	7.0601849862552e-25	TBCD
THOC6	3.60294878845156e-29	0.69912038015791	0.159	0.084	7.2303976286646e-25	THOC6
RPL22L1	3.84926660528258e-29	0.534276877950829	0.539	0.407	7.72470822348108e-25	RPL22L1
TNFRSF18	4.96921714580634e-29	0.5976966601592	0.184	0.103	9.97222496820416e-25	TNFRSF18
ATG101	5.40102110209586e-29	0.568137124237042	0.193	0.107	1.0838769147686e-24	ATG101
MRPL22	5.57718486166758e-29	0.509614863663404	0.242	0.142	1.11922945803945e-24	MRPL22
GLUD1	5.93988641336718e-29	0.542631420251579	0.392	0.265	1.19201640543453e-24	GLUD1
SRI	5.94732297332773e-29	0.536087314037263	0.458	0.326	1.19350877428741e-24	SRI
SUCLG1	6.24442554733215e-29	0.502444227394948	0.315	0.198	1.25313131883862e-24	SUCLG1
AK3	6.26912698401302e-29	0.561406146504493	0.219	0.126	1.25808840315173e-24	AK3
RQCD1	6.67451317223968e-29	0.66611749171852	0.164	0.087	1.33944130340506e-24	RQCD1
MRPS35	6.95578654379847e-29	0.699222714680528	0.239	0.143	1.39588724360948e-24	MRPS35
SCML4	7.03138077314891e-29	-0.972818	0.161	0.265	1.41105749355552e-24	SCML4
ENOPH1	7.58272248116591e-29	0.627688410234089	0.219	0.126	1.52170074752037e-24	ENOPH1
PGM2	8.50480848131656e-29	0.747749202354552	0.113	0.053	1.70674496603061e-24	PGM2
VIM	8.51818785464808e-29	0.606934369859034	0.748	0.842	1.70942993867078e-24	VIM
GNL2	8.57696814979309e-29	0.74205371570284	0.166	0.09	1.72122596830048e-24	GNL2
TOR3A	8.73441516917018e-29	0.500460884290363	0.213	0.121	1.75282243614907e-24	TOR3A
RP11-345J4.5	9.74142725864756e-29	0.567981555078213	0.173	0.093	1.95490962226539e-24	RP11-345J4.5
GOT2	1.01847005164676e-28	0.810352758487547	0.157	0.084	2.04386569964471e-24	GOT2
PTS	1.03217062026883e-28	0.616049956115261	0.148	0.076	2.07136000075548e-24	PTS
SREK1	1.09604519479213e-28	0.601682665312815	0.268	0.165	2.19954349690884e-24	SREK1
CANX	1.20509107713051e-28	0.575297259721676	0.456	0.325	2.41837677358551e-24	CANX
TRIM26	1.49237023218978e-28	0.641169945386816	0.184	0.102	2.99488858195846e-24	TRIM26
MSC	1.56775189363613e-28	0.768734250548994	0.102	0.047	3.14616450014898e-24	MSC
RPA1	1.63441255527877e-28	0.621569084531915	0.215	0.125	3.27993911593344e-24	RPA1
CYB5R3	1.69371244606734e-28	0.591377059834882	0.301	0.191	3.39894213676795e-24	CYB5R3
BTN3A1	2.08832955794323e-28	-1.23364	0.116	0.212	4.19085975688047e-24	BTN3A1
ANKRD39	2.21921246623192e-28	0.735208974829371	0.148	0.077	4.45351557723422e-24	ANKRD39
KDELR2	2.53067804119364e-28	0.507309747058047	0.365	0.241	5.0785646930674e-24	KDELR2
DUSP10	3.13410610754924e-28	0.572331431973235	0.177	0.097	6.28952413662981e-24	DUSP10
METTL5	3.1415052093788e-28	0.627315789089435	0.283	0.178	6.30437265418138e-24	METTL5
SLC25A4	3.23316695834021e-28	0.887656392139097	0.108	0.051	6.48831945199712e-24	SLC25A4
RBFA	3.53019672626667e-28	0.842122002175206	0.124	0.061	7.08439879027195e-24	RBFA
CHAMP1	3.80874764394063e-28	0.972445677908344	0.103	0.048	7.64339477186005e-24	CHAMP1
PAK1IP1	3.85971819987898e-28	0.895276912124386	0.116	0.057	7.74568248351714e-24	PAK1IP1
NUP205	4.3254520760582e-28	0.896524693300833	0.109	0.051	8.68031722623359e-24	NUP205
SIGIRR	4.45473743488717e-28	-0.759719	0.275	0.371	8.93976708433157e-24	SIGIRR
NDUFA9	5.39578322317599e-28	0.559502795289643	0.264	0.16	1.08282577722696e-23	NDUFA9
TSPAN5	6.00439970629472e-28	0.570401779752952	0.172	0.093	1.20496293305922e-23	TSPAN5
WBP4	6.31135701137606e-28	0.79899090747134	0.125	0.062	1.26656312504295e-23	WBP4
GSN	6.33183772372568e-28	1.08372189381675	0.104	0.049	1.27067319439727e-23	GSN
POP4	8.31945780457122e-28	0.524199940809594	0.232	0.136	1.66954879222135e-23	POP4
MRPS28	1.00190142771597e-27	0.640124130063407	0.152	0.079	2.0106157851404e-23	MRPS28
MPHOSPH8	1.00759463967868e-27	-0.728121	0.31	0.398	2.02204092290718e-23	MPHOSPH8
IPO9	1.06167839281316e-27	0.799190218861107	0.127	0.064	2.13057619869745e-23	IPO9
FBL	1.08925218586253e-27	0.595892924406343	0.446	0.321	2.18591128658893e-23	FBL
RRP1	1.2837145287697e-27	0.909137705938211	0.108	0.051	2.57615831633503e-23	RRP1
GTF2F2	1.2841237094235e-27	0.681849130073782	0.168	0.092	2.57697946007109e-23	GTF2F2
CDC123	1.43428933464794e-27	0.526594117887611	0.293	0.185	2.87833183677149e-23	CDC123
APP	1.66065633223148e-27	1.4384391435551	0.116	0.058	3.33260512752213e-23	APP
METAP2	1.76660394287348e-27	0.528852257326344	0.311	0.198	3.54522079255849e-23	METAP2
UTP18	2.60158869931058e-27	0.550742529486957	0.188	0.105	5.22086820177646e-23	UTP18
FGFR1OP	2.85821234212165e-27	0.870061812614561	0.112	0.054	5.73586052816972e-23	FGFR1OP
MKKS	2.98813484744226e-27	0.656812574267982	0.191	0.108	5.99658901184714e-23	MKKS
MBD2	2.99365921578536e-27	0.752233495012098	0.153	0.082	6.00767531423806e-23	MBD2
CDC42SE2	3.75248870717116e-27	-0.680279	0.368	0.441	7.53049433755108e-23	CDC42SE2
NELFE	4.08540480452566e-27	0.535328573566236	0.274	0.169	8.1985903617221e-23	NELFE
GADD45A	4.18874782482405e-27	0.770617558716096	0.128	0.065	8.4059791348569e-23	GADD45A
NOSIP	4.20987127899209e-27	-0.984317	0.322	0.391	8.44836968268132e-23	NOSIP
NUP62	4.27816237174066e-27	0.737791065611346	0.168	0.093	8.58541624760915e-23	NUP62
MAZ	4.46290866228935e-27	0.567742615768494	0.275	0.172	8.95616510348226e-23	MAZ
ERAL1	5.31568577619506e-27	0.803295895679197	0.131	0.067	1.06675182156682e-22	ERAL1
SEPT9	6.95840359926986e-27	-0.501363	0.471	0.539	1.39641243430148e-22	SEPT9
FUNDC1	6.98253906535333e-27	0.82623135953152	0.101	0.047	1.40125593963511e-22	FUNDC1
TMC8	7.01922163860553e-27	-0.875796	0.215	0.31	1.40861739843536e-22	TMC8
HLA-F	7.02871365526262e-27	-0.51568	0.464	0.539	1.4105222563381e-22	HLA-F
PRPF19	7.04632022268649e-27	0.599627556310223	0.209	0.122	1.41405554228872e-22	PRPF19
DECR1	7.68300521250226e-27	0.518800236571471	0.332	0.217	1.54182548604495e-22	DECR1
NRAS	7.93675889735352e-27	0.674863457150561	0.153	0.082	1.5927487755209e-22	NRAS
BTG2	1.01044576919795e-26	-0.781668	0.339	0.432	2.02776256962646e-22	BTG2
ATP5SL	1.61379916107673e-26	0.786559799145906	0.125	0.063	3.23857215644877e-22	ATP5SL
MRPL35	1.68105185850701e-26	0.809967548537069	0.109	0.053	3.37353486965186e-22	MRPL35
CISD1	1.8787742673077e-26	0.676613858378942	0.146	0.078	3.77032419963309e-22	CISD1
C12orf45	2.04454425409648e-26	0.975322210249672	0.103	0.049	4.10299140912082e-22	C12orf45
GART	2.26856666104908e-26	0.730341605732622	0.168	0.094	4.5525595753933e-22	GART
PFKL	2.40754517028141e-26	0.548195581756054	0.276	0.175	4.83146164772072e-22	PFKL
MB21D1	2.41526249194381e-26	0.795686001978521	0.142	0.075	4.84694876883284e-22	MB21D1
BCAP29	2.67930735068144e-26	0.586186623191449	0.193	0.111	5.37683399134752e-22	BCAP29
NR2C2AP	2.74429756352738e-26	0.674036648815385	0.125	0.063	5.50725635048675e-22	NR2C2AP
ALG3	2.95038599781948e-26	0.670002907982564	0.178	0.1	5.92083462042414e-22	ALG3
U2AF2	3.77513282233505e-26	0.52099220646765	0.291	0.185	7.57593654786199e-22	U2AF2
RAE1	3.88851757371512e-26	0.572438748770804	0.179	0.101	7.80347706693149e-22	RAE1
CD247	4.42757545010272e-26	-0.727822	0.446	0.523	8.88525841326613e-22	CD247
CCNH	4.94766606151361e-26	-0.963936	0.218	0.308	9.92897625224551e-22	CCNH
ATXN10	5.57275839276835e-26	0.52979405507059	0.331	0.219	1.11834115426075e-21	ATXN10
NT5C3B	5.62331546516321e-26	0.999260903448089	0.107	0.052	1.12848694754895e-21	NT5C3B
CDK16	6.03742312500825e-26	0.814249700516553	0.128	0.066	1.21159007272665e-21	CDK16
ENO2	6.29088193184809e-26	0.796234301205988	0.132	0.069	1.26245418608327e-21	ENO2
TSEN34	6.83835167986816e-26	0.794795835540427	0.169	0.095	1.37232041511594e-21	TSEN34
CCDC25	6.89897326576463e-26	0.523275813568732	0.215	0.128	1.38448595497365e-21	CCDC25
ISG15	7.19516419278082e-26	0.588463893226451	0.536	0.422	1.44392555020725e-21	ISG15
CHCHD3	7.28129475538186e-26	0.533888783935103	0.282	0.179	1.46121023151003e-21	CHCHD3
CPSF3	7.36313540053153e-26	0.728050611827571	0.114	0.057	1.47763401217867e-21	CPSF3
HPGD	7.64347109580818e-26	0.561846819203164	0.127	0.066	1.53389177950679e-21	HPGD
UBR7	7.9615014549847e-26	0.705152791279765	0.131	0.067	1.59771411198633e-21	UBR7
RSRC1	1.00692179496222e-25	0.622528190226268	0.21	0.125	2.02069065813018e-21	RSRC1
CDK5RAP2	1.14866462702123e-25	0.829639482503034	0.129	0.067	2.30514017350621e-21	CDK5RAP2
NEDD1	1.16681349769052e-25	0.742926697988535	0.131	0.068	2.34156132716534e-21	NEDD1
NUP50	1.50549056680619e-25	0.57638734447798	0.22	0.132	3.02121846946666e-21	NUP50
NDUFC1	1.54015242468176e-25	0.542449778098381	0.392	0.275	3.09077788585135e-21	NDUFC1
ZFP91	1.60603482643089e-25	0.728395984716524	0.102	0.048	3.22299068968152e-21	ZFP91
C20orf27	1.77372053461736e-25	0.689391785531035	0.189	0.11	3.55950236887012e-21	C20orf27
SEPT6	1.86906313134902e-25	-0.512953	0.414	0.502	3.75083589199121e-21	SEPT6
MRPS2	2.0072253032076e-25	0.729822150641798	0.167	0.094	4.02809973847702e-21	MRPS2
IKZF1	2.13738194063334e-25	-0.626976	0.331	0.417	4.28929807846298e-21	IKZF1
LAS1L	2.24871872657138e-25	0.798312024376245	0.122	0.062	4.51272874048345e-21	LAS1L
IER3	2.2714629696643e-25	0.913719617573031	0.123	0.064	4.55837188752232e-21	IER3
GAR1	3.09432203638668e-25	0.73643438322198	0.145	0.078	6.20968546262078e-21	GAR1
RNF125	3.82801866122516e-25	-1.23627	0.132	0.218	7.68206784934664e-21	RNF125
MYCBP	4.47878510360659e-25	0.575020287267104	0.19	0.11	8.9880259459177e-21	MYCBP
DPYD	4.63306492265657e-25	-1.18755	0.114	0.201	9.2976346867872e-21	DPYD
PDCD4	4.6863388546846e-25	-0.763919	0.305	0.386	9.40454481358105e-21	PDCD4
FARSA	4.76944162352384e-25	0.631435932113659	0.185	0.107	9.57131545008765e-21	FARSA
CHD4	5.26820930652684e-25	0.562448259237368	0.265	0.169	1.05722424363381e-20	CHD4
DESI2	5.33054947731137e-25	0.605086503637636	0.161	0.089	1.06973466910685e-20	DESI2
PES1	5.82665064641153e-25	0.707702483187082	0.138	0.073	1.16929225172186e-20	PES1
RP5-1171I10.5	6.67327448273774e-25	-1.13063	0.131	0.219	1.33919272319581e-20	RP5-1171I10.5
LRRC58	7.1330362435126e-25	0.773949176609301	0.135	0.072	1.43145771334811e-20	LRRC58
SLC25A1	1.03789357727372e-24	0.50640217135515	0.214	0.128	2.08284483087289e-20	SLC25A1
DPM1	1.04477721412983e-24	0.688462662614387	0.146	0.079	2.09665891331575e-20	DPM1
TXNRD1	1.22379713681998e-24	0.734820366757707	0.153	0.085	2.45591609417034e-20	TXNRD1
ICT1	1.53280327374799e-24	0.714976032992128	0.168	0.095	3.07602960975748e-20	ICT1
POLD4	1.64353200744659e-24	-0.699748	0.346	0.42	3.29824003254382e-20	POLD4
PSME3	1.6781163054642e-24	0.586079496343601	0.208	0.125	3.36764380180556e-20	PSME3
DHRS7	1.70578645883933e-24	-0.696679	0.323	0.407	3.42317226559877e-20	DHRS7
HEBP1	1.79935911707573e-24	0.801605919325479	0.111	0.056	3.61095387614758e-20	HEBP1
RALBP1	1.84404032820659e-24	0.702511691232811	0.184	0.108	3.70062013064499e-20	RALBP1
GZMK	2.3401195895547e-24	0.507526238309683	0.304	0.205	4.69615199231838e-20	GZMK
JOSD2	2.51782989986698e-24	0.530331466074677	0.218	0.132	5.05278104305306e-20	JOSD2
NOLC1	2.96683285404088e-24	0.556070147264728	0.222	0.136	5.95384017148924e-20	NOLC1
BID	3.2787083584453e-24	0.60878433038682	0.201	0.12	6.57971193372803e-20	BID
MSI2	3.40374430178647e-24	0.679895283727184	0.182	0.106	6.8306340648251e-20	MSI2
PIK3R1	3.92139290405247e-24	-0.90461	0.284	0.363	7.8694512798525e-20	PIK3R1
PDS5B	3.93438896759917e-24	0.610882881124336	0.17	0.097	7.89553178017802e-20	PDS5B
DDX49	3.93702278676515e-24	0.588166969730275	0.156	0.086	7.9008173284803e-20	DDX49
JAKMIP1	3.9871350208477e-24	0.547814360311815	0.179	0.103	8.00138255983717e-20	JAKMIP1
ATIC	4.76684350498968e-24	0.689989552587969	0.218	0.135	9.56610154581329e-20	ATIC
PTPN6	5.2636045590307e-24	-0.802109	0.268	0.355	1.05630016290628e-19	PTPN6
MVB12A	6.31206760018836e-24	0.621501084446456	0.137	0.073	1.2667057260058e-19	MVB12A
MLST8	6.6093783633245e-24	0.683789175018631	0.143	0.078	1.32637004995196e-19	MLST8
UTRN	6.73229334746876e-24	-0.739798	0.222	0.312	1.35103662897003e-19	UTRN
GALNT2	7.17144819573355e-24	0.637828973223736	0.143	0.078	1.43916622391981e-19	GALNT2
SRSF8	8.12632838589895e-24	-1.04148	0.142	0.228	1.6307915804822e-19	SRSF8
LBR	8.31580101675143e-24	0.506959393679118	0.364	0.253	1.66881494804168e-19	LBR
ZNF593	8.99252121314654e-24	0.639056578634061	0.166	0.095	1.80461915705425e-19	ZNF593
CHID1	1.16181786073407e-23	0.631351026941413	0.145	0.079	2.33153608292113e-19	CHID1
PCNT	1.24419896226993e-23	0.856865103609703	0.114	0.059	2.49685847748329e-19	PCNT
MRPS17	1.42732981434694e-23	0.757899274348496	0.116	0.06	2.86436547143144e-19	MRPS17
LMO4	1.52267930653832e-23	0.760058384239398	0.21	0.131	3.0557128323611e-19	LMO4
PPP3CC	1.60525976652464e-23	-0.797882	0.244	0.327	3.22143529946165e-19	PPP3CC
PAM16	1.64940898553103e-23	0.639570773847624	0.147	0.081	3.31003395216368e-19	PAM16
C8orf76	1.67067873702715e-23	0.620047841057266	0.138	0.075	3.35271808946609e-19	C8orf76
TMEM18	1.75665630966272e-23	0.615458752446041	0.208	0.127	3.52525788223114e-19	TMEM18
CD69	1.87988957713826e-23	-0.66524	0.521	0.619	3.77256240340107e-19	CD69
ZNF672	1.9132432784265e-23	0.711023259641623	0.114	0.059	3.83949661114629e-19	ZNF672
DCAF6	2.01275481830402e-23	0.595863470174888	0.136	0.073	4.0391963693725e-19	DCAF6
PMM1	2.09708943881247e-23	0.552673887064821	0.169	0.096	4.20843908580886e-19	PMM1
DCTD	2.17014079827758e-23	0.680507449501493	0.196	0.118	4.35503855398345e-19	DCTD
UQCC3	2.76233303760789e-23	0.671331887588261	0.162	0.092	5.54344993987152e-19	UQCC3
FAM136A	3.31989604592795e-23	0.547087623968945	0.186	0.11	6.66236738496821e-19	FAM136A
ALG5	3.3944336531887e-23	0.536069758738763	0.196	0.117	6.81194945521909e-19	ALG5
HTATSF1	3.578206067661e-23	0.523528913971278	0.237	0.148	7.18074393658209e-19	HTATSF1
SUCLA2	3.91606260021633e-23	0.720476514089273	0.109	0.055	7.85875442611413e-19	SUCLA2
ARL6IP1	4.19746218483058e-23	0.766142039992927	0.561	0.463	8.42346711251801e-19	ARL6IP1
MRPL19	4.67447591210795e-23	0.566530624541015	0.15	0.083	9.38073826041823e-19	MRPL19
DSTN	4.87465028228991e-23	0.629636386544435	0.395	0.289	9.78244818649939e-19	DSTN
FGD3	5.08141544892442e-23	-1.01048	0.141	0.224	1.01973845229015e-18	FGD3
QDPR	5.31725559077908e-23	0.848584617912041	0.125	0.066	1.06706685195755e-18	QDPR
SLC39A1	5.38186609466903e-23	0.545414947782157	0.159	0.089	1.08003288787818e-18	SLC39A1
YEATS2	6.16461103775084e-23	0.885743589783243	0.102	0.051	1.23711414305584e-18	YEATS2
HSD17B11	6.51178142473372e-23	-0.833945	0.174	0.263	1.30678429631556e-18	HSD17B11
HAUS2	7.28912336035846e-23	0.63873309180148	0.143	0.079	1.46278127595673e-18	HAUS2
EIF3L	8.41148313764057e-23	-0.523543	0.487	0.531	1.68801643606171e-18	EIF3L
SLC25A40	9.2022876712004e-23	0.650226255136628	0.12	0.062	1.8467150898565e-18	SLC25A40
HIVEP1	9.77617351062526e-23	0.944957816632884	0.108	0.056	1.96188250011228e-18	HIVEP1
CCNB1IP1	9.97317398900187e-23	0.645398968775273	0.171	0.099	2.00141655611289e-18	CCNB1IP1
PIM2	9.98979607121181e-23	-0.79806	0.215	0.305	2.00475227557079e-18	PIM2
ACADVL	1.05899307187387e-22	0.502860002872684	0.279	0.182	2.12518729663649e-18	ACADVL
TAX1BP3	1.05927686408179e-22	0.77435861227173	0.111	0.057	2.12575681083933e-18	TAX1BP3
ZAP70	1.06179539292018e-22	-0.655361	0.314	0.393	2.13081099451222e-18	ZAP70
ZNF683	1.10561602347632e-22	0.555003882939546	0.163	0.095	2.21875023591227e-18	ZNF683
DUSP5	1.15364338388623e-22	0.62540813167043	0.154	0.088	2.31513154278288e-18	DUSP5
IFI44	1.29327726385154e-22	0.561550332570957	0.221	0.139	2.59534881309728e-18	IFI44
WDR18	1.34327147238837e-22	0.669374004535804	0.147	0.083	2.69567719078899e-18	WDR18
ASCC3	1.37281463042789e-22	0.516706294174246	0.193	0.115	2.7549644003427e-18	ASCC3
MPDU1	1.47212257907341e-22	0.617497746323022	0.169	0.097	2.95425559168453e-18	MPDU1
BAG3	1.56134862234134e-22	0.536486918860086	0.142	0.079	3.13331441531461e-18	BAG3
C14orf142	1.60425622479683e-22	0.561226959102077	0.152	0.085	3.21942139192227e-18	C14orf142
ETS1	1.7129765296726e-22	-0.654423	0.343	0.414	3.43760129974697e-18	ETS1
MTX1	1.82602671917912e-22	0.539981060890225	0.161	0.092	3.66447042004865e-18	MTX1
PPME1	1.886658274765e-22	0.862048345896107	0.108	0.056	3.7861458257984e-18	PPME1
ERI3	1.93697026439423e-22	0.570841773856433	0.15	0.084	3.88711192658635e-18	ERI3
RNF8	2.05972330941525e-22	0.63765154301283	0.111	0.057	4.13345273733452e-18	RNF8
HMGCS1	2.21734917886162e-22	0.710758173155759	0.128	0.069	4.4497763321395e-18	HMGCS1
ARHGAP18	2.52959884528784e-22	0.510411619097451	0.145	0.081	5.07639896272365e-18	ARHGAP18
CDC42SE1	3.30434365602049e-22	-0.686239	0.297	0.373	6.63115684890191e-18	CDC42SE1
MSMO1	3.35976162270614e-22	0.778196517416853	0.14	0.079	6.74236962444668e-18	MSMO1
LYPLA1	3.52515893857468e-22	0.510942995238193	0.308	0.208	7.07428895793166e-18	LYPLA1
YPEL5	4.13006619473559e-22	-0.964511	0.371	0.429	8.28821683959538e-18	YPEL5
BTF3L4	4.13628785694845e-22	0.548211516496204	0.271	0.177	8.30070247132415e-18	BTF3L4
NAA15	4.50363725737728e-22	0.62570145239871	0.152	0.086	9.03789924810473e-18	NAA15
SLC39A6	4.68857234366741e-22	0.728922247789224	0.147	0.083	9.40902697927175e-18	SLC39A6
BRD8	5.65214156781459e-22	0.67398638291434	0.127	0.068	1.13427176982903e-17	BRD8
NDFIP1	5.68091294591439e-22	-0.641079	0.382	0.439	1.1400456099861e-17	NDFIP1
DNTTIP1	5.83881177031284e-22	0.651567643843309	0.134	0.073	1.17173274606638e-17	DNTTIP1
GALK1	6.47033219847717e-22	0.614178643785241	0.131	0.071	1.2984662655904e-17	GALK1
MFNG	7.84432610070822e-22	-1.01986	0.135	0.216	1.57419936189013e-17	MFNG
CCDC69	7.88126447716689e-22	-0.952146	0.161	0.244	1.58161215527785e-17	CCDC69
PAK1	9.07260917940437e-22	0.799728434408828	0.11	0.057	1.82069121012287e-17	PAK1
NIPSNAP1	1.19409009165673e-21	0.654658901769712	0.168	0.099	2.39629999593673e-17	NIPSNAP1
WDR61	1.19966524140865e-21	0.511580453400634	0.209	0.129	2.40748820645887e-17	WDR61
CNTRL	1.23810866978822e-21	0.565667666731304	0.269	0.178	2.48463647853099e-17	CNTRL
CRELD2	1.27544087341154e-21	0.517510924902443	0.196	0.12	2.55955474476228e-17	CRELD2
CSNK2A1	1.27633139757202e-21	0.516240481059302	0.223	0.139	2.56134184864752e-17	CSNK2A1
MRPL45	1.37820810579242e-21	0.739835161405556	0.136	0.075	2.76578802670422e-17	MRPL45
IFT27	1.42040701080377e-21	0.604093360919472	0.128	0.07	2.850472789281e-17	IFT27
ORC3	1.50534352513541e-21	0.585939309861883	0.128	0.07	3.02092338624174e-17	ORC3
ADSL	1.53219400404456e-21	0.501570335416338	0.245	0.157	3.07480692731662e-17	ADSL
CELF2	1.55770039172402e-21	-0.514287	0.405	0.476	3.12599314611176e-17	CELF2
FTSJ2	1.55881229643723e-21	0.830045519164605	0.103	0.052	3.12822451649024e-17	FTSJ2
YPEL3	1.70303180701731e-21	-1.06931	0.118	0.197	3.41764423032234e-17	YPEL3
CASP2	1.87010232567447e-21	0.747246310596146	0.11	0.057	3.75292134716353e-17	CASP2
DGKA	2.53216599374815e-21	-1.18881	0.117	0.194	5.08155071625378e-17	DGKA
AGO2	2.54975799766913e-21	0.70301540382889	0.143	0.081	5.11685434972242e-17	AGO2
GAMT	2.56168064593789e-21	0.845957433173078	0.107	0.056	5.14078072026816e-17	GAMT
NFYB	2.96529496211956e-21	0.64071994090365	0.141	0.079	5.95075392998154e-17	NFYB
PSMD10	3.06825285548928e-21	0.607946925891705	0.154	0.088	6.15736983039589e-17	PSMD10
GNAS	3.1755997744197e-21	0.504509179926867	0.488	0.367	6.37279362730545e-17	GNAS
NUP153	3.26606920254565e-21	0.661939626213501	0.156	0.09	6.5543476756686e-17	NUP153
SPAG9	3.49504576851572e-21	0.592935093972412	0.171	0.101	7.01385784825734e-17	SPAG9
SYNE1	3.54662509527145e-21	-0.893672	0.204	0.284	7.11736724119074e-17	SYNE1
HMHA1	3.81223908268379e-21	-0.637216	0.284	0.362	7.65040139112983e-17	HMHA1
DCAF12	3.84027405761496e-21	0.684102987073896	0.115	0.061	7.7066619788217e-17	DCAF12
STK24	3.94164724726654e-21	0.555765344933516	0.158	0.091	7.91009769581449e-17	STK24
DYNLT1	4.16566837858795e-21	0.500593126625101	0.353	0.25	8.35966330215029e-17	DYNLT1
INO80C	5.03338729145848e-21	0.600841272115276	0.124	0.067	1.01010016164989e-16	INO80C
RNF166	5.20603499463022e-21	-0.99015	0.158	0.236	1.04474710272239e-16	RNF166
GOT1	5.22636112631912e-21	0.62157032996026	0.121	0.065	1.04882615082972e-16	GOT1
PTPN11	5.68781971780809e-21	0.619342970491083	0.176	0.106	1.14143166096973e-16	PTPN11
ANKRD28	6.21178934624782e-21	0.899183115344054	0.132	0.075	1.24658188600501e-16	ANKRD28
PPP1R2	6.93478485712755e-21	-0.541097	0.432	0.491	1.39167262512836e-16	PPP1R2
SLC5A3	7.16842394872685e-21	0.546771324416043	0.163	0.096	1.4385593180305e-16	SLC5A3
ODF2	7.81295552030325e-21	0.563582273001141	0.16	0.093	1.56790391381446e-16	ODF2
UBALD2	8.51815837036176e-21	0.835838444664389	0.152	0.089	1.7094240217642e-16	UBALD2
GTF2I	9.42921169240306e-21	0.52429513239343	0.298	0.202	1.89225420243145e-16	GTF2I
ALG8	1.00835327662071e-20	0.570934981939725	0.125	0.068	2.02356335552245e-16	ALG8
NSA2	1.03706727715641e-20	-0.578863	0.391	0.445	2.08118661179748e-16	NSA2
NTPCR	1.29673414714282e-20	0.693283977556813	0.128	0.071	2.60228608648621e-16	NTPCR
PLEK	1.29795473187392e-20	-0.89936	0.229	0.309	2.60473555592458e-16	PLEK
KIF21A	1.48649880500974e-20	0.637257583129273	0.137	0.077	2.98310580189355e-16	KIF21A
TFB2M	1.48947264443878e-20	0.83018245427987	0.102	0.053	2.98907370285973e-16	TFB2M
SWI5	1.59152074389868e-20	0.668122337758605	0.109	0.057	3.19386382885588e-16	SWI5
CTCF	1.75026392494216e-20	0.652372018294146	0.184	0.113	3.51242964457393e-16	CTCF
UCHL3	1.80133239601243e-20	0.618664764573733	0.129	0.072	3.61491385231775e-16	UCHL3
NUDT14	1.81906074732204e-20	0.672377965019881	0.104	0.054	3.65049110772587e-16	NUDT14
XBP1	1.91754569782331e-20	-0.783968	0.273	0.349	3.84813070639182e-16	XBP1
SEC61A1	2.08846946195619e-20	0.532449936004938	0.251	0.163	4.19114051625368e-16	SEC61A1
GLIPR1	2.16578168791485e-20	-0.753495	0.274	0.347	4.34629069130753e-16	GLIPR1
ICAM1	2.19969766756502e-20	0.967549571187437	0.121	0.067	4.41435327926949e-16	ICAM1
TSSC1	2.2570769217212e-20	0.5862272741475	0.137	0.077	4.52950196651011e-16	TSSC1
OTULIN	2.77468957811454e-20	0.641187392022823	0.115	0.062	5.56824704536025e-16	OTULIN
SMG9	2.88401867018812e-20	0.630724290462959	0.103	0.053	5.78764866733352e-16	SMG9
TMEM243	3.67479114650006e-20	-0.871112	0.216	0.287	7.37457087279631e-16	TMEM243
BUD13	3.71590271881678e-20	0.574948821969252	0.106	0.055	7.45707357612152e-16	BUD13
ZMAT5	4.19553203653562e-20	0.52589336322486	0.149	0.086	8.41959369091968e-16	ZMAT5
MYCBP2	4.79203571548632e-20	-0.661718	0.239	0.318	9.61665727383795e-16	MYCBP2
TP53	5.00651511109658e-20	0.804259314218234	0.103	0.054	1.00470745249486e-15	TP53
EFTUD2	5.05037451238078e-20	0.620790419337965	0.146	0.084	1.01350915714458e-15	EFTUD2
LDLR	5.86665296401616e-20	0.601469657291259	0.106	0.056	1.17731991681876e-15	LDLR
CAMK4	7.56294308750739e-20	-0.904172	0.201	0.276	1.51773141880098e-15	CAMK4
HSP90B1	8.3496342627135e-20	0.525649910824322	0.616	0.518	1.67560460384135e-15	HSP90B1
BSCL2	9.04007142486937e-20	0.695885383914058	0.118	0.064	1.81416153354279e-15	BSCL2
GLRX5	1.20530934557345e-19	0.549883349228524	0.124	0.069	2.4188147946968e-15	GLRX5
SUDS3	1.39430606075589e-19	0.54622104319902	0.166	0.1	2.79809340272491e-15	SUDS3
TSPAN17	1.46807443073534e-19	0.667063238727456	0.13	0.073	2.94613176759969e-15	TSPAN17
TMEM41A	1.62742576727532e-19	0.740736680077722	0.11	0.059	3.26591802976812e-15	TMEM41A
PPP3R1	1.68901177350494e-19	0.511252462754657	0.17	0.102	3.38950882706971e-15	PPP3R1
KATNA1	1.80283454357799e-19	0.534744715321924	0.131	0.074	3.61792836205231e-15	KATNA1
HEBP2	1.92719621319764e-19	0.6085876495531	0.136	0.078	3.86749736064503e-15	HEBP2
PRKCB	2.55339954865438e-19	-1.02948	0.148	0.221	5.12416221423961e-15	PRKCB
PDHA1	2.64413238825344e-19	0.55122470580214	0.16	0.095	5.30624487674699e-15	PDHA1
HSDL2	3.27636219011011e-19	0.625441922463263	0.108	0.058	6.57500364311296e-15	HSDL2
GIMAP2	3.35712500705509e-19	-1.09433	0.117	0.189	6.73707846415815e-15	GIMAP2
ARL4C	3.57312225262005e-19	-0.568667	0.384	0.454	7.17054173655792e-15	ARL4C
FAM107B	3.94736905071699e-19	-0.708153	0.263	0.338	7.92158021097886e-15	FAM107B
TTC14	4.31424108325869e-19	-0.877837	0.166	0.243	8.65781900588354e-15	TTC14
DDX52	4.57717576333964e-19	0.573605942256862	0.139	0.081	9.18547632186998e-15	DDX52
BAK1	5.14888411959699e-19	0.541389689382606	0.158	0.094	1.03327806512072e-14	BAK1
SCLT1	5.46649108130731e-19	0.512203300786674	0.165	0.1	1.09701543019675e-14	SCLT1
RTCB	5.66806419950302e-19	0.548756331091367	0.237	0.156	1.13746712355627e-14	RTCB
GDE1	5.7394792444056e-19	0.581684625746079	0.142	0.083	1.15179869476732e-14	GDE1
MATK	5.748599885405e-19	-1.20296	0.109	0.181	1.15362902500308e-14	MATK
MCCC2	5.80745731710809e-19	0.624796289159563	0.133	0.076	1.16544053439725e-14	MCCC2
NDUFAF6	6.05536196451525e-19	0.610970561958639	0.106	0.057	1.21519003903892e-14	NDUFAF6
LINC00998	6.56825600779552e-19	0.663221800906818	0.121	0.067	1.31811761564441e-14	LINC00998
WDR83	6.71331165392608e-19	0.648737130688656	0.109	0.059	1.34722738270989e-14	WDR83
SCOC	7.61360156370743e-19	0.576147358217504	0.165	0.1	1.52789756180481e-14	SCOC
CRBN	7.87294592234906e-19	-0.927213	0.152	0.226	1.57994278769701e-14	CRBN
MMAB	8.51246469337671e-19	0.656150518697819	0.107	0.057	1.70828141466684e-14	MMAB
STAT6	9.04387197825297e-19	-1.02601	0.115	0.187	1.81492422859581e-14	STAT6
OGFOD3	1.04334944042817e-18	0.600687990975191	0.114	0.063	2.09379365705125e-14	OGFOD3
FAM3C	1.11748100783152e-18	0.563024240005197	0.138	0.08	2.2425608865163e-14	FAM3C
BTN3A2	1.42268596512754e-18	-0.806545	0.224	0.296	2.85504619481795e-14	BTN3A2
NUP93	1.4642721759798e-18	0.673217326624706	0.105	0.056	2.93850140275627e-14	NUP93
LMBRD1	1.60568602290935e-18	-0.856983	0.175	0.249	3.22229071077449e-14	LMBRD1
GRHPR	1.77716175429549e-18	0.677979859714919	0.205	0.131	3.56640820852018e-14	GRHPR
CST7	1.79791563572791e-18	-0.900932	0.515	0.509	3.60805709777877e-14	CST7
GLG1	1.85530653628289e-18	-0.760555	0.197	0.271	3.72322915701251e-14	GLG1
ZNF664	2.0972049939688e-18	0.577079103369593	0.114	0.063	4.20867098189659e-14	ZNF664
GUCD1	2.38782654461534e-18	0.611687576195027	0.131	0.075	4.79189030973406e-14	GUCD1
TBL1XR1	2.67997640561762e-18	0.511376490825559	0.185	0.115	5.37817665079344e-14	TBL1XR1
SSH2	2.96250603322619e-18	-0.870735	0.186	0.257	5.94515710747832e-14	SSH2
TRAF1	3.25923895847497e-18	0.548108764031296	0.165	0.101	6.54064074186756e-14	TRAF1
PELI1	3.40569842215039e-18	0.537887990600568	0.166	0.102	6.83455559357141e-14	PELI1
GPATCH4	3.66972160344181e-18	0.598030098182429	0.122	0.069	7.36439731378702e-14	GPATCH4
PRPF4	3.79841855609746e-18	0.534398687040735	0.124	0.07	7.62266635837638e-14	PRPF4
ADPRHL2	4.16657993132728e-18	0.544457143881985	0.128	0.073	8.36149260618759e-14	ADPRHL2
LRP10	4.54118628809222e-18	-0.810702	0.215	0.284	9.11325264294348e-14	LRP10
SMARCAD1	4.5703604724219e-18	0.632900971748656	0.13	0.075	9.17179939605626e-14	SMARCAD1
AP2A1	4.80909121559588e-18	0.570582439841392	0.176	0.109	9.65088425145781e-14	AP2A1
SKAP1	4.98325772781045e-18	-0.602809	0.351	0.407	1.000040160817e-13	SKAP1
CARS	5.42845557408985e-18	0.57782415126149	0.181	0.114	1.08938246460835e-13	CARS
TPP1	5.88849322107916e-18	-1.02324	0.126	0.196	1.18170281960617e-13	TPP1
DENND1C	8.10624126729997e-18	-1.03214	0.114	0.182	1.62676049752176e-13	DENND1C
SYMPK	8.15217416078547e-18	0.616466919361202	0.137	0.08	1.63597831058643e-13	SYMPK
PDRG1	8.53819010048753e-18	0.54113665772414	0.124	0.071	1.71344398936584e-13	PDRG1
RHOF	8.79294851545853e-18	-0.57734	0.295	0.369	1.76456890808222e-13	RHOF
SMDT1	9.32707852653483e-18	-0.52212	0.415	0.46	1.87175811870501e-13	SMDT1
TARBP2	1.10514586151397e-17	0.661074365815615	0.105	0.057	2.21780671488624e-13	TARBP2
CREBRF	1.26697587112543e-17	-1.02959	0.108	0.176	2.54256717817451e-13	CREBRF
IDS	1.35406324331164e-17	-0.568861	0.363	0.421	2.71733411667781e-13	IDS
SLC20A1	1.43405283198554e-17	0.522993061389711	0.258	0.175	2.87785722322859e-13	SLC20A1
TGFB1	1.4974427772034e-17	-0.615039	0.277	0.349	3.00506816529178e-13	TGFB1
DDX54	1.58589037452104e-17	0.505291110453623	0.206	0.134	3.18256480358883e-13	DDX54
HYOU1	1.64696039548322e-17	0.619196290955199	0.14	0.083	3.30512012165572e-13	HYOU1
FOXN3	2.02879993303224e-17	-0.903996	0.163	0.232	4.07139570560911e-13	FOXN3
HPCAL1	2.06661221117838e-17	-0.951181	0.122	0.191	4.14727738539277e-13	HPCAL1
FAM207A	2.70585266537889e-17	0.610815753639713	0.131	0.077	5.43010512888236e-13	FAM207A
GLE1	2.77247205149287e-17	0.605656206818106	0.111	0.062	5.56379691293589e-13	GLE1
ECE1	3.04475750546579e-17	0.549617653643724	0.168	0.104	6.11021936196875e-13	ECE1
PTPN4	4.12610362321808e-17	-0.802754	0.163	0.234	8.28026475107404e-13	PTPN4
DENND2D	4.85446845545447e-17	-0.68132	0.265	0.331	9.74194729640603e-13	DENND2D
GTPBP8	4.89107267468437e-17	0.593207937285004	0.139	0.083	9.81540464355659e-13	GTPBP8
RBM28	5.28167052662985e-17	0.678937746328135	0.114	0.065	1.05992564128408e-12	RBM28
CLIC3	6.18367930469893e-17	-1.32724	0.145	0.212	1.24094076286698e-12	CLIC3
AKNA	6.27849160571837e-17	-0.603299	0.302	0.366	1.25996769543556e-12	AKNA
TRIM22	6.33419956444023e-17	-0.569568	0.387	0.442	1.27114716859187e-12	TRIM22
TRAF7	7.44534751717745e-17	0.598005216827458	0.139	0.083	1.49413233974717e-12	TRAF7
AFG3L2	7.74577139920994e-17	0.521465419383514	0.152	0.093	1.55442140439345e-12	AFG3L2
CASP8AP2	8.25745341738519e-17	0.517966094113547	0.163	0.102	1.65710575180086e-12	CASP8AP2
CEBPD	8.55638708907961e-17	0.951334536227975	0.114	0.066	1.7170957610365e-12	CEBPD
PRKCH	8.56621320233992e-17	-0.653903	0.315	0.372	1.71906766544558e-12	PRKCH
GBAS	9.5971365936288e-17	0.633659821750549	0.157	0.097	1.92595337160943e-12	GBAS
TNIK	1.24268657131659e-16	-1.02924	0.12	0.187	2.49382341131814e-12	TNIK
ELP6	1.52655250543449e-16	0.52251689259627	0.143	0.086	3.06348556790594e-12	ELP6
POLR1C	1.58723086940799e-16	0.621620581880761	0.109	0.061	3.18525490872796e-12	POLR1C
HMG20B	1.59290721182831e-16	0.541489403877195	0.178	0.114	3.19664619269704e-12	HMG20B
LARP4	1.92734138992313e-16	0.622505553576212	0.136	0.081	3.86778870129773e-12	LARP4
MRPL39	2.03100023240961e-16	0.612357198056629	0.11	0.062	4.0758112663996e-12	MRPL39
GNPDA1	2.67820409290706e-16	0.751645310835288	0.116	0.067	5.37461997364589e-12	GNPDA1
ARHGAP25	2.99609683531966e-16	-0.844481	0.164	0.232	6.0125671291195e-12	ARHGAP25
LRPPRC	3.19258829774513e-16	0.60872326941769	0.186	0.121	6.40688619591493e-12	LRPPRC
VEZT	3.21047820654606e-16	0.614775838174045	0.138	0.083	6.44278766489663e-12	VEZT
MARCKSL1	3.32631640179287e-16	0.689126211129583	0.276	0.202	6.67525175511793e-12	MARCKSL1
CBR1	3.41121834560858e-16	0.570860083564014	0.145	0.089	6.8456329759673e-12	CBR1
SPON2	4.5778468884683e-16	-1.33001	0.114	0.179	9.18682313577818e-12	SPON2
CLPTM1	4.64999254067511e-16	0.508194300636082	0.197	0.129	9.33160503062682e-12	CLPTM1
PUM3	4.71269286524313e-16	0.545436111139766	0.159	0.1	9.45743204196992e-12	PUM3
PHYKPL	4.96329916995257e-16	-0.901143	0.138	0.202	9.96034877426082e-12	PHYKPL
NOP14	5.44504139739378e-16	0.596208736006934	0.13	0.078	1.09271090762898e-11	NOP14
TPMT	6.18698828631278e-16	0.579405489452716	0.107	0.061	1.24160480929725e-11	TPMT
ADAM8	6.43919637231941e-16	-0.990041	0.143	0.207	1.29221792799706e-11	ADAM8
TAOK3	7.44171859315625e-16	-0.638976	0.235	0.302	1.4934040872746e-11	TAOK3
XPOT	7.71035097769084e-16	0.677177157638888	0.12	0.071	1.547313234203e-11	XPOT
SLC2A1	7.98460378820419e-16	0.700124304406048	0.108	0.061	1.60235028821682e-11	SLC2A1
NANS	9.08643965211574e-16	0.565754442891759	0.12	0.07	1.82346670938659e-11	NANS
HIST1H1E	9.53490061365872e-16	1.06346365410049	0.243	0.176	1.91346385514903e-11	HIST1H1E
GALNT11	1.08038763264667e-15	0.60159329107651	0.138	0.084	2.16812190119533e-11	GALNT11
ZNF326	1.12461482851796e-15	0.546713944537031	0.153	0.095	2.25687703786985e-11	ZNF326
NKIRAS2	1.14629139889335e-15	0.570768078787493	0.113	0.066	2.30037757929917e-11	NKIRAS2
CYTH4	1.1523035055479e-15	-0.869977	0.108	0.172	2.31244267493353e-11	CYTH4
SNAP47	1.38515060289271e-15	0.51333173141461	0.128	0.076	2.7797202298851e-11	SNAP47
IPO7	1.43947181553025e-15	0.531911132446679	0.182	0.118	2.8887320394061e-11	IPO7
NPDC1	1.65768334127852e-15	0.66335055633973	0.103	0.058	3.32663892927773e-11	NPDC1
TCOF1	1.79741410624401e-15	0.529578953929625	0.151	0.094	3.60705062841048e-11	TCOF1
FAM162A	1.8708570991959e-15	0.630563161473664	0.279	0.202	3.75443602666633e-11	FAM162A
STK10	2.03708731418367e-15	-0.588514	0.218	0.283	4.08802682210378e-11	STK10
BCKDK	2.63779282472891e-15	0.556099074115862	0.107	0.061	5.29352264066597e-11	BCKDK
SPSB3	3.02947829733802e-15	-0.646725	0.253	0.312	6.07955704709793e-11	SPSB3
MTA2	3.24181858310319e-15	0.563668208877467	0.147	0.092	6.50568153257148e-11	MTA2
AOAH	3.47363960445181e-15	-1.29258	0.105	0.164	6.97089995821389e-11	AOAH
SCAF1	3.77682640205193e-15	0.617929505777278	0.114	0.067	7.57933522363781e-11	SCAF1
ARHGEF3	4.47548425388024e-15	-0.81916	0.185	0.246	8.98140180068686e-11	ARHGEF3
UTY	4.94379121083302e-15	-0.979391	0.117	0.179	9.9212002018997e-11	UTY
TNF	5.02548861885722e-15	0.52118129634576	0.174	0.115	1.00851505603227e-10	TNF
NBEAL1	5.06736160971959e-15	-0.561428	0.355	0.404	1.01691812783853e-10	NBEAL1
KLRD1	5.71797065806054e-15	-0.983591	0.221	0.28	1.14748235165959e-10	KLRD1
S1PR4	5.74774001980894e-15	-0.86154	0.118	0.181	1.15345646717526e-10	S1PR4
RAB29	5.80262575104331e-15	-0.88202	0.172	0.232	1.16447093571937e-10	RAB29
TRPS1	6.1964154246949e-15	0.58714277640409	0.111	0.065	1.24349664742777e-10	TRPS1
CEP290	6.58079654845858e-15	0.670450908163815	0.126	0.076	1.32063425134467e-10	CEP290
TNRC6B	6.83202380267895e-15	-0.653217	0.215	0.28	1.37105053672161e-10	TNRC6B
TMEM30A	7.36406958049305e-15	0.543202086499064	0.216	0.147	1.47782148341334e-10	TMEM30A
DNM1L	7.37923401057481e-15	0.505734846705519	0.156	0.099	1.48086468124215e-10	DNM1L
MRE11A	8.14395270453440e-15	0.518878080318828	0.131	0.08	1.63432842874596e-10	MRE11A
SPIDR	8.23227265080766e-15	0.537979391969956	0.137	0.084	1.65205247556408e-10	SPIDR
PIGF	8.84508075484548e-15	0.509850919780664	0.126	0.076	1.77503080588239e-10	PIGF
LEO1	1.03426726165567e-14	0.513338787157896	0.112	0.066	2.07556754069059e-10	LEO1
ANKRD36C	1.14140633110869e-14	0.582068946460894	0.148	0.093	2.29057422526891e-10	ANKRD36C
RGS19	1.69596594878478e-14	-0.751828	0.227	0.284	3.40346446602129e-10	RGS19
BIN1	1.72105167856704e-14	-0.568127	0.308	0.363	3.45380650854833e-10	BIN1
TM9SF1	1.72491821235696e-14	0.548812761517614	0.109	0.064	3.46156586855795e-10	TM9SF1
CDKAL1	1.76010996529828e-14	0.584186776506194	0.106	0.062	3.53218867836059e-10	CDKAL1
AAAS	2.07459036116862e-14	0.528131563954219	0.111	0.065	4.16328793679319e-10	AAAS
TYK2	2.20720825529306e-14	0.571275199373485	0.146	0.092	4.42942552672211e-10	TYK2
ARMC6	2.78841656278772e-14	0.558540194864985	0.101	0.058	5.5957943582024e-10	ARMC6
EIF3B	3.9790302614118e-14	0.540756679329576	0.123	0.075	7.9851179286012e-10	EIF3B
CHD2	5.25731026602855e-14	-0.534475	0.285	0.342	1.05503702418661e-09	CHD2
FAF2	6.33388553461766e-14	0.613895502155686	0.109	0.065	1.27108414908707e-09	FAF2
C11orf49	6.654481885184e-14	0.607666045287337	0.106	0.063	1.33542142471872e-09	C11orf49
COPS7A	7.09768941342713e-14	0.653375713581214	0.126	0.078	1.42436431148656e-09	COPS7A
TGFBR2	8.10533070420142e-14	-0.777003	0.152	0.213	1.62657776571914e-09	TGFBR2
KIAA0232	8.65648639714907e-14	0.542689971552698	0.115	0.069	1.73718369017988e-09	KIAA0232
MAPRE2	8.96432924736539e-14	-0.591869	0.278	0.335	1.79896159336129e-09	MAPRE2
TRBC1	9.26162326407517e-14	-0.594401	0.326	0.387	1.85862255663461e-09	TRBC1
COQ9	9.3969336997007e-14	0.56782098737064	0.107	0.063	1.88577665485594e-09	COQ9
SMPD4	1.11364713914826e-13	0.578733600932742	0.137	0.086	2.23486707884274e-09	SMPD4
PRKACB	1.20632632112809e-13	-0.676626	0.229	0.287	2.42085566123985e-09	PRKACB
SAT2	1.33036632731949e-13	-0.81362	0.155	0.212	2.66977914566475e-09	SAT2
PACSIN2	1.34944333188566e-13	0.618504790235812	0.106	0.063	2.70806287842813e-09	PACSIN2
CREBZF	1.66211032177269e-13	0.55272858445105	0.193	0.131	3.33552299373343e-09	CREBZF
MRPL30	2.08122860368702e-13	0.557424076850588	0.109	0.065	4.17660956187911e-09	MRPL30
TIGAR	2.65427870623493e-13	0.658876436961554	0.102	0.06	5.32660650767226e-09	TIGAR
NOC3L	2.71819322613368e-13	0.650706426696969	0.107	0.064	5.45487016620507e-09	NOC3L
UBE2Z	2.7499353988658e-13	0.539704396277866	0.129	0.081	5.51857035844389e-09	UBE2Z
FAM127B	2.89240198115405e-13	0.772226531227298	0.109	0.066	5.80447229577995e-09	FAM127B
RASSF5	2.966711651228e-13	-0.598433	0.279	0.332	5.95359694168435e-09	RASSF5
MYO1F	3.04190278110608e-13	-0.702015	0.212	0.269	6.10449050112369e-09	MYO1F
ARHGAP30	3.6281705439827e-13	-0.535248	0.269	0.327	7.28101264766448e-09	ARHGAP30
TTN	5.66543740860814e-13	0.678733797445268	0.14	0.09	1.13693997915948e-08	TTN
IGKV3-20	6.94554950126021e-13	-1.9899	0.126	0.079	1.3938328739129e-08	IGKV3-20
ARHGAP9	8.08115914008586e-13	-0.505622	0.285	0.338	1.62172701623243e-08	ARHGAP9
PDLIM2	9.73786686354499e-13	-0.757079	0.155	0.211	1.95419512217621e-08	PDLIM2
MPHOSPH9	9.89246683073238e-13	0.531757669810019	0.12	0.075	1.98522024359137e-08	MPHOSPH9
CECR5	1.00184765805734e-12	0.584853765293984	0.11	0.067	2.01050788018946e-08	CECR5
CYFIP2	1.00232538546578e-12	-0.580815	0.302	0.347	2.01146658355272e-08	CYFIP2
TTF1	1.16706879021807e-12	0.599534954284192	0.115	0.071	2.34207364820963e-08	TTF1
TOR1AIP2	1.30413093526173e-12	0.599465544900271	0.107	0.065	2.61712996088324e-08	TOR1AIP2
CHD1L	1.37439119330138e-12	0.521715372139827	0.101	0.06	2.75812824671721e-08	CHD1L
ARRB2	1.47856512888984e-12	-0.606072	0.286	0.334	2.96718450065614e-08	ARRB2
PIM1	1.50565133716497e-12	-0.652941	0.233	0.289	3.02154110342266e-08	PIM1
PELP1	1.50623256916513e-12	0.521636130194423	0.111	0.068	3.02270751980058e-08	PELP1
FAM60A	1.85370545534978e-12	0.588918662618269	0.204	0.143	3.72001610779594e-08	FAM60A
PIAS1	2.83765319895134e-12	-0.587393	0.216	0.273	5.69460243965555e-08	PIAS1
FTSJ3	4.41132175848987e-12	0.554135108644562	0.112	0.07	8.85264050493748e-08	FTSJ3
GLRX	4.74146061550393e-12	-0.61191	0.212	0.268	9.51516316319329e-08	GLRX
AP000769.1	5.94538011904654e-12	-0.69275	0.106	0.16	1.19311888229026e-07	AP000769.1
PSMD5-AS1	6.07657922714511e-12	-0.699213	0.108	0.161	1.21944791930348e-07	PSMD5-AS1
LSG1	6.89632964812077e-12	0.52257516481812	0.116	0.073	1.38395543378488e-07	LSG1
CEP135	7.08494414671247e-12	0.579404204227378	0.124	0.08	1.42180659136226e-07	CEP135
DAP	7.27538247513766e-12	0.537936506346867	0.143	0.094	1.46002375511063e-07	DAP
SMAP2	8.68353881036808e-12	-0.646724	0.173	0.227	1.74261256846467e-07	SMAP2
PPM1K	9.95188902685055e-12	-0.683617	0.255	0.305	1.99714508990837e-07	PPM1K
MAD1L1	1.35701916272951e-11	-0.82226	0.125	0.177	2.72326605576558e-07	MAD1L1
ZNF195	1.36596904921046e-11	0.510440440116315	0.103	0.064	2.74122668795554e-07	ZNF195
CARD8	2.18725865091035e-11	-0.812426	0.125	0.176	4.3893906606469e-07	CARD8
NME3	2.52247433193133e-11	-0.634909	0.192	0.245	5.06210148931979e-07	NME3
GIMAP6	2.69074546528007e-11	-0.905406	0.116	0.166	5.39978799972404e-07	GIMAP6
TTC38	2.7975538335233e-11	-1.20695	0.101	0.148	5.61413103311456e-07	TTC38
STAT4	2.92055277209209e-11	-0.723071	0.187	0.237	5.86096530303441e-07	STAT4
RORA	4.01193563430489e-11	-0.509815	0.221	0.277	8.05115243092305e-07	RORA
MAPKAPK5-AS1	4.39796324810808e-11	-0.812776	0.103	0.152	8.82583264630329e-07	MAPKAPK5-AS1
SATB1	4.48631587666473e-11	-0.59415	0.156	0.212	9.00313870129078e-07	SATB1
SERINC1	4.74807384511866e-11	-0.553557	0.263	0.307	9.52843459238413e-07	SERINC1
CNST	5.37476250933434e-11	-0.752938	0.122	0.173	1.07860734037322e-06	CNST
TMEM19	5.66813493361516e-11	0.553397766700542	0.109	0.069	1.13748131847789e-06	TMEM19
SNAP23	5.73876918025899e-11	-0.778911	0.149	0.198	1.15165619909437e-06	SNAP23
FAM195A	6.52843474245608e-11	0.579670829189373	0.101	0.063	1.31012628411609e-06	FAM195A
SRGAP2	6.82292382953042e-11	0.569402371576348	0.106	0.067	1.36922435411016e-06	SRGAP2
MAX	7.37071370787531e-11	-0.50279	0.299	0.341	1.47915482689642e-06	MAX
PSMB8-AS1	7.46172749127364e-11	-0.672844	0.205	0.254	1.49741947294879e-06	PSMB8-AS1
RRBP1	7.87082558941377e-11	0.529936714784174	0.119	0.077	1.57951727928355e-06	RRBP1
CCNDBP1	9.14100143101455e-11	-0.591966	0.255	0.297	1.834416167176e-06	CCNDBP1
VPS13C	9.47363738295026e-11	-0.567686	0.214	0.266	1.90116955001046e-06	VPS13C
CRLF3	9.48339955718614e-11	-0.80912	0.139	0.187	1.90312862313611e-06	CRLF3
IL6ST	1.09786303888988e-10	-0.700667	0.18	0.232	2.20319154644422e-06	IL6ST
SP110	1.22411765160305e-10	-0.581517	0.276	0.32	2.456559303237e-06	SP110
DOK2	1.23852115999169e-10	-0.541218	0.303	0.35	2.48546426387133e-06	DOK2
TMEM69	1.25732085855096e-10	0.512485409811448	0.107	0.068	2.52319149894007e-06	TMEM69
MYLIP	1.26215879903021e-10	-0.831487	0.144	0.193	2.53290027789383e-06	MYLIP
SUGP2	1.43793427800368e-10	0.512164597098704	0.111	0.071	2.88564650909779e-06	SUGP2
NAAA	1.53504739870055e-10	-0.929925	0.118	0.164	3.08053311971226e-06	NAAA
TMEM2	1.88438592977119e-10	-0.615912	0.203	0.253	3.78158568386482e-06	TMEM2
TRADD	2.43258839690813e-10	-0.756394	0.162	0.209	4.88171839491524e-06	TRADD
RPS6KA1	2.44591878073881e-10	-0.823872	0.144	0.191	4.90846980918664e-06	RPS6KA1
CD5	2.87047009320691e-10	-0.620008	0.212	0.263	5.76045938304763e-06	CD5
EAPP	2.88293141539993e-10	-0.587176	0.223	0.271	5.78546676442458e-06	EAPP
GRK6	4.02858137801326e-10	-0.801395	0.141	0.188	8.08455710939702e-06	GRK6
VAPB	4.11360856436399e-10	0.565723603152057	0.112	0.073	8.25518966696565e-06	VAPB
BAZ2A	4.20341936623828e-10	-0.745552	0.143	0.191	8.43542198416697e-06	BAZ2A
ITK	5.05940085289724e-10	-0.518269	0.269	0.314	1.01532056315942e-05	ITK
GPR65	6.02615473803573e-10	-0.516721	0.264	0.312	1.20932873282901e-05	GPR65
RICTOR	6.19736648227643e-10	-0.750213	0.113	0.159	1.24368750566323e-05	RICTOR
CYLD	6.29822742645793e-10	-0.59247	0.226	0.27	1.26392827994158e-05	CYLD
SDR39U1	6.47849359061827e-10	-0.768747	0.13	0.177	1.30010409376527e-05	SDR39U1
TLE4	1.21266668806307e-09	-0.769112	0.122	0.168	2.43357950960498e-05	TLE4
AAK1	1.4229223681931e-09	-0.577473	0.219	0.263	2.85552060848992e-05	AAK1
LENG8	1.46198333302338e-09	-0.60306	0.14	0.188	2.93390815271133e-05	LENG8
DIP2A	1.48899267343999e-09	-0.898322	0.12	0.163	2.98811049705936e-05	DIP2A
CSTB	1.57194874334304e-09	1.21225375442811	0.589	0.499	3.15458673814081e-05	CSTB
ADGRG1	1.72115509417546e-09	-0.965741	0.149	0.192	3.45401404299131e-05	ADGRG1
STX7	1.79743955836931e-09	-1.05063	0.104	0.146	3.60710170573554e-05	STX7
ILF3-AS1	1.94180750470066e-09	-0.73589	0.119	0.165	3.89681930043328e-05	ILF3-AS1
TPST2	1.95877722991574e-09	-0.741131	0.224	0.263	3.93087414499491e-05	TPST2
XPA	1.99957681782534e-09	-0.818504	0.106	0.149	4.0127507580119e-05	XPA
HOPX	2.17135685966254e-09	-0.562578	0.21	0.261	4.35747894597079e-05	HOPX
PIK3CD	2.71034832096165e-09	-0.620992	0.144	0.19	5.43912701050585e-05	PIK3CD
INPP4B	2.83582131665126e-09	-0.717816	0.149	0.194	5.69092621825575e-05	INPP4B
ZCCHC7	3.4751066959659e-09	-0.830828	0.122	0.164	6.97384411746437e-05	ZCCHC7
SEMA4D	3.91159555527307e-09	-0.598969	0.214	0.257	7.84978996032199e-05	SEMA4D
RGS14	4.27649829550653e-09	-0.617321	0.136	0.181	8.5820767794225e-05	RGS14
ODF2L	8.04730001533917e-09	-0.590186	0.161	0.206	0.000161493216707827	ODF2L
MLLT6	8.42373650924241e-09	-0.712732	0.143	0.185	0.000169047544267477	MLLT6
KIAA1033	8.81325605599157e-09	-0.840868	0.113	0.154	0.000176864422531639	KIAA1033
NLRC3	1.03080719705081e-08	-0.786572	0.111	0.152	0.000206862388304156	NLRC3
TRANK1	1.23446981250553e-08	-0.714809	0.124	0.167	0.000247733401973609	TRANK1
BLOC1S4	1.31000623692764e-08	-0.863064	0.106	0.146	0.000262892051626639	BLOC1S4
PCSK7	1.38040814327155e-08	-0.584256	0.174	0.215	0.000277020306191735	PCSK7
PCED1B	1.45637959264049e-08	-0.647812	0.178	0.219	0.000292266256651093	PCED1B
OFD1	1.74768830604023e-08	-0.614015	0.166	0.209	0.000350726089256153	OFD1
RNF44	1.86658705253507e-08	-0.588989	0.151	0.193	0.000374586689702738	RNF44
EBLN3	1.91732313788335e-08	-0.660328	0.139	0.181	0.000384768407310431	EBLN3
RIN3	2.09185790181782e-08	-0.646395	0.132	0.174	0.000419794043736799	RIN3
PSAP	2.2409559347158e-08	-0.563937	0.419	0.444	0.000449715036978768	PSAP
MX2	3.32829433871725e-08	-0.616826	0.156	0.2	0.000667922107893777	MX2
ST3GAL1	4.6837131118559e-08	-0.578759	0.186	0.226	0.000939927547287243	ST3GAL1
BNIP3	5.22444581786867e-08	0.875218184399575	0.136	0.099	0.00104844178672988	BNIP3
NCOA3	5.77923311974717e-08	-0.67329	0.125	0.165	0.00115977650247086	NCOA3
NCKAP1L	6.61642349928634e-08	-0.593335	0.177	0.216	0.00132778386783678	NCKAP1L
LIPA	8.41982128802444e-08	-0.731513	0.105	0.142	0.00168968973608074	LIPA
ATP2B1	8.69159155610085e-08	-0.633339	0.156	0.196	0.00174422859347832	ATP2B1
BBX	8.80813797097154e-08	-0.527676	0.221	0.258	0.00176761712801457	BBX
HIST1H1D	9.70852769688628e-08	0.662121922627535	0.147	0.108	0.00194830733821114	HIST1H1D
ZEB2	1.05999256936178e-07	-0.611711	0.246	0.279	0.00212719308819522	ZEB2
R3HDM4	1.09715054750602e-07	-0.655027	0.189	0.224	0.00220176171873508	R3HDM4
HERC1	1.12883327295408e-07	-0.5923	0.131	0.17	0.00226534261216426	HERC1
TMEM256-PLSCR3	1.21356459752898e-07	-0.779628	0.137	0.173	0.00243538143432117	TMEM256-PLSCR3
LIX1L	1.21628035429773e-07	-0.778459	0.102	0.139	0.00244083141500468	LIX1L
C5orf56	1.32423864524567e-07	-0.583685	0.263	0.292	0.002657482113279	C5orf56
PDCD6IP	2.25212776997597e-07	-0.558905	0.204	0.239	0.00451957000878777	PDCD6IP
CCM2	2.29351036823643e-07	-0.582162	0.159	0.197	0.00460261660697687	CCM2
ALG13	2.36284440956907e-07	-0.778064	0.124	0.16	0.00474175616112321	ALG13
SAMD3	2.41704169187049e-07	-0.61716	0.221	0.254	0.0048505192672457	SAMD3
TRPV2	2.47351698224734e-07	-0.744008	0.107	0.143	0.00496385387997396	TRPV2
SNX2	2.59313948895526e-07	-0.756607	0.204	0.235	0.00520391232643541	SNX2
ATP8A1	2.6399454281134e-07	-0.841377	0.115	0.15	0.00529784248513797	ATP8A1
ADAM10	3.29820138126352e-07	-0.614409	0.153	0.191	0.00661883053191963	ADAM10
RCAN3	4.22048728932729e-07	-0.666621	0.148	0.184	0.008469673892222	RCAN3
KLHL24	4.45844062187277e-07	-0.710318	0.102	0.138	0.00894719863997428	KLHL24
PRF1	4.88076140422287e-07	-0.794943	0.398	0.401	0.00979471198599445	PRF1
TTC17	5.55339142858363e-07	-0.513418	0.176	0.212	0.0111445459188816	TTC17
PYHIN1	5.62945456038767e-07	-0.632276	0.238	0.267	0.011297189411786	PYHIN1
PQLC3	6.45737822337082e-07	-0.694496	0.142	0.175	0.0129586666186606	PQLC3
GPCPD1	7.78553857843616e-07	-0.725465	0.131	0.167	0.0156240188192057	GPCPD1
KMT2E-AS1	8.55365047672565e-07	-0.725417	0.111	0.145	0.017165465776693	KMT2E-AS1
ELMO1	8.58553433665712e-07	-0.61865	0.135	0.17	0.0172294503068035	ELMO1
UBQLN2	8.81223070758763e-07	-0.68025	0.102	0.136	0.0176843845839869	UBQLN2
PJA2	1.01607946505684e-06	-0.565605	0.159	0.194	0.0203906827047606	PJA2
UBAC2	1.02721781314819e-06	-0.546389	0.226	0.254	0.0206142070742579	UBAC2
CASP1	1.07046460926941e-06	-0.512186	0.239	0.27	0.0214820837788184	CASP1
KMT2C	1.39837279177951e-06	-0.534818	0.165	0.2	0.0280625451854312	KMT2C
IL27RA	1.39912559530234e-06	-0.550059	0.172	0.205	0.0280776524465273	IL27RA
TRAT1	1.97249440155191e-06	-0.560001	0.204	0.239	0.0395840176503438	TRAT1

## Sheet: hdWGCNA
Supplementary table 4: hdWGCNA
gene_name	module	color	kME_grey	kME_turquoise	kME_blue	kME_red	kME_brown	kME_black	kME_yellow	kME_green
FO538757.2	grey	grey	0.14095	-0.0221317	0.104706	0.0356084	0.0493938	0.00427467	-0.000272478	-0.00355432
LINC00115	grey	grey	0.0795147	-0.0504637	0.049509	0.0045378	0.0628712	0.0597407	0.0780906	0.136072
NOC2L	grey	grey	0.100057	-0.0188128	0.0437973	0.0387078	0.048592	-0.0220882	-0.000158621	-0.0215355
HES4	brown	brown	0.0824517	-0.0886626	-0.0416474	0.0215905	0.0592988	0.0197313	-0.0185323	-0.0127821
ISG15	blue	blue	0.180407	-0.19684	0.356723	0.130683	-0.0195793	0.0601648	0.168588	-0.0338808
C1orf159	grey	grey	0.0210925	-0.0253187	-0.0163331	0.0291661	-0.0145528	0.0319788	0.0187466	-0.00145747
TNFRSF18	red	red	0.20596	-0.129668	0.11269	0.644729	-0.0898581	0.0887127	0.10687	-0.0199712
TNFRSF4	red	red	0.170692	-0.0911616	0.0440017	0.710944	-0.0835133	0.0459535	0.0362023	-0.000843131
SDF4	grey	grey	0.223872	-0.0815663	0.160973	0.126283	0.160445	0.0965	0.0499847	-0.04008
B3GALT6	grey	grey	0.0455078	-0.0361553	0.0114558	-0.0145761	0.0172831	0.0173726	-0.0313718	-0.0315649
UBE2J2	grey	grey	0.109676	-0.0631931	0.0776823	0.0580073	0.0487898	0.0264825	0.0277351	-0.0352422
ACAP3	grey	grey	0.074729	-0.0683803	0.0453434	0.0402373	-0.0149874	0.0903465	0.0401583	-0.0290323
PUSL1	grey	grey	0.0881344	-0.010212	0.0174743	0.0210462	0.0142699	0.0634005	0.0187659	-0.0146141
CPSF3L	grey	grey	0.120121	-0.0433205	0.110831	-0.00991191	0.0498673	0.0514202	0.0761352	0.0112456
CPTP	grey	grey	0.0695134	-0.0130247	0.0102785	0.0577823	0.0167591	0.017834	0.0543671	-6.59112e-05
DVL1	grey	grey	-0.0127685	-0.0152283	-0.0514369	-0.0375571	-0.0271886	-0.049597	-0.0518467	-0.0352882
AURKAIP1	blue	blue	0.185627	0.0264199	0.152753	0.0657571	0.0167081	0.0833484	0.100089	0.0415745
CCNL2	grey	grey	0.0885413	-0.140237	0.0284331	0.0176353	0.00110705	-0.0144922	0.0595337	0.0384904
MRPL20	turquoise	turquoise	0.153448	0.0822432	0.0240762	-0.0150938	0.0330492	0.0604943	-0.0896986	0.0388448
ATAD3B	grey	grey	0.0987136	-0.0746711	0.0506894	0.0495286	0.00551791	0.0201451	0.0156017	0.0050517
ATAD3A	grey	grey	0.0645479	-0.0286681	0.0064742	0.0246793	-0.00234684	0.0376428	-0.0218736	-0.0260896
SSU72	grey	grey	0.118584	-0.00458844	0.122508	0.0352863	0.073992	0.0588001	0.00919977	0.00847829
RP5-832C2.5	grey	grey	0.0542925	-0.0424115	0.0525809	0.0103357	0.0793707	0.0395546	0.0679332	-0.00528339
RP11-345P4.9	brown	brown	0.00379375	-0.0088365	-0.0350544	-0.000608125	0.0332175	-0.0349364	0.0205982	-0.0122001
MIB2	turquoise	turquoise	-0.0316379	0.082012	-0.0931045	-0.111376	0.05702	-0.12799	-0.114345	-0.0317239
MMP23B	grey	grey	0.0864683	-0.00638149	0.0121808	-0.0470488	0.0976454	-0.0557826	-0.019336	0.00672144
CDK11B	blue	blue	0.117144	-0.116946	0.182038	0.0022815	0.0779024	0.102747	0.102632	-0.00201843
SLC35E2B	grey	grey	0.0593773	-0.090102	0.0740939	-0.00747281	0.0867973	0.0173908	-0.00474579	0.010197
CDK11A	blue	blue	0.105124	-0.111595	0.126677	0.0425141	0.0780716	-0.00156282	0.0584675	0.00387226
SLC35E2	grey	grey	0.0592654	-0.0438519	0.00846587	0.0429086	0.0900658	-0.00476288	-0.0131082	0.0349036
NADK	grey	grey	0.115919	-0.0540103	0.0787874	-0.0082048	0.0993222	0.0236462	-0.0101467	0.0153013
GNB1	blue	blue	0.188922	-0.100028	0.182705	0.0369858	0.16657	0.0632764	0.0675527	0.00615779
PRKCZ	grey	grey	0.0458981	-0.0171516	0.0178756	0.0318081	0.000606851	0.0328747	0.0158504	0.00095082
FAAP20	grey	grey	0.0824762	0.0314033	0.0682581	-0.0182512	0.049503	0.0675261	0.00120733	0.0430225
SKI	blue	blue	0.0754543	-0.100313	0.121009	-0.00326919	0.020584	-0.00420197	0.0440499	-0.0340458
RER1	blue	blue	0.171642	-0.0882289	0.204987	0.0440353	0.0795813	0.117666	0.10333	0.0178639
PEX10	turquoise	turquoise	-0.0281035	0.0561976	-0.0503268	-0.0265218	0.0200192	-0.0668602	-0.0466062	0.0138026
PLCH2	brown	brown	-0.00135007	-0.0596185	-0.0274076	0.00321572	0.00533269	-0.0436861	-0.0501834	-0.00977777
PANK4	grey	grey	0.0765538	-0.060386	0.0822064	0.0149411	0.0985761	0.0544063	0.0498439	0.00736574
RP3-395M20.12	grey	grey	0.0391381	-0.0471233	0.0605811	0.0308376	0.141238	-0.0536986	0.0119684	-0.0211904
RP3-395M20.8	grey	grey	0.0615596	-0.0314094	0.0233666	0.0660374	0.0291143	-0.0202168	0.0176199	-0.00655537
TNFRSF14	blue	blue	0.0737329	-0.0204503	0.150561	0.0823712	0.106766	-0.0205308	-0.00231162	0.01997
FAM213B	red	red	0.0708287	-0.00594764	-0.00252474	0.0212815	-0.0395789	-0.0192202	-0.0336807	0.0110082
MEGF6	red	red	0.0596005	-0.0580383	-0.0987681	0.0178557	-0.00533092	-0.061926	-0.0644028	0.00665267
TPRG1L	grey	grey	0.0348342	-0.0299268	-0.00900715	-0.0277093	0.0525676	-0.0273059	-0.0462822	-0.0112992
WRAP73	grey	grey	0.107778	-0.0441255	0.078822	0.00912117	0.0431381	0.0464843	0.0326178	-0.00128126
TP73-AS1	grey	grey	0.0683826	-0.0306679	0.0408272	0.0362019	0.0229096	0.0299504	0.028635	-0.0191012
LRRC47	grey	grey	0.0865734	-0.00602192	0.0436224	0.00838767	0.0421442	0.015323	0.0131139	-0.00396096
CEP104	grey	grey	0.111837	-0.0310236	0.0867348	0.00292221	0.0663256	0.0565604	-0.0166389	-0.00925161
DFFB	brown	brown	0.0500565	-0.0272446	0.0526165	-0.0270472	0.144935	-0.0300372	-0.00165908	-0.0213313
C1orf174	grey	grey	0.115004	-0.0424908	0.107191	-0.0324968	0.0712072	0.0617366	0.073297	0.0676247
NPHP4	grey	grey	0.0331309	-0.0337196	0.0295866	-0.0102728	0.0535462	0.070376	0.0470029	-0.0341907
KCNAB2	blue	blue	0.190578	-0.0917816	0.298963	0.0936929	0.148832	0.12946	0.127646	-0.0518081
RPL22	turquoise	turquoise	-0.209907	0.557692	-0.363514	-0.104665	-0.0740109	-0.169676	-0.293786	0.00786733
ICMT	grey	grey	0.142577	-0.0420967	0.0850794	0.0142726	0.0644642	0.143231	0.0424286	-0.0158677
ACOT7	blue	blue	0.161713	-0.0816982	0.191801	-0.0183952	0.054313	0.272115	0.143551	-0.0416367
TNFRSF25	red	red	0.131984	-0.0934131	0.0896309	0.369631	-0.0388436	0.059848	0.0463744	0.00693146
NOL9	grey	grey	0.101461	-0.0577052	0.028497	-0.0292428	0.0214325	0.0160649	0.0118955	0.0466666
ZBTB48	grey	grey	0.0627958	-0.0580719	0.0137969	0.00926518	0.0201251	-0.050939	0.0123763	0.0165295
KLHL21	grey	grey	0.048278	-0.0572649	0.0131141	0.0231227	-0.0265105	0.0485042	0.00285542	0.012847
PHF13	grey	grey	0.0836289	-0.0700238	0.0279733	0.0109673	0.00382449	0.0879139	-0.00306688	0.00116174
THAP3	grey	grey	0.0699545	0.0157349	0.0643217	0.0134005	0.0378177	0.000764462	0.0287845	-0.0231038
DNAJC11	grey	grey	0.0885691	-0.0214664	0.0080321	0.0233947	0.0206182	-0.0160177	-0.0166144	0.00160697
CAMTA1	turquoise	turquoise	0.0526205	0.0467279	-0.108774	-0.0294866	0.0193401	0.0266078	-0.0803695	0.0147474
VAMP3	turquoise	turquoise	-0.0274524	0.0851673	-0.156605	-0.063281	-0.0219806	-0.0534372	-0.0601713	-0.0249249
PER3	grey	grey	0.00862068	-0.00621155	0.0418005	0.0186228	-0.0083559	0.0163305	0.00990806	-0.0222408
UTS2	blue	blue	0.103669	-0.0570558	0.194302	0.0852133	0.087925	0.0526975	0.0686884	-0.0105953
TNFRSF9	blue	blue	0.157871	-0.125438	0.204669	0.200649	-0.0773657	0.0705338	0.108583	-0.0270477
PARK7	blue	blue	0.20973	0.0692706	0.206544	0.0998415	0.0371064	0.151405	0.0969747	-0.0496716
ERRFI1	green	green	-0.00866666	-0.102735	-0.157519	-0.0192193	-0.0294623	-0.129635	-0.130056	0.0102509
RERE	grey	grey	0.0918631	-0.0491774	-0.00582912	0.0381221	0.0323185	-0.0533236	-0.0156546	0.098925
ENO1	grey	grey	0.214757	0.050243	0.0724991	0.15123	0.0104402	0.181661	0.0488277	-0.00057524
H6PD	grey	grey	0.0794489	-0.0729097	0.015158	-0.0096145	0.0658332	-0.0451057	-0.0408048	-0.0217833
SPSB1	grey	grey	0.0984395	-0.131342	0.0674292	0.0626054	-0.0437464	0.0302281	0.102088	-0.00497791
SLC25A33	turquoise	turquoise	0.0286151	0.0309122	-0.0604712	-0.023878	0.0145834	-0.0362924	-0.0497601	-0.0195217
PIK3CD	blue	blue	0.0996954	-0.0688885	0.232114	-0.0141258	0.0801519	0.0471379	0.129681	-0.0358731
CLSTN1	grey	grey	0.121071	-0.0898326	0.150878	0.0200111	0.0998508	0.0338167	0.0816367	-0.0358095
CTNNBIP1	turquoise	turquoise	0.0555745	0.020129	-0.0400265	-0.0737304	0.00857147	0.0667974	-0.0430587	-0.0365023
LZIC	grey	grey	0.0996386	-0.0718181	0.135891	0.00809255	0.0368889	0.0682208	0.102033	0.0048003
NMNAT1	turquoise	turquoise	0.0278713	0.00517775	-0.0186771	0.0243774	0.0304886	-0.00768266	-0.047992	0.015016
RBP7	turquoise	turquoise	-0.0127542	0.000976839	-0.0496115	0.00164815	-0.00162286	-0.0139262	-0.013361	-0.00962136
UBE4B	grey	grey	0.0579092	-0.0206368	0.0315551	-0.0323829	0.0222847	0.000773428	0.0285675	-0.0294582
KIF1B	grey	grey	0.0510084	-0.0517898	0.0209087	0.00781802	-0.0158526	-0.0166931	-0.0180313	-0.0333156
PGD	turquoise	turquoise	-0.00660893	0.0927234	-0.147021	-0.0491356	-0.00135596	-0.0122342	-0.0948839	-0.0153833
DFFA	turquoise	turquoise	0.0561002	0.0260326	6.4326e-05	-0.000152823	0.0275943	0.0293454	-0.0231941	0.0497328
PEX14	grey	grey	0.0613774	-0.0250686	0.0873677	0.0591048	0.0728392	0.0106524	0.00653333	-0.0369638
CASZ1	grey	grey	0.0885678	-0.0854509	0.0834206	-0.0174653	0.0142549	-0.000936462	0.034497	0.0433782
TARDBP	grey	grey	0.101575	-0.0544922	0.0505954	-0.0269576	0.0582566	-0.00588428	0.0340523	0.00237834
SRM	grey	grey	0.0547938	0.0577965	-0.016263	0.0151974	-0.0310248	0.0370358	-0.0562003	-0.0389859
EXOSC10	blue	blue	0.121808	-0.0951073	0.126153	0.0222495	0.0490793	0.087625	0.0810128	0.00510292
MTOR	grey	grey	0.0768545	-0.0460668	0.0720671	0.0155328	0.0491619	0.0602403	0.0581493	-0.0093655
UBIAD1	grey	grey	0.0502748	-0.0250317	0.101676	0.0199494	0.0352106	-0.00410669	0.0168592	0.00101911
FBXO2	grey	grey	0.00955182	-0.00994128	0.0277994	0.000316516	-0.0182407	0.00803366	-0.009054	0.00046633
FBXO44	grey	grey	0.0565426	0.0237646	0.0830311	-0.0261645	0.055973	0.0265063	-2.1455e-05	-0.0118126
FBXO6	grey	grey	0.140432	-0.05816	0.161169	-0.0752774	0.122029	0.0657284	0.0367678	-0.012397
MAD2L2	black	black	0.224752	-0.10905	0.256176	-0.0385267	0.116215	0.306573	0.214866	-0.0413211
AGTRAP	brown	brown	0.122837	-0.0338895	0.113098	0.0280612	0.24834	0.0608033	-0.014363	-0.0371322
MTHFR	grey	grey	0.0838338	-0.0565424	0.0353325	0.00364937	0.0391944	-0.00908522	0.00914598	0.157773
CLCN6	grey	grey	0.0631757	-0.0457639	0.0427841	0.0143553	0.00450269	-0.0297114	0.0238871	0.0769858
KIAA2013	grey	grey	0.119076	-0.0727948	0.0993948	-0.00242085	0.108724	-0.00213047	0.0229946	-0.00847067
PLOD1	turquoise	turquoise	0.059789	0.000480627	-0.0216286	-0.0459395	0.120895	0.0164513	-0.0569404	-0.0212909
MFN2	grey	grey	0.0196327	-0.0272571	0.0155215	-0.0109223	0.0163412	0.00906184	0.00172321	-0.0376072
MIIP	blue	blue	0.106648	-0.0403816	0.131331	0.140949	-0.0097147	-0.00438514	0.0838909	-0.00270705
TNFRSF1B	blue	blue	0.327275	-0.165447	0.443053	0.403843	0.117428	0.185814	0.174876	-0.0611798
VPS13D	grey	grey	0.0542785	-0.0974612	0.0647169	0.0140946	0.0312751	0.0209236	0.0355114	-0.0452393
DHRS3	brown	brown	0.00120569	-0.0381984	-0.187495	-0.0870743	0.059993	-0.099156	-0.132187	-0.0207218
PRDM2	grey	grey	0.119571	-0.0821102	0.090837	0.106639	0.0660007	0.0244139	0.0432123	0.0423425
EFHD2	blue	blue	0.283966	-0.119554	0.354563	0.0822015	0.348185	0.150375	0.11943	-0.0403258
CASP9	grey	grey	0.0840136	0.0106659	0.0334668	0.0451387	0.0493515	-0.00181257	0.0223208	0.0672925
DNAJC16	grey	grey	0.0978993	0.0291978	0.0611177	-0.00574975	0.0631616	0.0115856	-0.0156513	0.00899848
AGMAT	grey	grey	0.0539188	-0.0446787	0.0612855	0.0682238	-0.0313629	0.0305274	0.0112105	0.0138903
DDI2	grey	grey	0.106964	-0.0438978	0.00523981	0.069008	-0.000698057	-0.00760183	0.0241781	0.0440745
PLEKHM2	grey	grey	0.0408189	-0.0808502	0.0123403	0.00352071	0.0136005	-0.00166914	0.0038156	0.0023221
UQCRHL	grey	grey	-0.00575485	0.0570913	-0.00903543	0.00535129	-0.0105099	-0.0321961	-0.0285837	0.0332665
FLJ37453	grey	grey	0.0721186	-0.0565735	0.00538067	0.0130156	0.0486834	0.00785431	0.0526905	0.0149883
SPEN	blue	blue	0.151377	-0.140763	0.154575	0.0980143	0.0765997	0.106378	0.116128	0.0096254
ZBTB17	grey	grey	0.0841802	-0.0437456	0.0683797	0.0367891	0.000474407	0.0782073	0.0627124	-0.00652555
ARHGEF19	brown	brown	0.0504387	-0.0823644	-0.0193164	-0.00933239	0.0219823	-0.00145217	-0.0561932	-0.0121161
FBXO42	grey	grey	0.0970834	-0.079987	0.075673	0.0421607	0.0289189	0.0206476	0.0302328	0.0225757
SZRD1	blue	blue	0.16443	-0.0332418	0.144461	0.0645123	0.0923252	0.070353	0.0688052	-0.011211
NECAP2	grey	grey	0.111813	-0.0411705	0.0669891	0.0584348	0.0210741	0.0193792	0.0265546	0.0446326
NBPF1	brown	brown	0.0591824	-0.0501156	-0.0460484	-0.0504636	0.0734639	-0.00823946	-0.0706459	-0.0139742
CROCC	grey	grey	0.0227008	-0.0281664	0.00374571	0.0326959	-0.00762456	-0.0311133	-0.0170753	0.00332512
RP11-108M9.4	brown	brown	0.0104819	-0.00263713	-0.0434206	-0.0436416	0.117793	-0.0137443	-0.036219	-0.00826842
RP11-108M9.6	grey	grey	0.0287466	-0.100112	0.00785452	0.0421929	0.0427884	-0.0317198	0.0292354	-0.00940369
ATP13A2	grey	grey	0.10107	-0.0623057	0.0811041	0.00804813	0.0591508	0.0225111	0.063965	-0.0326614
SDHB	grey	grey	0.151604	0.00834138	0.08986	-0.00782698	0.0785654	0.0560559	0.0269403	0.0152816
PADI4	grey	grey	0.0263337	0.0467153	-0.0132803	0.00976347	0.016991	0.00693899	-0.0131169	0.0100217
RCC2	grey	grey	0.121708	-0.0597603	0.0366973	-0.0176871	0.0296281	0.0777595	0.055047	0.0147311
IFFO2	grey	grey	0.0578325	-0.0878614	0.0528008	0.106219	-0.0104849	-0.0148062	0.0614944	-0.0104104
UBR4	grey	grey	0.113856	-0.117057	0.0984525	0.0653792	0.0538932	0.00698281	0.0590994	-0.00444568
EMC1	grey	grey	0.119683	-0.105179	0.0190072	-0.00367664	0.069187	0.0285866	0.0360866	0.0258893
MRTO4	turquoise	turquoise	0.0402335	0.0472435	-0.0594161	-0.000958863	-0.0185622	-0.0115507	-0.073548	-0.0089414
AKR7A2	turquoise	turquoise	0.0954185	0.0223066	0.0145984	-0.00840487	0.118137	0.181283	-0.0144858	0.00189876
PQLC2	brown	brown	0.0416035	-0.0127604	-0.00438087	-0.0205005	0.05922	0.0579563	-0.0250955	0.0262084
CAPZB	blue	blue	0.290052	-0.0840789	0.41294	0.0898901	0.140803	0.185842	0.173044	0.0305815
MINOS1	turquoise	turquoise	0.0890937	0.0620534	0.00494466	-0.0207901	0.0704841	0.0484999	-0.0405046	-0.0203306
NBL1	grey	grey	0.108511	-0.07992	0.0559386	-0.0431935	0.0223928	0.0340575	-0.0337359	-0.0166076
TMCO4	grey	grey	0.0267471	-0.027015	0.0268631	-0.00256292	0.0285427	0.0317821	-0.0260115	-0.00476086
OTUD3	grey	grey	0.0319088	-0.0351985	0.0287441	0.0238142	0.0373046	0.0233663	0.00163415	0.00208246
UBXN10-AS1	brown	brown	0.0284766	0.0205117	0.034851	0.0185643	0.0534326	-0.00452761	0.0179032	0.000415616
CAMK2N1	grey	grey	0.0689189	-0.105015	0.0201576	0.00585414	0.0171701	0.0633079	0.0264506	-0.00273035
MUL1	blue	blue	0.100885	-0.0493837	0.138595	0.011004	0.0737659	0.0368454	0.0416941	-0.0196261
CDA	grey	grey	0.0367422	-0.000408551	0.00558322	-0.0205784	0.0312256	0.0118052	-0.024032	-0.00593714
PINK1	grey	grey	0.0374881	-0.0478295	0.00818141	-0.0110112	0.0247111	-0.0303299	0.0251225	-0.0170983
DDOST	grey	grey	0.15248	0.00016931	0.105056	-0.00319449	0.134533	0.10168	-0.000850598	-0.00143635
HP1BP3	yellow	yellow	0.246936	-0.207227	0.276862	0.0953307	0.111793	0.13431	0.32147	0.0364138
EIF4G3	grey	grey	0.155129	-0.0836885	0.109191	0.0508268	0.0717819	0.0351902	0.0229455	0.0116194
ECE1	grey	grey	0.132589	-0.0916849	0.088561	0.0526666	0.00199442	0.0474062	0.0408908	0.0213398
NBPF3	turquoise	turquoise	0.00258109	0.0262196	-0.0522798	-0.0162402	-0.0115811	-0.00139369	-0.0307191	-0.00275634
USP48	grey	grey	0.168857	-0.126414	0.0961276	0.0689256	0.0467034	0.0962938	0.0520491	-0.00195942
LINC00339	grey	grey	0.0572037	0.0286261	0.050007	0.0161194	0.0505596	0.0438056	-0.0116996	0.0139868
CDC42	blue	blue	0.242606	-0.106795	0.26926	0.0932985	0.187937	0.0901092	0.0950471	0.00328816
ZBTB40	grey	grey	0.0660563	-0.0223887	0.076957	0.0203211	0.0378136	0.0162419	0.0633766	-0.017253
KDM1A	grey	grey	0.0303758	-0.030479	-0.0195884	-0.00891435	0.0386812	-0.00364293	0.00871602	-0.0285504
LUZP1	brown	brown	0.0842554	-0.0583032	0.00130397	0.0610851	0.0784962	-0.0259019	-0.022736	0.0256411
HNRNPR	blue	blue	0.271943	-0.11692	0.293264	0.088604	0.132137	0.201244	0.19705	0.0175643
TCEA3	turquoise	turquoise	-0.0787331	0.157998	-0.249346	-0.0994627	-0.06673	-0.0737278	-0.122959	-0.0020468
ID3	green	green	0.0559302	-0.082063	-0.0898162	0.127215	-0.0874341	0.0116439	0.0251802	0.133814
RPL11	turquoise	turquoise	-0.331805	0.691713	-0.364004	-0.12474	-0.134845	-0.228338	-0.254966	0.00768779
TCEB3	grey	grey	0.0766103	-0.0588044	0.0844522	0.00539204	-0.0106706	0.00362312	0.0503455	-0.00381081
TCEB3-AS1	turquoise	turquoise	-0.0364702	0.0493249	-0.0721231	-0.0311112	-0.0124182	-0.0493983	-0.074265	-0.00735056
PITHD1	grey	grey	0.107437	-0.0382618	0.0846536	-0.00109678	0.0613308	0.120043	0.0272795	-0.00393682
LYPLA2	grey	grey	0.121135	0.000656976	0.100833	0.0606301	0.0808954	0.0448404	-0.00550805	0.0224668
GALE	brown	brown	0.0406616	-0.0857583	-0.041287	-0.0303757	0.0498977	-0.00548576	-0.0439685	0.0323045
HMGCL	grey	grey	0.0761843	-0.0288687	0.00976799	-0.00164656	0.0243488	-0.00638767	-0.0055675	0.047444
FUCA1	green	green	0.0351829	-0.000982917	0.00312802	0.0286065	0.0296092	-0.0115058	-0.035937	0.0311448
CNR2	grey	grey	0.00770919	0.0215649	-0.0223417	-0.00457841	0.00543075	-0.0193238	-0.0150561	0.114228
PNRC2	yellow	yellow	0.18398	-0.121566	0.166596	0.0834959	0.0687888	0.0851573	0.209333	0.069567
SRSF10	blue	blue	0.278138	-0.246946	0.301831	0.0820186	0.0991883	0.292805	0.287899	0.03763
IFNLR1	grey	grey	0.0585568	-0.041301	0.0516419	0.0122445	0.0504982	0.00288516	0.0347137	0.107568
STPG1	grey	grey	-0.000216652	0.0168095	-0.0385744	0.00131143	-0.0307794	-0.0451381	-0.00345144	0.0410674
NIPAL3	blue	blue	0.0843858	-0.0588855	0.148469	0.026043	0.0457434	0.0165325	0.0522455	0.00645365
RCAN3	blue	blue	0.0964651	-0.116523	0.155388	0.144609	-0.0935789	0.131186	0.157887	-0.000455334
RP4-594I10.3	grey	grey	0.00494262	0.00575028	0.0296394	-0.0194427	-0.0183821	0.05769	0.0218796	0.0156049
SRRM1	blue	blue	0.238297	-0.149721	0.297673	0.049922	0.0985129	0.221079	0.205264	-0.0145536
CLIC4	turquoise	turquoise	0.00281927	0.0236583	-0.17931	-0.0280365	-0.0276568	-0.0871293	-0.0792334	0.229541
RUNX3	blue	blue	0.213166	-0.185902	0.468491	0.0554155	0.148758	0.161242	0.206593	-0.0614413
SYF2	blue	blue	0.0911632	-0.0161093	0.141603	0.0725167	0.0948828	0.0193652	0.0568426	0.000902942
RSRP1	blue	blue	0.236198	-0.209266	0.313738	0.132391	0.144043	0.0611197	0.153997	0.00565819
TMEM50A	blue	blue	0.246292	-0.112194	0.327373	0.0810532	0.130487	0.104404	0.10729	-0.0369876
TMEM57	turquoise	turquoise	0.0184363	0.000712753	-0.0286217	-0.0594257	-0.01353	-0.0393623	-0.0503748	0.0396015
LDLRAP1	grey	grey	0.0246852	0.0216007	0.0286267	0.0418296	0.0170427	0.0225764	-0.0344578	0.0170539
MAN1C1	grey	grey	0.0730116	-0.0416576	0.112185	-0.0112514	-0.00877631	0.065199	0.0515709	-0.0221528
SEPN1	grey	grey	0.072082	-0.0614311	0.0108066	-0.0015178	0.0282584	-0.0011009	-0.00805016	0.0156552
MTFR1L	grey	grey	0.071319	-0.00459736	0.000494562	0.000617226	-0.00364023	0.0119478	0.0048884	0.00640767
STMN1	yellow	yellow	0.311691	-0.183192	0.401662	0.0701863	0.155041	0.565191	0.586694	0.0114606
PAFAH2	grey	grey	0.0710406	0.000860167	0.0953153	0.0276981	0.103014	0.0216025	0.00745879	-0.0128568
PDIK1L	grey	grey	0.0483462	-0.0929416	0.0298834	0.0279296	-0.00313342	0.0676859	0.08021	0.00956452
ZNF593	grey	grey	0.0973114	0.038689	-0.00973478	0.0407421	0.0329034	-0.048309	-0.044567	0.0161173
CEP85	grey	grey	0.112962	-0.099935	0.114676	0.0320011	0.0476964	0.140844	0.114726	0.0216595
SH3BGRL3	blue	blue	0.379869	-0.132838	0.697123	0.110925	0.284651	0.270698	0.229372	-0.0826898
UBXN11	blue	blue	0.0871594	-0.0145402	0.110032	0.0350998	0.0725625	0.0721019	0.0498851	-0.0332687
CD52	blue	blue	0.259176	-0.0426695	0.592488	0.151537	0.200799	0.209564	0.183231	-0.0137973
ZNF683	blue	blue	0.0725737	-0.0317041	0.281877	-0.0831559	0.0257953	0.0988448	0.0886637	-0.0629138
DHDDS	grey	grey	0.104314	-0.0202381	0.0769872	0.0236948	0.0754649	0.0319293	0.0149389	-0.00668302
HMGN2	yellow	yellow	0.276883	-0.153052	0.433444	0.0726414	0.104259	0.365197	0.56026	0.0599976
RPS6KA1	blue	blue	0.205247	-0.0389276	0.267103	0.036607	0.29936	0.0624006	0.0386268	-0.025364
ARID1A	blue	blue	0.172448	-0.127973	0.178114	0.00904621	0.106772	0.0941903	0.118584	-0.0139829
PIGV	grey	grey	0.0597715	-0.00775481	0.000744379	-0.0320731	0.103804	-0.0392825	-0.00689124	-0.00870976
ZDHHC18	grey	grey	0.0822728	-0.0535312	0.0700503	0.107527	0.027638	0.0503625	0.0888072	-0.0345863
GPN2	grey	grey	0.0363678	-0.0255627	0.0523284	0.0119578	0.0243141	0.0113342	0.0284128	-0.0229038
GPATCH3	blue	blue	0.0915621	-0.0541995	0.100357	0.0421434	0.0245405	0.0535165	0.0661285	0.0456032
NUDC	grey	grey	0.173376	-0.0566194	0.142991	-0.00355956	0.0770884	0.150106	0.0824075	-0.00819429
SLC9A1	grey	grey	0.0699948	-0.0575731	0.0540201	0.0215036	-0.0152025	-0.00232949	0.00572609	0.00515691
WDTC1	grey	grey	0.103723	-0.0459186	0.111964	0.0423715	0.167881	0.0444542	0.0508774	-0.0264018
TMEM222	blue	blue	0.181799	-0.0542116	0.167035	0.0665474	0.079386	0.134096	0.0778042	0.0268286
SYTL1	brown	brown	0.124885	-0.0592247	0.111998	0.00298985	0.257298	0.00834309	0.0093414	-0.0175185
MAP3K6	grey	grey	0.0824215	-0.0909864	0.0442601	0.0287856	0.0177658	0.0462915	0.0230226	-0.00036985
WASF2	turquoise	turquoise	0.0720799	0.0269853	-0.0200415	-0.0130012	0.0556344	-0.0357656	-0.0638264	0.0182877
AHDC1	grey	grey	0.108022	-0.118265	0.0208163	0.00653033	0.0651335	-0.0494925	0.00770652	-0.0042434
FGR	brown	brown	0.169774	-0.00176671	0.247203	-0.0984569	0.586497	0.0433074	-0.0529539	-0.0237996
IFI6	blue	blue	0.257062	-0.227094	0.411598	0.152178	-0.00238346	0.092465	0.17437	-0.0191506
FAM76A	grey	grey	0.0625521	-0.0668384	0.075013	0.0033212	0.0516949	0.0298071	0.0246462	0.00447868
STX12	grey	grey	0.136529	-0.069607	0.111585	0.0528648	0.103166	0.0316123	0.0258533	0.00170205
PPP1R8	grey	grey	0.0678274	-0.0700112	0.0619633	0.0121648	0.0216731	0.04764	0.0566308	0.050312
THEMIS2	brown	brown	0.0900746	-0.00183476	0.115995	-0.0157359	0.23359	0.0774268	0.0356885	0.0273076
RPA2	blue	blue	0.249227	-0.0265461	0.283096	0.0174919	0.25001	0.276319	0.0789468	0.00306957
XKR8	grey	grey	0.0961818	-0.031599	0.0758561	0.0398039	0.100442	0.0389592	0.000818121	-0.00862113
EYA3	grey	grey	0.0560625	-0.00624674	0.0237325	0.0236984	-0.0262598	0.00961516	0.0697663	0.0566005
PTAFR	green	green	-0.00283006	-0.0240882	-0.0460381	-0.0199299	-0.00896238	-0.0249246	-0.0387469	0.0511982
DNAJC8	blue	blue	0.275095	-0.119464	0.348322	0.0657956	0.183449	0.206717	0.205899	0.00414567
ATPIF1	blue	blue	0.249818	-0.0610727	0.274618	0.0920331	0.10686	0.140601	0.145488	0.0270853
RP5-1092A3.4	grey	grey	0.0318672	0.0300151	0.0237976	0.00377568	0.0367227	-0.0352559	-0.0166055	0.0271145
SESN2	grey	grey	0.0743899	-0.0756385	0.0946232	0.0300823	0.0299532	-0.00823341	0.0512719	0.0419946
MED18	grey	grey	0.0419589	-0.0148915	0.0273456	0.015876	-0.010474	0.0524853	0.0572817	0.0245177
PHACTR4	grey	grey	0.103675	-0.0834474	0.0809057	-0.0268047	0.0385663	0.0154529	0.0555608	0.0165336
RCC1	grey	grey	0.071402	0.0173999	0.0154648	0.000609165	0.0457411	0.0363475	0.0480477	0.00739754
TRNAU1AP	blue	blue	0.175146	-0.0870634	0.187453	0.0273558	0.0665594	0.165049	0.139129	0.0484103
SNHG12	grey	grey	0.113481	-0.1401	0.121315	0.0802367	-0.0199551	0.113278	0.111454	0.0366697
TAF12	grey	grey	0.150239	-0.0313054	0.132884	0.0866828	0.0971277	0.11732	0.0834872	-0.00698701
GMEB1	blue	blue	0.0952345	-0.122667	0.18489	-0.00378487	0.0256173	0.0912241	0.120395	-0.0296015
YTHDF2	grey	grey	0.111718	-0.0170025	0.0926905	0.0303259	0.0187984	0.00346589	0.00899654	-0.0411994
EPB41	grey	grey	0.0922544	-0.0201583	0.123738	0.0682926	0.17795	0.0681069	0.0436331	-0.00445375
SRSF4	blue	blue	0.233116	-0.175228	0.290992	0.106887	0.0881726	0.175991	0.172645	-0.0110752
MECR	turquoise	turquoise	0.0467483	0.0426356	-0.0258324	0.0126837	0.0080758	0.00697137	-0.0461795	-0.00310245
MATN1-AS1	brown	brown	0.042879	-0.0195722	-0.0282567	0.0262301	0.043427	0.00446104	-0.0386372	-0.00602029
LAPTM5	blue	blue	0.298607	-0.124438	0.589638	0.170455	0.161858	0.243143	0.267058	0.120377
PUM1	grey	grey	0.108098	-0.0966085	0.0178612	-0.0119819	0.0330582	-0.0412985	-0.010937	0.0233376
SNRNP40	grey	grey	0.189268	-0.0354137	0.128431	0.0380172	0.0523027	0.198837	0.0695948	0.026188
ZCCHC17	grey	grey	0.126512	-0.0390394	0.138503	0.0207938	0.0978627	0.122323	0.0892089	0.00229207
PEF1	brown	brown	0.0813056	-1.78687e-05	0.0185362	-0.0310607	0.0458233	0.0297741	-0.013523	0.0215134
PTP4A2	blue	blue	0.242156	-0.145942	0.385764	0.0354381	0.201917	0.144292	0.247229	-0.0272634
KHDRBS1	blue	blue	0.195479	-0.129092	0.193945	0.0590223	0.0270405	0.1434	0.175478	0.0535773
TMEM39B	grey	grey	0.116737	-0.0594736	0.114809	0.0327591	0.0668178	0.112244	0.00858498	0.0352766
KPNA6	grey	grey	0.12518	-0.044155	0.0918102	0.0297337	0.0224852	0.0333873	0.0799613	-0.00196715
TXLNA	grey	grey	0.116258	-0.0808814	0.0634899	0.0664488	0.0370751	0.0643326	0.0830984	-0.032466
CCDC28B	turquoise	turquoise	0.0657169	0.0708723	-0.00199387	-0.0850319	0.163458	0.0934882	-0.0284335	-0.0126104
TMEM234	grey	grey	0.0553282	-0.0433772	0.0346009	-0.013118	0.0422339	0.0177518	0.0332765	0.0309851
EIF3I	turquoise	turquoise	0.0422374	0.137709	-0.0121875	0.0164506	0.0242189	0.0310708	-0.035607	0.0247962
LCK	blue	blue	0.253337	-0.143749	0.547453	0.176347	0.123153	0.194389	0.202278	-0.0377905
HDAC1	blue	blue	0.154115	-0.0408413	0.193944	-0.00186335	0.0760399	0.131974	0.0786607	0.00533433
MARCKSL1	turquoise	turquoise	-0.130512	0.158333	-0.42537	-0.126219	-0.146869	-0.183777	-0.264243	0.0686831
BSDC1	grey	grey	0.0924873	-0.0766168	0.0531594	0.0265803	0.00756085	-0.0367836	0.00508771	-0.0158231
ZBTB8OS	blue	blue	0.180492	-0.0331787	0.167955	0.044336	0.0919075	0.111059	0.0751276	0.00835024
RBBP4	grey	grey	0.234043	-0.0666871	0.170906	0.0614382	0.102308	0.287268	0.103409	0.0731199
YARS	grey	grey	0.127183	-0.0586013	0.10301	0.0105888	0.0509316	0.0638913	0.0212357	-0.0336997
S100PBP	grey	grey	0.0927192	-0.0997376	0.13352	-0.000855636	0.0475912	0.0826607	0.0733131	0.0209872
RNF19B	grey	grey	0.113308	-0.104929	0.0151165	0.0667382	-0.0157513	-0.00161219	0.0293453	0.00502406
AK2	turquoise	turquoise	0.0850368	0.019828	-0.0168771	-0.0489257	0.0249475	0.0656448	-0.0279864	0.0299448
TRIM62	grey	grey	0.0474283	-0.0095926	0.0612467	0.00977822	0.0251695	-0.000656596	0.00242005	0.00162261
ZNF362	grey	grey	0.0947631	-0.0536146	0.0632982	0.0074123	0.0898755	0.0169662	-0.0394754	-0.00794135
PHC2	grey	grey	0.0905193	-0.0560726	0.0439925	0.0309531	0.0614827	0.0295711	0.0353201	-0.00966628
SMIM12	blue	blue	0.128806	-0.0668628	0.153956	0.0604986	0.0546894	0.0673863	0.0608811	0.00992387
RP11-244H3.4	grey	grey	0.0716561	-0.0306432	0.0536334	0.0619208	0.0500491	0.0402646	0.0309411	-0.00854022
ZMYM6NB	grey	grey	0.125899	-0.0344322	0.121197	0.0451375	0.131458	0.0743529	-0.00763262	-0.0049663
ZMYM6	grey	grey	0.0289234	-0.0205533	0.0484015	-0.0051722	-0.00665661	-0.0131694	0.0249715	0.0484211
ZMYM1	grey	grey	0.0494676	-0.0485487	0.014757	-0.02547	0.0278241	0.0120078	0.0303896	-0.0163535
SFPQ	blue	blue	0.202978	-0.232339	0.218817	0.178955	-0.0392891	0.0602668	0.262924	-0.0269698
ZMYM4	green	green	0.0598111	-0.0676177	-0.0279132	0.049333	0.0128393	-0.0355823	-0.0586003	0.0500487
KIAA0319L	grey	grey	0.122053	-0.0864808	0.126719	0.0638663	0.00863299	-0.000147267	0.0273528	-0.0160447
NCDN	grey	grey	0.0528684	-0.0510742	0.0653609	0.0196132	-0.00851193	-0.0161964	0.0402181	-0.012012
RP4-728D4.2	grey	grey	0.0902515	-0.0340139	0.144197	-0.00446531	0.129333	0.0683586	0.0544755	-0.00555884
PSMB2	grey	grey	0.156255	-0.0477417	0.104107	0.0469829	-0.000453275	0.0835029	0.0928964	0.0358996
C1orf216	grey	grey	0.0511725	0.00735701	0.0790234	0.040256	0.0677146	0.02011	-0.00344792	-0.0196619
CLSPN	black	black	0.21994	-0.189887	0.308647	0.0378911	0.105742	0.513892	0.254634	-0.0118441
AGO4	brown	brown	0.0506347	0.00096008	0.0419962	-0.0339475	0.111899	-0.0287629	-0.0233944	0.00162895
AGO1	grey	grey	0.0818412	-0.0557762	0.0130619	-0.00702928	0.0279213	0.00784118	0.00975211	0.00684256
AGO3	grey	grey	0.125728	-0.126633	0.115457	-0.0121872	0.0659719	0.0428539	0.0354312	0.0303574
ADPRHL2	grey	grey	0.0880211	-0.0244392	0.0418909	-0.0043276	0.0384423	0.0381046	0.00703854	-0.0338498
TRAPPC3	grey	grey	0.109372	0.0059097	0.0572869	0.00437976	0.0268056	-0.00790549	-0.00545286	0.0231965
MAP7D1	blue	blue	0.14512	-0.100164	0.237821	0.0692442	0.11153	0.0923683	0.097277	-0.0603286
THRAP3	blue	blue	0.251401	-0.12698	0.285658	0.029571	0.141001	0.199414	0.179229	0.0168902
STK40	grey	grey	0.0439636	-0.00662195	0.052523	0.02566	0.0596194	0.0400096	0.0416525	0.0229852
LSM10	grey	grey	0.114636	0.00745249	0.0574979	0.0721743	0.0105969	0.0196209	0.0239703	0.0586333
MRPS15	grey	grey	0.121621	0.0810963	0.0577164	-0.00831315	0.0189405	0.0355659	0.0062774	-0.00121541
CSF3R	grey	grey	0.0325946	-0.0365369	-0.0362764	-0.0134922	0.00679381	-0.0491894	-0.00832691	0.0284312
LINC01137	grey	grey	0.0911086	-0.050057	0.100354	0.012077	0.0236611	0.0461751	0.0488412	0.0259125
ZC3H12A	grey	grey	0.082434	-0.100566	0.102595	0.126295	-0.00955402	0.0377215	0.046723	-0.0155951
MEAF6	blue	blue	0.18981	-0.0918157	0.189768	0.0399067	0.13201	0.154575	0.0917402	0.0433109
SNIP1	blue	blue	0.0653722	-0.0438085	0.0844198	0.0223015	0.00225232	0.063173	0.0544322	0.00295454
GNL2	grey	grey	0.103371	-0.0758464	0.062408	0.0102422	0.0415586	0.0159637	-0.0096658	0.00875748
C1orf109	brown	brown	0.0591808	-0.0255706	-0.042478	-0.00326146	0.0183918	-0.0213364	-0.0204049	-0.031453
YRDC	grey	grey	0.0722997	-0.0153441	0.0268433	0.102931	-0.0139523	0.0230841	0.0298698	-0.0134143
C1orf122	grey	grey	0.120986	-0.0163884	0.0620805	0.0452149	0.0357282	0.061264	0.0110574	-0.0426462
MTF1	grey	grey	0.0546587	-0.0363488	0.039774	0.0201059	0.02194	-0.0420525	0.0113412	0.0210534
INPP5B	grey	grey	0.0830928	-0.0198418	0.108222	-0.0121575	0.0937882	0.0931191	0.0806233	0.0212137
SF3A3	grey	grey	0.129717	-0.0508784	0.10447	0.0398729	0.0514067	0.0844115	0.0582373	0.0311515
FHL3	grey	grey	0.143124	-0.0368083	0.0805383	0.141194	0.117435	0.0409506	-0.00117195	-0.0239616
UTP11L	grey	grey	0.116017	-0.050374	0.0623258	0.010885	0.00282624	0.0492573	0.0432323	0.0113736
RRAGC	grey	grey	0.119537	-0.0663491	0.0939149	0.00536423	0.0720486	0.0309925	0.104568	-0.00567515
MYCBP	grey	grey	0.131937	0.00480186	0.0834705	0.0397241	0.0670936	0.13152	0.0101922	-0.0352192
AKIRIN1	blue	blue	0.122066	-0.0590811	0.14104	0.0319351	0.0195216	0.0523436	0.0369982	0.00749917
NDUFS5	turquoise	turquoise	0.0610946	0.0919056	-0.0260831	0.0243005	-0.113094	-0.00653852	-0.04621	-0.0826271
MACF1	blue	blue	0.234986	-0.192283	0.305859	-0.00519361	0.221924	0.105529	0.132787	-0.0443074
PABPC4	grey	grey	0.0980354	-0.0306292	0.0153166	0.0170939	-0.00395517	0.0280706	0.0356725	0.0216218
PPIE	grey	grey	0.156176	-0.0417243	0.134848	0.0172962	0.147737	0.0919074	0.0392664	-0.0156566
TRIT1	turquoise	turquoise	-0.00588088	0.00327698	-0.0728618	-0.0607125	-0.031125	-0.056811	-0.0621212	0.00120299
CAP1	blue	blue	0.361879	-0.153193	0.52493	0.134046	0.267094	0.219429	0.204899	0.020124
PPT1	grey	grey	0.169954	-0.0766328	0.152798	0.0219933	0.0507897	0.178004	0.106849	-0.0207642
RLF	blue	blue	0.0826918	-0.141407	0.0962821	0.0418916	-0.0171278	0.0374579	0.0974437	0.0411276
RP1-39G22.7	grey	grey	0.0607185	-0.0119473	0.0268887	0.0371256	0.0455937	-0.0166236	0.0399706	0.0145776
ZMPSTE24	grey	grey	0.0764232	-0.0513479	0.048805	0.00942471	0.038386	0.0206848	-0.000566017	-0.0196205
COL9A2	grey	grey	0.094725	-0.0855665	-0.040537	0.18446	-0.0357471	-0.0300536	-0.0140626	0.0206186
SMAP2	blue	blue	0.162431	-0.0808632	0.162887	0.222134	-0.00660963	0.0672261	0.13525	-0.0226258
EXO5	grey	grey	0.0555609	-0.0361197	0.0547481	-0.00509217	0.100032	0.0766875	0.00568834	0.0338894
ZNF684	grey	grey	0.0492926	-0.0978871	0.0555197	0.0395597	-0.00677181	0.0716593	0.0851867	0.00856714
NFYC-AS1	grey	grey	0.0686043	-0.0744537	0.0636593	0.107904	0.0343658	0.00953043	0.0429337	-0.00613376
NFYC	blue	blue	0.133935	-0.0667181	0.110203	0.122094	0.00203538	0.105341	0.0718228	0.04944
CITED4	brown	brown	0.015525	-0.030805	-0.072295	0.0027334	0.00717238	-0.0637308	-0.0639434	-0.0072412
CTPS1	grey	grey	0.141017	-0.0532919	0.104919	-0.0195101	0.060228	0.206683	0.0816187	0.000181837
SCMH1	grey	grey	0.0761915	-0.0160897	0.0663864	0.0106197	0.0203601	0.115698	0.10744	0.0401944
HIVEP3	grey	grey	0.0834105	-0.0407232	0.112195	0.0644789	0.0619948	0.0610299	0.0527273	0.0394341
FOXJ3	grey	grey	0.136756	-0.134867	0.125546	0.0220608	0.0715307	0.00886331	0.018718	-0.0169426
PPCS	brown	brown	0.0932498	-0.00274601	-0.0276151	-0.0241722	0.059831	-0.0491583	-0.0923229	0.00244323
PPIH	grey	grey	0.18573	-0.0547514	0.16721	-0.00994353	0.0892778	0.162746	0.109012	0.017214
YBX1	turquoise	turquoise	0.155857	0.155776	0.0534542	0.0291205	0.104196	0.156898	0.0638097	-0.00805895
P3H1	grey	grey	0.11747	-0.0784015	0.0895692	0.0128317	0.051228	0.0364893	0.061611	0.04242
C1orf50	grey	grey	0.0653232	-0.0119374	0.066702	0.0459602	0.0224261	0.0343792	0.0223867	0.0472778
SVBP	grey	grey	0.0986129	-0.0408801	0.0641128	0.0458834	-0.0154193	0.0294778	0.0682207	0.00277103
ZNF691	turquoise	turquoise	0.0235283	0.0168148	-0.0309266	-0.0178015	0.0552682	-0.00723275	-0.0252702	-0.00569524
SLC2A1	grey	grey	0.104557	-0.0839138	0.0757161	-0.0249138	0.0748382	-0.00531839	-0.0202583	0.0261184
EBNA1BP2	turquoise	turquoise	0.085597	0.0269006	0.0043272	-0.0479765	0.0352157	0.0202994	0.00655268	-0.0115331
ELOVL1	grey	grey	0.165217	-0.0467023	0.185542	0.0465129	0.0859429	0.0434655	0.143004	-0.0191118
MED8	grey	grey	0.119804	-0.0434331	0.104991	0.0315273	-0.00384236	0.0606381	0.0537166	0.00687569
SZT2	grey	grey	0.0446888	-0.0342772	0.0335062	0.00576969	0.00119282	0.00107275	0.0332965	0.0267351
HYI	brown	brown	0.0451305	-0.017458	-0.0329344	0.0229097	0.0653429	0.0263235	0.0458259	-0.00416619
KDM4A	grey	grey	0.0666949	-0.0582943	0.0509587	0.0276213	0.00516054	-0.0457116	0.0261682	-0.000140625
ST3GAL3	grey	grey	0.0497761	-0.0272055	0.0523518	0.00499514	0.0819994	0.0652428	0.0329968	-0.0246355
IPO13	grey	grey	0.0841526	0.00104019	0.10551	0.0117966	0.109311	0.020128	0.00254063	-0.0107529
DPH2	grey	grey	0.0958607	-0.0076341	0.0344712	-0.0169643	0.0370833	0.00223436	-0.0223123	-0.00359228
ATP6V0B	blue	blue	0.257405	-0.147531	0.232434	0.0665363	0.109657	0.180394	0.0469046	0.0104325
DMAP1	grey	grey	0.0931396	-0.0891603	0.0872315	0.0332058	0.0167321	0.0466216	0.1024	-0.0292912
ERI3	turquoise	turquoise	0.081155	0.0228019	0.00401465	-0.04562	0.0422676	0.0362869	-0.0108465	0.00172236
RNF220	grey	grey	0.089354	-0.0538658	0.0979711	0.05772	0.00408507	0.0504146	0.0512502	-0.0556102
TMEM53	green	green	0.0316055	-0.0224135	-0.00340034	-0.0172643	0.0234635	0.00542479	-0.0119939	0.0370404
C1orf228	grey	grey	0.041765	-0.0169235	0.0481301	-0.00644161	0.00837222	-0.00362474	0.0664577	0.012289
RPS8	turquoise	turquoise	-0.368638	0.721414	-0.467663	-0.122458	-0.18092	-0.287429	-0.331372	0.0264323
PLK3	blue	blue	0.0683879	-0.157232	0.0993664	0.159691	-0.069884	0.0569343	0.126692	-0.0176125
PTCH2	grey	grey	-0.00349568	-0.0518922	-0.00650549	0.0726774	-0.00920561	-0.0302047	0.0279595	-0.00781683
EIF2B3	grey	grey	0.121544	-0.0595228	0.0848314	0.00867511	0.0468044	0.12103	0.0274771	-0.0189165
HECTD3	grey	grey	0.0846788	-0.0503611	0.0945443	0.0738455	0.124683	0.0484081	0.0264911	-0.0108749
UROD	grey	grey	0.105518	0.020805	0.0789527	0.0165967	0.0388643	0.0749584	0.019915	0.00168404
MUTYH	grey	grey	0.0608314	-0.0234212	0.0853536	0.00384274	0.0434971	0.125379	0.0649574	-0.0286492
TOE1	grey	grey	0.0600876	-0.0541193	0.0630488	0.021877	0.0369493	0.110939	0.0410202	0.0528
TESK2	green	green	0.0435758	-0.0941443	-0.0546205	0.0373851	-0.0202028	-0.0539719	-0.0589332	0.0456409
PRDX1	turquoise	turquoise	0.0572262	0.0628298	-0.157624	0.0531286	-0.174391	-0.0438364	-0.102209	0.0561795
AKR1A1	turquoise	turquoise	0.0744141	0.0212416	-0.0166976	0.028304	0.0285142	0.0099637	0.00437812	-0.0243432
NASP	blue	blue	0.299389	-0.172939	0.285009	0.111401	0.0864495	0.389723	0.16717	0.0199464
GPBP1L1	green	green	0.0789572	-0.0422007	0.000562808	0.0428627	-0.00595201	-0.0681856	-0.00416421	0.0763777
TMEM69	turquoise	turquoise	-0.040479	0.0836956	-0.144448	-0.0325294	-0.0547201	-0.0792082	-0.0561067	0.035402
IPP	grey	grey	0.0741306	-0.062629	-0.000329296	-0.000533003	0.0559608	0.0365786	0.0303661	0.0064861
MAST2	grey	grey	0.0423362	-0.0999731	0.0226337	-0.0194942	0.0482744	0.0522295	0.0866307	0.0529924
PIK3R3	grey	grey	0.100196	-0.146911	0.00309063	0.0510802	-0.0306723	-0.00893406	0.0261227	-0.0075018
POMGNT1	red	red	0.0503887	-0.0267463	-0.0332719	0.0277265	-0.000603051	-0.0175073	-0.0421382	-0.000497751
LRRC41	brown	brown	0.0516285	-0.0109594	-0.00486433	-0.0329174	0.0247973	-0.04748	-0.0540064	0.017631
UQCRH	turquoise	turquoise	-0.0217776	0.313784	-0.137271	-0.103791	-0.0786039	0.0161652	-0.132693	0.00242232
NSUN4	grey	grey	0.0691985	-0.0178196	0.0109032	-0.00258436	0.0277289	0.0272051	-0.0145962	0.0336018
MKNK1	grey	grey	0.102474	-0.0162596	0.10518	0.0854599	0.0314077	0.0389454	0.0318062	0.0092287
MOB3C	grey	grey	0.0440846	-0.0303779	0.0165651	0.0306596	0.0210717	0.00685309	0.00325324	0.0104058
ATPAF1	grey	grey	0.0851329	-0.00914557	0.0788162	0.0718217	0.026972	0.0979472	0.0374443	-0.0058489
EFCAB14	blue	blue	0.131622	-0.0370028	0.151324	0.0250671	0.0956879	0.0303344	0.0484251	0.0166368
CMPK1	black	black	0.142712	-0.0338146	0.0349918	0.0526938	0.0371764	0.141138	0.0320641	0.015197
BEND5	turquoise	turquoise	-0.0120609	0.0177226	-0.0887158	-0.0395131	-0.00401422	-0.035232	-0.0485742	0.0412077
FAF1	black	black	0.0593916	-0.0647389	-0.0236004	0.00711295	0.00944855	0.0634529	0.0625209	-0.0205533
CDKN2C	yellow	yellow	0.106971	-0.140038	0.128412	0.0548967	0.0306211	0.148634	0.298547	0.0594232
RNF11	brown	brown	0.0593314	-0.0169905	-0.0332987	-0.00704949	0.0683299	-0.0486394	-0.0813744	-0.0380542
EPS15	blue	blue	0.129152	-0.0777702	0.176265	0.0460005	0.061501	0.0411631	0.0606736	0.0761206
OSBPL9	turquoise	turquoise	0.0428067	0.0151882	-0.0483183	0.0201903	0.0117033	-0.0636333	-0.0657316	0.0074778
NRDC	blue	blue	0.15012	-0.0932451	0.188382	0.0348471	0.0736122	0.0541623	0.0982622	0.0070694
TXNDC12	grey	grey	0.0976716	-0.0131167	0.0583793	0.023555	0.0801183	-0.00233268	0.0457473	0.038727
KTI12	grey	grey	0.0494975	-0.0361079	0.088871	0.0254527	0.0284006	0.0233376	0.0209787	-0.0118001
BTF3L4	turquoise	turquoise	0.0506102	0.033565	-0.104648	0.00045516	-0.0380577	0.0243576	-0.0827537	0.0716734
CC2D1B	grey	grey	0.0598206	-0.0803443	0.0938957	0.00952663	0.0810813	0.0384886	0.0577667	-0.00453618
PRPF38A	grey	grey	0.116912	-0.00320762	0.142461	0.0125524	0.0751851	0.0312518	0.0791809	-0.00216875
ZCCHC11	blue	blue	0.141948	-0.180572	0.165194	0.0451549	0.0644537	0.0924964	0.0924189	0.0430401
GPX7	grey	grey	0.0950711	-0.011992	0.0966241	-0.0121471	0.0411478	0.0523511	0.0185891	0.00775347
FAM159A	blue	blue	0.033624	-0.0107135	0.11215	-0.0423168	0.0419328	0.0253184	0.0357347	0.00469677
COA7	turquoise	turquoise	0.0127308	0.00453321	-0.0731343	-0.0188853	-0.00116837	0.00133223	-0.0429823	-0.00287201
ZYG11B	turquoise	turquoise	0.0538368	0.00586774	-0.0474898	0.0076003	0.0283312	-0.00183785	-0.0574754	0.00042357
ECHDC2	red	red	0.0183466	-0.0197888	-0.111564	0.0412076	-0.0278031	-0.0369309	-0.0705974	-0.00247407
SCP2	grey	grey	0.130797	0.015354	0.0835844	0.00138961	0.167662	0.0300346	-0.0560396	0.0192183
SLC1A7	brown	brown	0.0141552	0.00369119	0.0460317	-0.0214033	0.11636	0.052143	-0.00280719	-0.0166893
CPT2	grey	grey	1.14798e-05	0.0113122	-0.00150431	-0.0175032	0.00754309	-0.0109327	-0.0303814	0.029996
C1orf123	grey	grey	0.074354	-0.032217	0.0804036	-0.00514436	0.0996062	0.0504135	-0.00235509	0.0356029
MAGOH	blue	blue	0.185482	-0.0502722	0.209606	-0.0223708	0.0731926	0.172461	0.175506	-0.017367
NDC1	grey	grey	0.0913815	-0.0615706	0.0490021	0.009517	0.00759965	0.108017	0.130654	0.053898
YIPF1	grey	grey	0.0604976	-0.0259727	0.0408103	0.0399293	0.0482742	-0.0371204	-0.0099546	0.011069
HSPB11	blue	blue	0.25248	-0.101926	0.313176	0.0406428	0.0131557	0.324294	0.164938	0.00438339
LRRC42	black	black	0.0610649	-0.0373398	-0.0135557	0.0074187	-0.0334479	0.076028	-0.00159661	0.00249549
TMEM59	grey	grey	0.206551	-0.137375	0.234908	0.00245432	0.147425	0.0771674	0.0244874	-0.0542077
TCEANC2	grey	grey	0.0875866	-0.0545385	0.0740644	0.063856	0.0155622	0.0701327	0.104738	0.0825734
MRPL37	turquoise	turquoise	0.110969	0.0588339	0.0229425	-0.0108163	0.0213611	0.0848669	-0.000232128	0.00259183
SSBP3	brown	brown	0.127914	-0.0127208	0.0464906	-0.0373329	0.288583	-0.0112545	-0.0591778	-0.0274583
TTC4	grey	grey	0.0373437	0.00315289	0.0344569	-0.0103068	0.051781	0.0146963	-0.000729573	0.0107135
TTC22	grey	grey	0.0759671	-0.00360322	0.0707756	0.0554542	0.0711245	-0.00644835	0.0098896	0.00703018
DHCR24	brown	brown	0.115704	-0.0643957	0.0467603	-0.00258898	0.134486	0.0935067	0.0330562	0.0151805
USP24	grey	grey	0.0527857	-0.0386667	0.0842817	-0.0257898	0.0875105	-0.0167734	0.0540483	0.00626202
OMA1	grey	grey	0.0798944	-0.0359995	0.0756197	0.064971	0.0497886	0.0601684	0.0254632	0.00253033
MYSM1	grey	grey	0.0529439	-0.0301119	0.0348438	0.0491703	0.0397788	-0.019069	0.0374993	0.0251602
JUN	blue	blue	0.172795	-0.371069	0.219738	0.146908	-0.0546122	0.12683	0.201262	0.00360292
FGGY	green	green	0.0248868	-0.0151209	-0.0517678	-0.0140343	-0.00207356	-0.0465215	-0.0673468	0.0121309
HOOK1	turquoise	turquoise	-0.0159361	0.0383861	-0.124442	-0.0255841	-0.0202655	-0.0482195	-0.0636829	0.0260345
NFIA	green	green	0.0813699	-0.114351	-0.105034	-0.003263	-0.000490035	-0.0920768	-0.079164	0.0211374
TM2D1	grey	grey	0.0633617	-0.0145853	0.0227004	0.0341404	0.0308712	0.00780217	-0.0189107	0.0202827
INADL	green	green	0.0441206	-0.0911472	-0.0513367	-0.0245107	-0.0263858	-0.042472	-0.0469006	0.0405326
USP1	black	black	0.247602	-0.164058	0.276279	0.025304	0.0812359	0.378904	0.307989	0.0085286
ATG4C	grey	grey	0.0457836	-0.00318418	-0.00673726	0.00153821	-0.00249346	-0.00476422	0.0286923	0.0834205
ALG6	grey	grey	0.111989	-0.0526397	0.0919712	0.0197252	0.0526734	0.1081	0.0329841	-0.0131345
ITGB3BP	grey	grey	0.166141	-0.0282553	0.125754	0.0392891	0.0857679	0.226003	0.142523	0.0316797
EFCAB7	grey	grey	0.0210938	-0.0581161	-0.000355402	0.0234781	-0.0452809	0.0422692	0.0424118	-0.00576983
PGM1	grey	grey	0.123646	-0.0133637	0.155638	-0.00476615	0.13247	0.121703	0.045214	-0.0240735
JAK1	blue	blue	0.261159	-0.123158	0.338898	0.184709	0.305545	0.11188	0.110674	0.015483
LEPROT	grey	grey	0.106692	-0.07099	-0.0017322	0.119169	0.053083	-0.0307289	-0.0565185	-0.00738281
PDE4B	blue	blue	0.0774589	-0.145084	0.24182	0.179467	-0.106926	0.0366362	0.145167	0.0191992
MIER1	blue	blue	0.158685	-0.116675	0.247811	0.0500816	0.0661236	0.094297	0.156718	-0.0319046
SLC35D1	grey	grey	0.0591417	-0.0520815	0.0357758	0.0682841	0.0410977	0.0244785	0.064338	0.0159379
IL12RB2	red	red	0.120288	-0.10314	0.099668	0.410819	0.0382649	0.0412572	0.0820169	-0.0189256
SERBP1	grey	grey	0.172586	-0.00181393	0.0941541	0.101984	0.011047	0.115412	0.0189166	-0.016493
GADD45A	red	red	0.103674	-0.0935873	-0.0181509	0.302245	-0.0466441	-0.0127649	0.018565	-0.00733351
LRRC40	grey	grey	0.101079	-0.0548563	0.054818	0.0512049	-0.00378236	0.0664547	0.0646375	0.030661
SRSF11	grey	grey	0.210121	-0.179433	0.122992	0.0675936	0.055999	0.0803192	0.107755	0.0385164
ANKRD13C	blue	blue	0.0773609	-0.0630743	0.104967	0.0664219	0.0295305	0.0106384	0.0262047	0.0357461
HHLA3	turquoise	turquoise	-0.00992396	0.0486009	-0.0799863	-0.00584145	-0.0226131	-0.00474526	-0.027723	-0.0195141
ZRANB2	grey	grey	0.154822	-0.0728509	0.12429	0.0725717	0.13844	0.00613794	0.0580582	-0.0238134
FPGT	grey	grey	0.0741681	-0.0254629	-0.00251744	0.0311947	0.0347219	0.00543298	-0.013721	0.0176034
CRYZ	turquoise	turquoise	0.0282425	0.062363	-0.0283721	-0.0140776	0.0321206	-0.0247502	-0.0285145	0.0164122
TYW3	grey	grey	0.0517292	0.00403584	-0.00423774	0.00685611	0.00290233	-0.0033921	-0.0159971	-0.017713
ACADM	grey	grey	0.0839493	-0.00205183	0.0458511	0.0245865	0.00286125	0.151045	0.0272972	0.0583912
RABGGTB	red	red	0.0901005	-0.0312705	-0.015835	0.0382759	-0.043713	0.0117755	-0.00789757	0.0185061
PIGK	blue	blue	0.137254	-0.0845539	0.156337	0.0383804	0.103388	0.081948	0.0634881	-0.00174122
AK5	brown	brown	0.0567619	0.00263715	0.0664573	-0.0239903	0.198605	-0.0161147	0.0136852	-0.00178038
ZZZ3	grey	grey	0.103656	-0.0854405	0.116627	0.0405226	0.0787203	0.0364961	0.031195	0.00839699
USP33	grey	grey	0.10636	-0.0789182	0.11404	0.0306562	0.0910471	0.0124001	0.0681408	0.00942413
FAM73A	grey	grey	0.0647053	-0.0583736	0.0718666	0.0192189	0.0525349	-0.00777357	0.0306683	0.0371765
NEXN	grey	grey	0.0707467	-0.0425427	0.0101464	-0.0200311	0.0810199	-0.0133489	-0.00399327	0.0207032
FUBP1	blue	blue	0.211014	-0.0791506	0.256169	0.0535421	0.0935824	0.111997	0.122758	-0.0203459
DNAJB4	grey	grey	0.137834	-0.0895329	0.0541793	0.13268	-0.0249322	-0.00676705	0.00529307	-0.0237989
RP11-386I14.4	grey	grey	0.056109	-0.072473	0.0859895	0.0405145	0.0592319	0.0178922	0.0259471	0.00372859
IFI44L	blue	blue	0.143409	-0.126807	0.240433	0.077182	0.00444255	0.0696369	0.126153	0.0271234
IFI44	blue	blue	0.135306	-0.103608	0.193955	0.0875788	-0.0551472	-0.0119906	0.0972613	-0.0133563
RP5-887A10.1	grey	grey	-0.0363358	0.0332772	-0.0414743	-0.0157348	0.00422671	-0.0260151	-0.0271537	0.0724567
PRKACB	blue	blue	0.170901	-0.0612965	0.24833	0.0102516	0.230487	0.0915086	0.124639	-0.0216988
RPF1	blue	blue	0.154021	-0.0364081	0.184212	-0.0119302	0.149382	0.0577957	0.0570801	0.0211467
GNG5	blue	blue	0.272224	-0.0741763	0.246901	0.100263	0.0737653	0.216424	0.185018	0.0480773
CTBS	grey	grey	0.0799839	-0.0335595	0.0308077	0.0717019	0.023922	-0.0141936	0.0179854	0.0559267
SSX2IP	brown	brown	-0.00504599	-0.0264308	-0.11019	-0.047091	0.0257271	-0.013032	-0.0562193	0.00805184
MCOLN2	blue	blue	0.0702396	-0.0960674	0.192994	-0.0343321	-0.0134397	0.0786033	0.113795	0.0692705
C1orf52	grey	grey	0.0979645	-0.0337627	0.130643	0.0336237	0.0215595	-0.0198135	0.0615724	0.00970152
BCL10	grey	grey	0.0841808	-0.0494203	0.0534505	0.0333766	0.0362443	-0.0401243	0.0247731	0.0335409
ZNHIT6	grey	grey	0.0740617	-0.0584165	0.0414769	-0.00164687	0.035491	-0.0203486	0.0303154	-0.00851392
ODF2L	grey	grey	0.106242	-0.115574	0.100301	0.0998306	0.047077	-0.0054992	0.0164981	-0.0203201
SH3GLB1	blue	blue	0.172874	-0.114569	0.254079	0.031982	0.101594	0.0936965	0.104676	-0.0358921
2025-09-15	grey	grey	0.131827	-0.013749	0.102974	0.0402467	0.0748393	0.040043	-0.000221666	0.00395881
HS2ST1	grey	grey	0.119886	-0.0870108	0.100468	-0.0268324	0.0699274	0.145306	0.0967639	0.0694602
LMO4	brown	brown	0.0204372	-0.00949816	-0.134974	-0.127597	0.0692881	-0.0998769	-0.144516	0.0408468
PKN2	grey	grey	0.0908135	-0.139585	0.0487639	0.0132629	0.0313908	0.0201464	0.0266138	0.0541713
GTF2B	blue	blue	0.142184	-0.109454	0.259	0.10465	-0.0465001	0.0957336	0.114777	-0.00398091
CCBL2	grey	grey	0.0618623	-0.0477345	0.0611023	-0.0193856	0.0659288	0.0589308	0.0473732	-0.0275363
RBMXL1	grey	grey	0.0747226	-0.0696202	0.083813	0.0169366	-0.00929768	0.0669565	0.0832965	-0.0227998
GBP3	grey	grey	0.0523176	-0.0922722	0.104403	0.00500874	0.0243767	-0.0151601	0.0109624	-0.0111052
GBP1	blue	blue	0.1888	-0.205378	0.309998	0.0889967	-0.0230534	0.0894414	0.228702	0.0404509
GBP2	blue	blue	0.224498	-0.138634	0.291578	0.300735	0.0422354	0.0958131	0.122839	-0.0428052
GBP4	blue	blue	0.194398	-0.130569	0.261443	0.171147	0.0520985	0.0216582	0.120524	0.00954666
GBP5	blue	blue	0.157916	-0.174073	0.394073	0.280653	0.0274595	0.0735208	0.20177	-0.033982
LRRC8B	grey	grey	0.0414455	-0.0203405	0.0218634	0.086562	-0.0277384	0.00597998	0.00735157	0.0234073
FLJ27354	grey	grey	-0.0277837	-0.0166426	0.018937	0.00568784	0.0115416	0.00463041	0.00249307	0.0381885
LRRC8C	blue	blue	0.0823525	-0.0714868	0.161901	0.0617669	-0.0176921	0.0627576	0.119769	-0.0401062
LRRC8D	grey	grey	0.0167617	-0.0370911	0.0266907	0.0429618	0.037601	0.00170065	-0.00935502	-0.0191183
ZNF326	grey	grey	0.0632001	-0.0700661	0.0316185	0.0199153	0.0105523	-0.0240433	-0.0185632	0.00637405
ZNF644	blue	blue	0.139022	-0.149425	0.194207	0.0195829	0.0239182	0.0784154	0.112859	-0.0240852
CDC7	grey	grey	0.0926779	-0.0232997	0.101953	0.0350092	0.0753256	0.146074	0.0685549	0.0225759
TGFBR3	brown	brown	0.15643	0.00879742	0.229227	-0.0630016	0.412507	0.0654248	-0.00710203	-0.0605568
GLMN	blue	blue	0.102991	-0.102682	0.161786	0.012158	0.0412114	0.0706795	0.0734081	-0.0100248
RPAP2	grey	grey	0.0948652	-0.0187219	0.137316	0.0305323	0.0768689	-0.00217733	0.0431574	-0.0330071
GFI1	blue	blue	0.0903686	-0.0986992	0.165861	0.0828635	0.0560458	0.0877524	0.0904944	-0.0261641
EVI5	green	green	0.0472412	-0.0288608	-0.0518479	0.0105572	0.00774636	-0.0223682	-0.0178609	0.04003
RPL5	turquoise	turquoise	-0.0367288	0.47681	-0.0254368	0.0144157	0.040117	-0.0479386	-0.157578	0.0195211
FAM69A	grey	grey	0.0474801	-0.0189562	0.0857897	0.0496078	0.100455	0.0590544	0.0300964	-0.0132495
MTF2	blue	blue	0.146664	-0.0970231	0.191313	0.0234662	0.0500271	0.102206	0.117137	0.0579497
TMED5	blue	blue	0.114986	-0.108115	0.175445	0.0576752	0.0516039	0.0511835	0.127063	0.00806368
CCDC18	yellow	yellow	0.105341	-0.135608	0.145484	0.0965334	0.000229326	0.0716378	0.210134	0.0394927
DR1	blue	blue	0.177901	-0.116992	0.241865	0.125202	0.0699446	0.0734386	0.127452	0.00598194
DNTTIP2	blue	blue	0.118258	-0.0912594	0.167824	0.0254809	0.0305438	0.0915467	0.0884444	-0.00439514
GCLM	grey	grey	0.0965344	-0.090962	0.0618455	0.00542607	0.0778512	0.0923065	0.0444527	-0.0103935
ABCD3	grey	grey	0.0547657	-0.0191158	0.00636608	0.0191904	0.0675217	0.035433	-0.00547009	0.0373469
ALG14	grey	grey	0.00923275	0.0222204	-0.00887077	0.00845617	-0.00841365	-0.0177491	0.00877311	-0.0148784
RWDD3	grey	grey	0.0708587	0.00175113	0.0319961	-0.00887014	0.0544434	0.0314638	-0.00110082	0.0291571
PTBP2	grey	grey	0.0348201	-0.0880365	0.0199899	0.0200976	0.00193573	0.0295483	0.0803382	0.0280455
DPYD	blue	blue	0.162059	-0.119938	0.189015	0.0513075	0.165692	0.131133	0.0734772	0.0123551
AGL	grey	grey	0.0916053	-0.0674861	0.0903852	0.0815801	0.0509974	0.0325735	0.0382876	0.00461781
SLC35A3	grey	grey	0.0839827	-0.0788178	0.0671866	0.0445892	0.00362654	0.0483084	0.0713663	0.014071
MFSD14A	blue	blue	0.136414	-0.0592181	0.181633	0.0373446	0.0631465	0.0208859	0.0307903	-0.00583993
SASS6	yellow	yellow	0.135878	-0.0712099	0.168572	0.0685622	0.0783441	0.155232	0.190252	-0.00172742
TRMT13	grey	grey	0.0800714	-0.0697885	0.052826	0.0642836	0.0626272	0.0209803	0.0374838	0.017308
DBT	brown	brown	0.0813222	-0.0370028	0.0443942	0.0167109	0.093465	-0.0358783	0.0185426	0.00643503
RTCA	grey	grey	0.0827398	-0.0223374	0.109043	0.0623346	0.00225077	0.026329	0.0718144	0.0557712
CDC14A	blue	blue	0.0756546	-0.0757167	0.115993	0.101689	0.0321906	0.0150652	0.0623959	-0.00594084
VCAM1	blue	blue	0.0947319	-0.215128	0.232653	-0.0760133	-0.0933618	0.0793502	0.0696845	0.00126392
EXTL2	grey	grey	0.0586773	-0.0609847	0.0323806	-0.0425187	0.0478641	-0.0263208	0.0202728	-0.0155449
SLC30A7	grey	grey	0.0647875	-0.0597927	0.069771	0.0649011	0.0393211	0.0204552	0.0261691	-0.000247751
DPH5	turquoise	turquoise	0.054986	0.0560834	0.00215289	0.0417388	0.0311663	-0.0155438	-0.0876551	0.00109774
RP11-421L21.3	grey	grey	0.0367354	0.0177615	-0.00431467	-0.00872594	0.0715208	-0.0818394	-0.0448611	-0.0166979
RP4-575N6.4	grey	grey	0.0353118	-0.0182298	0.000472067	0.0174539	0.0552852	-0.0417118	-0.0213822	0.00826221
S1PR1	grey	grey	0.0710714	0.0225678	0.131071	-0.0160603	0.211855	-0.0271455	0.00431721	-0.041159
RNPC3	blue	blue	0.0722011	-0.0751188	0.108758	0.0327288	0.0950253	0.0416978	0.0510378	-0.0161813
PRMT6	grey	grey	0.0271402	-0.00917466	0.0117418	0.00771843	0.0379512	0.0206881	-0.022056	0.00280586
VAV3	brown	brown	0.100881	-0.083593	0.0182684	0.0403169	0.166396	0.00514711	-0.0338516	0.0201816
SLC25A24	grey	grey	0.12387	-0.112574	0.14746	0.0546888	0.0457416	0.126027	0.12317	-0.0156495
FAM102B	blue	blue	0.0528537	-0.0661258	0.0839738	-0.0158845	0.0629402	0.0380777	0.0622432	-0.0196861
HENMT1	blue	blue	0.153023	-0.0505789	0.219339	0.00236069	0.236816	0.171167	0.0848497	-0.023052
PRPF38B	blue	blue	0.234617	-0.199252	0.310052	0.160809	0.116662	0.11265	0.179887	0.000156943
STXBP3	grey	grey	0.0716887	-0.0455907	0.0697324	0.0173967	0.0627982	0.0332062	0.0465145	-0.00866837
CLCC1	grey	grey	0.0604855	-0.0501726	0.0106027	-0.0116	0.0390841	0.0412258	0.0103139	-0.00957633
WDR47	grey	grey	0.0437121	-0.0480817	-0.00284017	-0.0345918	-0.00365632	-0.0270269	-0.0202645	-0.00811077
TAF13	grey	grey	0.052114	-0.0334599	0.0443694	0.0374367	0.0365685	0.00651289	0.017949	-0.0069303
TMEM167B	grey	grey	0.0715517	-0.0243832	0.0527709	0.0368806	0.00408778	0.00904139	0.00767519	-0.039287
KIAA1324	grey	grey	0.0234567	-0.0360176	-0.0831212	-0.0168082	-0.0231194	-0.0527191	-0.042456	-0.0177412
SARS	grey	grey	0.137271	-0.0250543	0.111027	0.0222112	0.0690151	0.0246787	0.0340083	0.0100547
PSMA5	blue	blue	0.239582	-0.0737811	0.281618	0.130587	0.10824	0.144441	0.116011	0.0682871
ATXN7L2	grey	grey	0.0531594	-0.0285303	0.0807142	0.0394582	-0.0134448	0.0389463	0.0326882	-0.0158277
CYB561D1	grey	grey	0.0582871	-0.0203156	0.0915039	0.0336468	0.0534256	-0.00799423	0.0126995	0.00512015
GNAI3	blue	blue	0.135336	-0.0998045	0.183161	0.0220536	0.0727547	0.0940987	0.101522	-0.00315455
AMPD2	grey	grey	0.0704575	-0.042627	0.0506618	0.0392646	0.0124008	-0.0137476	-0.00875473	-0.00876034
GSTM4	grey	grey	0.101013	-0.00180673	0.0783742	-0.0144787	0.0715309	0.0539516	0.0122031	-0.00862748
GSTM2	grey	grey	0.0328254	0.00911893	-0.0199201	0.00361514	0.0577867	-0.0170491	-0.02942	-0.00340528
GSTM3	grey	grey	0.0522439	-0.0613051	-0.0578681	-0.0151734	-0.00425676	-0.0187587	-0.0496677	-0.000550585
CSF1	blue	blue	0.120111	-0.0955355	0.16548	0.114444	-0.033431	0.111382	0.0544758	0.0095167
AHCYL1	grey	grey	0.145882	-0.075383	0.0718158	0.042651	0.0775093	0.0564033	0.0445645	-0.00856413
STRIP1	grey	grey	0.0629613	-0.0465261	0.106639	0.0235087	0.0878612	0.0487677	0.0573921	-0.0218396
RBM15	blue	blue	0.0823863	-0.128219	0.126687	0.0974589	-0.0409898	0.115503	0.174627	0.0250264
LAMTOR5	grey	grey	0.157922	0.0201867	0.110933	0.00801589	0.0460347	0.0262168	-0.0138457	0.0257521
RP11-284N8.3	grey	grey	-0.00820495	-0.00648873	0.0608664	0.0170059	-0.00871389	0.0239013	0.0469851	-0.0132076
KCNA3	blue	blue	0.0708678	-0.0472351	0.144116	0.0473833	0.041027	0.0611254	0.111934	-0.0146128
CD53	blue	blue	0.283842	-0.171221	0.532518	0.137682	0.288986	0.189054	0.206394	0.108617
LRIF1	grey	grey	0.0901333	-0.0963581	0.141668	0.0662845	0.0158962	0.0100483	0.139408	-0.00107304
DRAM2	grey	grey	0.0494462	-0.0318038	0.0213367	0.0289876	0.0315862	-0.0146135	0.0113193	0.0144858
CEPT1	grey	grey	0.0773333	-0.064089	0.060482	0.0217024	0.0501409	0.0634314	0.0603877	0.0571092
RP5-1180E21.5	grey	grey	0.0399936	-0.0205026	0.0390005	-0.000445658	0.0563414	0.00101074	0.00848985	0.00320865
DENND2D	blue	blue	0.167167	-0.0793991	0.323389	0.0296437	0.215764	0.101606	0.11829	-0.0251639
CHI3L2	grey	grey	0.0305081	-0.0344643	0.110773	-0.0526461	0.0192659	0.0245816	0.0436243	0.0759839
WDR77	turquoise	turquoise	0.0600421	0.0684512	-0.0277663	-0.0168701	0.0104472	-0.0271244	-0.012033	0.0308947
ATP5F1	grey	grey	0.197658	0.0502039	0.164477	0.0751085	0.137767	0.0241701	0.0623156	0.0462236
C1orf162	grey	grey	0.0865268	0.00447572	0.144794	-0.0496181	0.315197	0.0231484	-0.000381504	-0.0314246
RAP1A	blue	blue	0.249349	-0.089277	0.33387	0.222855	0.0838666	0.17338	0.156548	0.0426305
DDX20	grey	grey	0.0185246	-0.0295811	0.0690811	-0.0200517	-0.0132068	0.0363634	0.0121127	-0.0185805
ST7L	grey	grey	0.0598193	-0.0607396	0.0279085	0.0136666	-0.00460957	0.031631	0.0229883	-0.00722253
CAPZA1	blue	blue	0.263817	-0.131352	0.297802	0.11452	0.0744695	0.186944	0.165604	0.0524301
MOV10	grey	grey	0.0497185	-0.0303775	0.0427248	0.0280758	-0.00469885	0.0293625	0.00926244	-0.0176338
RHOC	brown	brown	0.182072	-0.0441736	0.0790437	0.0459418	0.287375	-0.00426955	-0.071351	-0.0319065
SLC16A1	grey	grey	0.13546	-0.121313	0.0856882	0.148054	-0.0411345	0.114911	0.142451	0.00788424
SLC16A1-AS1	grey	grey	0.113312	-0.067763	0.0979966	0.0427666	0.0375825	0.0775428	0.0995296	-0.0124758
LRIG2	grey	grey	0.0625617	-0.085486	0.0475617	0.0195103	0.0309836	-0.0149479	0.000826897	-0.00762936
PHTF1	blue	blue	0.121962	-0.145594	0.156311	0.0409039	0.0377903	0.109541	0.0952849	-0.0151554
RSBN1	blue	blue	0.0407868	-0.0798795	0.11029	0.0584706	-0.0388079	-0.0409596	0.0555403	0.0237098
PTPN22	blue	blue	0.182308	-0.183873	0.426407	0.0603183	0.0297748	0.131363	0.182778	-0.0462814
AP4B1	blue	blue	0.0917894	-0.130933	0.138155	0.0500892	0.0479866	0.0466914	0.0909114	-0.0158452
DCLRE1B	grey	grey	0.091243	-0.0522193	0.0937029	0.0374606	0.0142939	0.152042	0.099748	-0.00125237
HIPK1	blue	blue	0.124351	-0.117227	0.171738	0.0424969	0.0539092	0.0164719	0.130323	-0.0241114
TRIM33	blue	blue	0.127601	-0.138993	0.134897	0.0619057	0.00851978	0.0550966	0.0968991	-0.00626612
BCAS2	blue	blue	0.165692	-0.0758021	0.17787	0.0543179	0.016552	0.110736	0.0682181	0.0349269
NRAS	grey	grey	0.108955	-0.0856815	0.0850099	0.0499113	0.0171895	0.0232535	0.0740816	0.015725
CSDE1	grey	grey	0.161764	-0.0333965	0.125822	0.0290164	0.107438	0.0398847	0.014161	0.0386557
SIKE1	grey	grey	0.0667114	-0.0533539	0.0967316	0.0112992	0.0540464	0.0429606	0.0501539	-0.0138498
TSPAN2	brown	brown	0.146693	-0.0577301	0.178386	-0.042849	0.289741	0.114555	0.0547615	-0.0207619
VANGL1	grey	grey	0.0790173	-0.0437245	0.105303	-0.00772935	0.0557769	0.0254733	0.0543229	0.000149679
ATP1A1	grey	grey	0.121437	-0.139156	0.141848	0.0065331	0.0407166	0.0929825	0.0595473	-0.00909393
CD58	blue	blue	0.199411	-0.121833	0.269533	0.149648	0.0763576	0.144122	0.113289	0.0213919
CD2	blue	blue	0.278037	-0.245757	0.608075	0.285579	-0.0701899	0.234656	0.332192	-0.0900355
CD101	blue	blue	0.0796574	-0.0886397	0.186514	-0.0021752	-0.00777877	0.00174751	0.0468969	-0.0152098
TTF2	yellow	yellow	0.11678	-0.162541	0.133232	0.0527801	-0.00244272	0.13605	0.205273	-0.0150262
MAN1A2	grey	grey	0.126841	-0.0504681	0.0871484	0.0816707	0.077255	0.00446969	0.00590363	-0.00233829
FAM46C	blue	blue	0.078614	-0.105416	0.310079	0.0972311	-0.0614322	0.0908801	0.122058	-0.0122797
GDAP2	grey	grey	0.0564158	-0.0851824	0.0599523	0.04226	-0.00629912	-0.00503149	0.0740388	0.00743982
WDR3	green	green	0.0244416	-0.0338622	-0.0484422	-0.0180589	-0.010457	-0.0432338	0.00748594	0.00801084
WARS2	grey	grey	0.0521717	-0.0121745	0.0543643	0.024393	0.0165207	-0.000969455	0.0278397	0.00980507
RP11-418J17.1	grey	grey	0.0433982	-0.0589654	0.0419969	0.0539862	0.0146615	0.0271654	0.0144102	-0.0115895
PHGDH	turquoise	turquoise	0.0179849	0.035191	-0.0791945	-0.0862513	-0.0165093	0.0880194	0.0301276	0.0729749
NOTCH2	grey	grey	0.118239	-0.0263959	0.0957603	0.0635229	0.10433	0.0223577	0.00995066	-0.0298439
SEC22B	grey	grey	0.0540322	0.00676292	0.0128711	0.0252335	0.0385927	-4.44197e-05	-0.00429087	-0.0172979
AC253572.1	grey	grey	0.0445515	-0.0465453	0.00787142	0.0377222	-0.00463515	0.0161356	0.0136658	0.00172135
NBPF26	grey	grey	0.138528	-0.114382	0.119541	0.0968292	0.08622	-0.0136597	0.0631735	0.000929215
AC241377.2	grey	grey	0.0364123	0.0100434	0.0719851	0.00943496	0.0427559	-0.0450047	0.0422982	-0.0178027
LINC00623	grey	grey	0.0774736	-0.000294241	0.108266	-0.00754789	0.107293	0.0385456	0.0378727	-0.0322398
SRGAP2C	blue	blue	0.0956275	-0.0958105	0.127682	0.0274453	0.0135691	0.0852021	0.0890706	-0.0154889
RP11-14N7.2	turquoise	turquoise	0.013791	0.0195084	-0.143833	-0.050743	-0.0248038	-0.0644022	-0.0881915	-0.017405
NBPF15	red	red	0.0557135	-0.0658748	-0.0111867	0.0516204	-0.0201943	-0.0205014	-0.0500971	0.0178205
SRGAP2B	grey	grey	0.0936254	-0.132256	0.120556	0.0409031	0.00260222	0.0982484	0.143682	-0.0401804
AC241585.2	blue	blue	0.0575021	-0.0391134	0.0857535	-0.00717665	0.0755163	0.0103724	0.0588305	-0.030353
CH17-373J23.1	grey	grey	0.000458254	-0.0421113	-0.0111875	0.00592995	0.00905855	-0.0234737	0.0249504	-0.0210803
NBPF20	turquoise	turquoise	0.0242105	0.0011118	-0.0607853	0.0978694	0.0226883	-0.00210234	-0.0202755	0.0284941
GPR89A	grey	grey	0.0960057	-0.0458925	0.0985727	0.0537618	0.0346873	0.049278	0.0361966	0.00175872
CD160	brown	brown	0.170466	-0.0330939	0.177616	-0.0646171	0.492933	0.126901	0.00187909	-0.038968
RNF115	blue	blue	0.151355	-0.0549237	0.193166	0.0115466	0.139439	0.124965	0.103235	-0.00499834
POLR3C	grey	grey	0.0599848	-0.0373082	0.0434719	-0.0385434	0.0660401	0.0650115	0.0600027	0.00601231
PIAS3	brown	brown	0.0424878	-0.00457631	-0.0294435	0.0111045	0.0182434	-0.0260248	-0.0369262	-0.00718416
ANKRD35	blue	blue	0.0809473	-0.108776	0.123479	-0.000963832	-0.0266581	0.0845501	0.0806662	-0.000921937
PEX11B	grey	grey	0.106809	-0.0162103	0.0651	0.0373955	0.0715014	0.0362223	0.0131265	-0.00289396
RBM8A	blue	blue	0.292214	-0.129819	0.315991	0.15045	0.0582965	0.156207	0.191223	0.0199316
LIX1L	blue	blue	0.0869886	-0.082869	0.159076	0.0557099	0.103222	0.0297962	0.0589671	-0.0264171
POLR3GL	blue	blue	0.161341	-0.0404353	0.284209	0.0585491	0.195966	0.0556058	0.114776	-0.0226082
TXNIP	brown	brown	0.210148	-0.0433733	0.234375	0.0134549	0.571813	0.0165071	-0.0258015	-0.0310871
NBPF10	grey	grey	0.06435	-0.0656594	0.0345769	0.0802062	-0.0185885	0.0299318	0.0581126	-0.0380047
NOTCH2NL	grey	grey	0.093744	-0.132268	0.00351137	0.0432113	0.0301381	0.0062288	0.00578786	0.0122674
NBPF12	grey	grey	0.0424614	-0.0837257	0.0780836	0.0312663	-0.0273844	-0.00693827	0.0392348	-0.0097886
PRKAB2	grey	grey	0.0440425	-0.00234677	0.0256228	-0.000723139	0.0461194	-0.0189633	0.0242	0.0402816
CHD1L	grey	grey	0.078413	0.00956055	0.049971	-0.000161936	0.0770047	0.082431	0.0570598	-0.0350288
BCL9	turquoise	turquoise	-0.0118646	0.0390486	-0.0587494	-0.044063	-0.00394372	-0.0388044	-0.0365985	0.010963
ACP6	grey	grey	0.0186221	-0.0355603	0.00101391	0.112012	-0.0074274	-0.00484984	-0.0366829	0.0306547
GPR89B	grey	grey	0.0837194	-0.0848288	0.064704	0.0523491	0.0414187	-0.0227356	-4.32589e-05	0.0291376
NBPF11	grey	grey	0.0654491	-0.00482226	0.0273162	0.00163662	0.0691714	-0.0254036	-0.0250612	-0.00185066
LINC01138	grey	grey	0.0410221	-0.0225495	0.120503	-0.0657627	0.151969	0.0228795	0.0268555	-0.00478653
AC245100.1	blue	blue	0.0718772	-0.0320406	0.122167	-0.014298	0.0196183	0.0377908	0.045185	0.0270398
NBPF14	grey	grey	0.0946363	-0.0450385	0.052601	0.0624658	0.050726	0.00667102	0.0446086	0.0296226
PDE4DIP	blue	blue	0.0480588	-0.118836	0.123318	-0.0238518	-0.0365969	0.0476718	0.0948624	-0.0396512
NBPF9	red	red	0.0511133	-0.0594241	-0.0293822	0.0540302	-0.0291452	-0.00535198	0.0175284	-0.000898661
CH17-189H20.1	grey	grey	0.0415324	-0.0214366	0.0649561	-0.00781948	0.0682088	0.0080047	0.0178337	-0.00971762
NBPF19	grey	grey	0.0474634	-0.051711	0.0725791	0.0150204	0.0679087	0.0235743	0.0304929	7.92771e-05
LINC00869	grey	grey	0.0724016	-0.0109596	0.152317	-0.0279603	0.18824	0.0345777	0.020673	-0.0221465
HIST2H2BF	grey	grey	0.0291841	-0.136932	0.010053	0.014149	-0.0108144	0.0263288	0.132541	0.0947685
HIST2H2BE	grey	grey	0.0861966	-0.0233319	0.0251625	0.0396691	0.0440802	-0.061016	0.0244008	0.00877777
HIST2H2AA4	grey	grey	0.0125329	-0.0812285	-0.0198963	-0.0197476	0.00527755	-0.041128	0.0322022	0.0435945
HIST2H2AC	yellow	yellow	0.0513162	-0.151146	0.0982091	0.0380276	0.0273507	0.0807155	0.224219	0.0650082
BOLA1	brown	brown	0.0958843	-0.0153984	0.0545286	0.0279517	0.170929	0.0466388	0.00719457	-0.0140406
SF3B4	grey	grey	0.174653	-0.0537361	0.143227	0.0667723	0.0726589	0.139298	0.0359574	0.0167079
OTUD7B	grey	grey	0.0379891	-0.0575891	0.0390942	-0.00881027	0.0127493	-0.025308	0.0380612	-0.0168081
VPS45	grey	grey	0.122761	-0.0284966	0.11028	0.0508688	0.100113	0.0965216	0.0460119	-0.0366162
PLEKHO1	grey	grey	0.0896521	-0.0448261	0.0883222	0.0010832	0.0160733	0.0201644	0.0701684	0.0355677
ANP32E	yellow	yellow	0.237084	-0.188526	0.344901	0.0798757	0.0882824	0.196368	0.412571	0.0645327
APH1A	grey	grey	0.138488	0.0158644	0.101624	-0.0567645	0.106479	0.0786422	0.0435124	-0.00939878
C1orf54	brown	brown	0.0613485	-0.0430053	-0.00847127	-0.000491278	0.0646987	-0.0146361	-0.04181	0.00917601
MRPS21	grey	grey	0.0804773	0.0671913	0.0588541	0.0602154	-0.000624482	0.0702561	0.00399797	-0.0204016
PRPF3	grey	grey	0.0892322	-0.10535	0.0681563	-0.00288984	0.0303352	0.0666497	0.0497506	-0.00588448
RPRD2	blue	blue	0.0804019	-0.0739288	0.111631	0.0373276	0.0221919	0.0253887	0.0806236	0.0265309
TARS2	grey	grey	0.111784	-0.0595146	0.0774837	0.0458778	0.0926734	0.00424513	0.0356118	0.084971
MCL1	blue	blue	0.205333	-0.254608	0.33546	0.118375	-0.00463078	0.053421	0.185677	0.0220735
ENSA	blue	blue	0.182621	-0.0483903	0.224249	-0.0448051	0.0965399	0.111904	0.0930728	-0.0255568
GOLPH3L	turquoise	turquoise	0.0403943	0.000177139	-0.0356278	-0.0463094	0.0248116	-0.0444414	-0.0310091	-0.00840038
CTSS	grey	grey	0.132372	-0.0141816	0.117431	0.0766249	0.128653	-0.0973134	-0.0148127	0.0880526
ARNT	grey	grey	0.0640976	-0.023554	0.0768312	0.00370599	0.0511287	0.0147118	-0.00473581	0.0185451
SETDB1	grey	grey	0.0581359	-0.0398933	0.0182366	0.0110477	0.06632	0.0122477	0.0204837	-0.0199564
CERS2	grey	grey	0.133039	-0.0511036	0.132891	0.0151994	0.0836501	0.106873	0.0775459	-0.0130838
FAM63A	brown	brown	0.0162536	-0.0466705	-0.0194756	0.0251911	0.0403783	-0.0139517	-0.0207707	-0.0210532
PRUNE	grey	grey	0.0245826	0.0122287	0.0081526	0.0303761	0.0167341	0.00220019	0.00659701	0.012541
C1orf56	grey	grey	0.0258013	0.0195108	0.00994702	0.00455805	0.0277782	0.00561786	-0.00794375	0.00544891
CDC42SE1	blue	blue	0.155807	-0.027782	0.227378	0.024358	0.205276	0.00931433	0.0219224	-0.0143308
MLLT11	brown	brown	0.0733225	0.0017294	0.0519282	-0.0338786	0.163894	0.0274353	0.0075995	0.00418587
GABPB2	grey	grey	0.0621543	-0.0701814	0.0873322	-0.0346243	0.0599654	0.0110718	0.0311939	0.00631909
TNFAIP8L2	brown	brown	0.129599	-0.010622	0.136041	0.0336956	0.221854	0.0284888	-0.00151319	0.01576
SCNM1	blue	blue	0.129382	-0.0328197	0.156753	0.0505273	0.069023	0.108076	0.0869091	0.00394102
VPS72	grey	grey	0.125955	0.0246267	0.0176931	0.00766381	0.059105	0.0538786	0.00737695	-0.0123149
PIP5K1A	grey	grey	0.0863115	-0.0361713	0.0296895	0.0705946	-0.00858336	-0.0109386	-0.00337003	0.023759
PSMD4	grey	grey	0.149389	0.0184403	0.106699	0.0460458	0.0759891	0.0583545	0.0539493	0.00418933
ZNF687	grey	grey	0.0737583	-0.00564823	0.057096	0.0377493	0.013444	0.064985	0.0224798	0.0227972
PI4KB	grey	grey	0.12161	-0.0477148	0.0757026	0.063536	0.0379123	0.0103023	0.0237271	0.0137798
RFX5	grey	grey	0.0858372	-0.00768843	0.0561666	0.0251678	-0.0176437	0.0281162	0.0569756	0.0209634
PSMB4	turquoise	turquoise	0.0818048	0.0796285	-0.0224895	0.00607999	0.0123808	-0.0506665	-0.0183717	0.0266306
POGZ	grey	grey	0.129752	-0.110405	0.108378	0.0266619	0.0811614	0.0827958	0.0924432	0.0309297
SNX27	grey	grey	0.0902146	-0.0636814	0.0345706	0.0922405	0.0375396	0.0388579	0.0263	0.00277127
MRPL9	turquoise	turquoise	0.0661115	0.0655871	0.0282863	0.000562962	0.0546796	-0.0207157	-0.0362171	0.0100126
RP11-98D18.3	grey	grey	0.0484629	-0.0267797	0.0645855	0.010335	0.0867157	-0.000711447	0.0206705	0.0105897
TDRKH	grey	grey	0.0778085	-0.0307051	0.0677389	0.0204649	0.00940811	0.047291	0.073862	0.000827999
RORC	grey	grey	0.034719	-0.0340322	0.0150643	0.0394322	-0.0137331	0.0172886	-0.00812619	0.00111086
THEM4	grey	grey	0.133609	-0.0351261	0.114978	0.24437	0.0455025	0.0951827	0.106157	0.0350483
S100A10	blue	blue	0.268989	-0.0362968	0.343885	0.0505216	0.228054	0.137463	0.133619	-0.0430588
S100A11	turquoise	turquoise	-0.0585029	0.156046	-0.334223	-0.121885	-0.0651815	-0.218494	-0.265206	-0.0528763
S100A9	grey	grey	-0.0285073	-0.0261467	-0.156019	-0.06744	-0.0097566	-0.0926179	-0.110913	-6.05359e-05
S100A12	grey	grey	-0.0162692	-0.050635	-0.0572376	-0.0120323	-0.0203624	-0.0351524	-0.0372634	-0.00478298
S100A8	green	green	0.00458599	-0.0760687	-0.101467	-0.0248383	-0.0179172	-0.0619996	-0.073668	0.0174296
S100A6	grey	grey	0.248284	-0.096131	0.186479	0.0498373	0.181456	-0.0625232	-0.0892993	-0.118509
S100A4	blue	blue	0.426288	-0.158821	0.634593	0.34467	0.343772	0.28338	0.204743	-0.10035
RP1-178F15.4	turquoise	turquoise	0.0425947	0.0123521	-0.0262172	0.0380366	-0.0165089	0.043284	0.0184052	-0.01931
CHTOP	grey	grey	0.145394	-0.0534623	0.0584881	0.01758	0.0490349	0.0300445	0.0766881	-0.00782473
SNAPIN	turquoise	turquoise	0.0555233	0.0157916	0.000743202	0.0748649	-0.00272925	0.0366081	-0.00720523	-0.0160884
ILF2	grey	grey	0.153012	-0.0015874	0.0421232	0.0411954	0.0328567	0.10914	0.110753	0.00217574
INTS3	grey	grey	0.00405211	-0.0239544	-0.029569	0.000785288	-0.0310098	-0.0142251	-0.00266891	-0.0239804
SLC27A3	blue	blue	0.105684	-0.0652052	0.183171	-0.0335291	0.172835	0.139415	0.0772722	-0.0248899
GATAD2B	blue	blue	0.137	-0.0743123	0.135792	0.0371753	0.0683143	0.0631852	0.0554882	-0.00840912
DENND4B	grey	grey	0.0597958	-0.0397966	0.0942948	-0.030797	0.0828674	-0.00977465	0.0130632	-0.0133719
CRTC2	blue	blue	0.062332	-0.061235	0.104865	0.00771905	0.0262945	-0.00323906	0.0467865	-0.0128825
SLC39A1	red	red	0.086539	-0.027761	0.0320427	0.0648444	0.0033044	0.0489959	-0.0021737	0.0207976
CREB3L4	turquoise	turquoise	0.0384542	0.0128196	-0.0198042	0.0060555	0.0652454	0.00297981	-0.0277197	0.0195364
JTB	grey	grey	0.193599	0.00107902	0.179875	0.035896	0.0809418	0.0587765	0.0134239	-0.0158269
RPS27	grey	grey	-0.235424	0.48656	-0.00388331	-0.146972	-0.0156789	-0.136063	-0.131125	-0.0461731
TPM3	blue	blue	0.362938	-0.186148	0.495846	0.160763	0.217342	0.27269	0.271244	-0.00173174
C1orf43	turquoise	turquoise	0.0181086	0.0882291	-0.0676692	-0.0139258	-0.0310153	-0.0651805	-0.0626044	0.0139365
UBAP2L	red	red	0.102587	-0.029014	0.0203925	0.0545143	0.0305763	0.00970063	-0.0172292	-0.00493531
HAX1	grey	grey	0.065734	0.0196592	0.0622081	0.0234226	0.0445844	0.0405404	0.0291894	0.0159963
ATP8B2	grey	grey	0.0222224	-0.0364278	0.0837657	-0.00400439	0.0468623	-0.0466129	-0.0190894	-0.0222664
IL6R	red	red	0.0129267	0.0352818	-0.0383777	0.200981	-0.0419941	-0.0232722	-0.0228504	0.0148774
UBE2Q1	grey	grey	0.0647617	-0.0744663	0.0601933	0.0516849	-0.0118445	0.0496	0.101735	0.0198859
ADAR	blue	blue	0.202867	-0.1915	0.23989	0.0803267	0.109402	0.0154737	0.0948597	-0.0164041
PMVK	blue	blue	0.201999	-0.0665792	0.157596	0.256564	-0.00576354	0.152636	0.109376	0.0662431
RP11-307C12.13	grey	grey	-0.0115232	-0.049505	0.00838555	0.0174053	0.00878428	-0.0281456	-0.00409237	0.00380411
PBXIP1	blue	blue	0.0893355	-0.0790986	0.121908	0.283452	-0.00649103	-0.0400875	0.054713	-0.0264399
PYGO2	grey	grey	0.0487343	0.00386123	0.0304605	-0.0197551	0.0430221	0.0277909	-0.0161797	-0.00303306
SHC1	grey	grey	0.0879009	-0.0580964	0.036404	0.0558322	0.0467546	0.000704344	0.0448642	0.0838562
CKS1B	yellow	yellow	0.125754	-0.133226	0.142711	0.0515697	-0.0382878	0.286597	0.435174	0.042629
FLAD1	grey	grey	0.0381637	-0.0142706	0.0087305	0.0180458	0.0368654	-0.0157156	-0.0403216	-0.0150966
ZBTB7B	red	red	0.0641147	-0.0227984	0.0055669	0.145191	0.01537	-0.00940364	0.000996003	-0.0171552
ADAM15	brown	brown	0.0674263	-0.0252808	-0.0590821	0.0115613	0.0694976	0.0141251	-0.0259952	0.0185282
EFNA4	turquoise	turquoise	-0.00126354	0.0136665	-0.0903959	-0.0379124	0.0122014	-0.0074765	-0.0626795	0.00464592
SLC50A1	grey	grey	0.0484881	0.00956279	0.00406721	0.00986282	0.0520161	0.00774124	-0.00846417	-0.0125702
DPM3	grey	grey	0.133213	0.000625216	0.101215	-0.000937731	0.121823	0.0697157	0.0138311	-0.0150289
KRTCAP2	blue	blue	0.203011	-0.0659788	0.28125	0.0117588	0.135529	0.122324	0.107679	-0.0521741
MTX1	grey	grey	0.0676702	0.0476324	0.025116	-0.0100693	-0.00614735	0.027944	-0.0114411	-0.00557652
GBA	grey	grey	0.168123	-0.0798322	0.167043	0.00032505	0.182497	0.0685811	0.0882519	-0.00502497
FAM189B	brown	brown	0.0198938	-0.00882601	-0.0360638	-0.035606	0.0154821	-0.0328589	-0.0224282	0.00604852
SCAMP3	grey	grey	0.193963	-0.0466226	0.123519	0.090336	0.0842555	0.0758321	-0.00498598	0.00872549
CLK2	grey	grey	0.0490325	-0.0657073	0.0414093	0.0409957	0.0292082	0.0128431	0.0227566	0.00930508
FDPS	grey	grey	0.263134	-0.0719091	0.226552	0.0230511	0.179938	0.255341	0.128235	-0.0186892
RUSC1	grey	grey	0.0662884	-0.0157346	0.0659896	-0.0304917	0.0500068	0.118864	0.0365413	-0.0444261
ASH1L	grey	grey	0.144921	-0.182562	0.0643755	0.0689486	0.00310798	0.0288828	0.0628149	-0.0087333
ASH1L-AS1	grey	grey	0.0562833	-0.0313909	0.0619428	0.0493904	0.0536259	-0.0183224	0.0492253	0.0406835
MSTO1	grey	grey	0.0433898	0.0422793	0.0132876	0.0150235	0.0562469	0.0281448	-0.0124374	0.00350687
YY1AP1	blue	blue	0.156773	-0.0755588	0.163431	0.0101181	0.0463341	0.0571475	0.096013	0.000927217
DAP3	turquoise	turquoise	0.0841993	0.0399143	0.00856701	0.0203708	0.00849605	0.0106335	-0.00748291	-0.0202975
GON4L	grey	grey	0.12798	-0.10176	0.149805	0.00411589	0.104972	0.00774395	0.06744	0.00525771
SYT11	blue	blue	0.158313	-0.0907901	0.249804	0.0783254	0.0881268	0.0394696	0.105011	-0.00555695
RIT1	grey	grey	0.0746004	-0.064106	0.0848278	0.00376632	0.0195801	-0.00981419	0.0278444	-0.0352779
KIAA0907	grey	grey	0.0688245	-0.112507	0.04785	0.0369181	0.0184648	0.0432337	0.0811429	0.0418081
ARHGEF2	blue	blue	0.115243	-0.0969385	0.136503	0.0660219	0.0861518	0.0556318	0.0819652	-0.00925833
SSR2	blue	blue	0.18717	0.00612372	0.268845	0.0426379	0.160933	0.0608526	0.0866472	0.0143043
UBQLN4	grey	grey	0.0347093	-0.0260756	-0.018758	-0.0337966	-0.00868409	0.00704578	0.0269394	-0.0277545
LAMTOR2	grey	grey	0.111139	0.0487414	0.0329039	0.0260258	0.0566188	0.0362102	-0.019688	-0.0249176
LMNA	grey	grey	0.0717597	-0.107654	-0.104195	0.134009	-0.126505	-0.0965355	-0.0235983	-0.0226636
SEMA4A	grey	grey	0.0662891	-0.0943066	0.0668846	0.0253532	-0.0577942	0.0376401	0.0361409	0.0245219
SLC25A44	grey	grey	0.117117	-0.0860584	0.0949499	0.0621674	0.00841737	0.0338531	0.030552	-0.013453
PMF1-BGLAP	grey	grey	0.0688605	-0.0424184	0.0898632	0.0302929	0.0298166	0.0509539	0.0182164	-0.00632203
PMF1	grey	grey	0.0815427	-0.0452197	0.0882408	-0.0121112	0.00903651	0.0805603	0.0826794	-0.0258167
SMG5	grey	grey	0.111653	-0.0978457	0.0943192	0.0080215	0.0414326	0.0133471	0.077891	-0.00720404
TMEM79	grey	grey	0.0741851	-0.0508948	0.0195834	0.00649647	0.0434412	0.0289739	0.00908098	-0.0044545
GLMP	turquoise	turquoise	0.0102416	0.0256288	-0.0419004	-0.00264668	0.00414803	-0.0365217	-0.0429845	-0.00648654
CCT3	grey	grey	0.101253	0.0505907	0.0513732	0.0298552	0.00286287	0.0642177	0.0187575	-0.0162484
C1orf61	grey	grey	-0.0337561	0.00235203	0.00648194	-0.0199791	0.00740655	-0.0308606	-0.00718391	-0.0226925
MEF2D	blue	blue	0.125604	-0.12583	0.166516	0.0576415	0.00115152	0.00618476	0.0825673	0.023251
TTC24	blue	blue	0.0643005	-0.0796401	0.134498	-0.028486	-0.00592022	0.0432761	0.0401792	0.0131905
APOA1BP	turquoise	turquoise	0.0611162	0.0845322	-0.01805	-0.0316886	0.0215702	0.0613021	-0.0395562	-0.00697384
GPATCH4	grey	grey	0.0563472	0.0348396	0.0119229	0.0389472	-0.00384001	-0.00449471	-0.0477295	0.0102012
ISG20L2	grey	grey	0.0754499	-0.0868593	0.0914238	0.0357667	-0.0215931	0.0431655	0.0931982	0.0067378
RRNAD1	grey	grey	0.0961541	-0.0590801	0.0567575	0.0621003	0.0347328	0.0633668	0.0535999	-0.0175648
MRPL24	turquoise	turquoise	0.0368765	0.119229	-0.0644585	-0.0397773	0.0213785	0.0359079	-0.102351	-0.0352351
HDGF	grey	grey	0.129571	-0.0882148	0.0703168	0.0209423	-0.000354332	0.0119917	0.140925	0.0078942
PRCC	grey	grey	0.104796	-0.0402105	0.0865588	0.0122149	0.0512965	0.0230845	0.0658712	0.0451054
SH2D2A	blue	blue	0.289499	-0.162533	0.440385	0.271758	0.161654	0.181884	0.156669	-0.0308625
ETV3	grey	grey	0.0572319	-0.0629879	0.0046329	0.0175161	0.0133427	-0.0354792	-0.0144086	0.0268463
FCRL5	green	green	0.0172218	-0.0122536	-0.0147427	0.0264852	-0.0154822	0.0440969	0.0442642	0.195816
FCRL3	grey	grey	0.0754055	-0.0441156	0.115588	0.0873758	0.0415378	0.0754019	0.0539228	0.00402818
FCRL1	green	green	0.0310966	-0.0127538	-0.00800095	0.0455545	-0.0106417	0.0365531	0.0362301	0.107008
CD1D	grey	grey	0.0262996	-0.00916744	0.0278568	-0.0249433	0.00325436	-0.00942421	0.0208738	0.0145847
MNDA	green	green	-0.0232022	0.0197145	-0.00439242	-0.0231486	0.00391597	0.00880753	0.0141143	0.138026
PYHIN1	blue	blue	0.205015	-0.0883801	0.357638	0.0293988	0.337274	0.169617	0.117337	-0.0307666
IFI16	blue	blue	0.300847	-0.238103	0.407019	0.069333	0.125641	0.22467	0.340559	0.05028
AIM2	grey	grey	0.0140045	-0.0161401	0.0290799	0.106132	-0.0383876	0.0230848	0.0403215	0.14787
DUSP23	blue	blue	0.183672	-0.067151	0.18314	-0.000755269	0.190705	0.158046	0.0228755	-0.0111906
FCRL6	brown	brown	0.166458	0.00230213	0.241145	-0.0913546	0.547221	0.0997369	-0.010568	-0.0476012
TAGLN2	turquoise	turquoise	0.0945476	0.127517	-0.0533985	0.0227419	0.112827	0.0845295	-0.0487672	-0.0667691
PIGM	grey	grey	0.025136	0.00783424	0.0325941	0.0685504	0.0124014	0.0244081	0.0077233	-0.0366622
IGSF8	grey	grey	0.116238	-0.0577221	0.131561	-0.0264497	0.127866	0.0874491	0.00664688	-0.0180405
PEA15	turquoise	turquoise	0.112095	0.0186222	-0.0167665	0.0100514	0.072904	0.0624282	-0.0212177	0.0517179
DCAF8	grey	grey	0.0524972	-0.0850403	-0.000168636	0.111143	-0.000918694	-0.05828	0.00337236	0.0362516
PEX19	turquoise	turquoise	0.0248203	0.0344939	-0.0216447	-0.0533896	0.0257461	-0.0254785	-0.00184284	-0.0125974
COPA	grey	grey	0.175292	-0.100919	0.134689	0.0641336	0.0795133	0.00517781	0.0526158	0.0193596
NCSTN	brown	brown	0.0927787	-0.0351418	0.0464436	0.0118972	0.0894002	0.0100541	-0.0238821	0.0063792
SLAMF6	blue	blue	0.114839	-0.0420823	0.216754	0.0306238	0.134642	0.0798208	0.0653097	-0.0356772
CD84	blue	blue	0.0856421	-0.046756	0.202921	0.0195906	-0.000211843	0.0210399	0.0973169	-0.00975945
SLAMF1	red	red	0.132063	-0.091904	0.125166	0.3825	-0.0947075	0.0671679	0.112353	0.0513715
CD48	blue	blue	0.184569	-0.043702	0.431746	0.10993	0.141768	0.0365981	0.104077	0.0330289
SLAMF7	blue	blue	0.147989	-0.052276	0.335044	-0.0974411	0.184746	0.0570082	0.0692108	-0.0102265
LY9	blue	blue	-0.00353034	-0.00174	0.111155	0.0158247	0.0496119	-0.00777139	0.0123671	0.104259
CD244	blue	blue	0.153713	-0.0600151	0.298648	-0.0844158	0.341366	0.0836067	0.015987	-0.0299476
F11R	green	green	-0.0490682	-0.0211466	-0.248097	-0.0732984	-0.0389899	-0.095558	-0.142132	0.0107495
TSTD1	grey	grey	0.142996	-0.0108329	0.187503	0.0207605	0.0572607	0.129537	0.0963223	-0.00889371
USF1	grey	grey	0.0450359	-0.0192659	0.0593739	-0.0112501	0.00885256	-0.00953023	0.0470739	-8.11196e-05
ARHGAP30	blue	blue	0.219205	-0.124458	0.383866	0.0808033	0.225098	0.0550191	0.18057	-0.0438708
PFDN2	turquoise	turquoise	0.119886	0.0178642	0.0235338	0.00823791	-0.0437571	0.0437942	0.0544544	-0.0151732
NIT1	grey	grey	0.0637489	0.00982667	0.0638639	0.031242	0.0136312	0.0609186	0.00605316	0.0321293
DEDD	grey	grey	0.0418896	0.00615758	0.0394886	0.000116984	0.0239707	-0.00550677	0.0227933	-0.00416803
UFC1	turquoise	turquoise	0.0612778	0.114078	0.0222253	0.0196303	0.0409182	-0.0711081	-0.0534603	-0.0352913
USP21	grey	grey	0.0777109	-0.0518504	0.0612013	0.0192371	0.059336	0.0252263	-0.00883959	-0.0350547
PPOX	grey	grey	0.073583	-0.0417935	0.0835436	0.0367403	0.0776545	0.0296516	0.0543278	-0.0019255
B4GALT3	grey	grey	0.0539533	-0.0154346	0.059285	0.0364864	0.0321245	0.0328574	0.0441181	0.00475463
NDUFS2	turquoise	turquoise	0.0605298	0.0295057	-0.0197798	0.0364447	0.0119585	-0.0119942	-0.0104849	-0.000757115
FCER1G	brown	brown	0.190372	-0.0443231	0.183345	-0.0651	0.654841	0.0526875	-0.00972182	-0.0327161
TOMM40L	grey	grey	0.110306	-0.0413115	0.0592605	-0.000653303	0.08634	0.0385138	0.0415983	0.0786692
SDHC	turquoise	turquoise	0.0822189	0.0443688	-0.0283848	-0.0107987	0.035847	0.021615	-0.0775743	0.0315887
FCGR2A	grey	grey	0.00330659	-0.0347307	-0.0192522	-0.0144987	0.00602098	0.00987159	0.0153036	0.003433
HSPA6	grey	grey	0.0226857	-0.0299431	0.0702708	0.0173346	-0.00388118	0.00203056	0.039498	-0.0112595
FCGR3A	brown	brown	0.19649	-0.0317239	0.257439	-0.0961909	0.709775	0.0896037	-6.89043e-06	-0.0614805
FCGR3B	brown	brown	0.0651239	0.00110846	0.110206	-0.067628	0.32386	0.0244967	9.88043e-05	-0.0216994
FCGR2B	green	green	0.0139784	0.0228605	-0.0133137	-0.00718831	-0.00335044	-0.0062104	0.0031924	0.254468
FCRLA	green	green	-0.00566037	-0.0125841	-0.0449486	-0.0206354	-0.0230215	-0.00923774	0.0432947	0.427944
FCRLB	brown	brown	0.0396767	-0.0182354	0.0598534	-0.0261712	0.175591	-0.033949	-0.00685445	-0.0162039
DUSP12	grey	grey	0.109407	-0.030907	0.052628	-0.0286953	0.0411751	0.0266722	0.022501	0.0287963
ATF6	grey	grey	0.0838893	-0.0310141	0.0406809	0.0487667	0.0313481	0.0692107	0.0302276	0.01645
SH2D1B	brown	brown	0.162124	-0.00795563	0.189212	-0.0721978	0.654409	0.0152718	-0.00927286	-0.0368288
UHMK1	grey	grey	0.157409	-0.0289854	0.175669	0.0149991	0.172867	0.025034	0.0552824	-0.0129373
UAP1	grey	grey	0.107889	-0.0279932	0.063851	-0.0384992	0.0991021	0.0127408	-0.0198235	-0.0266768
HSD17B7	blue	blue	0.0899398	-0.064669	0.100684	0.0499846	0.0361265	0.0606881	0.062016	0.00502628
NUF2	yellow	yellow	0.0870074	-0.179473	0.146611	0.0717052	-0.0577861	0.0839528	0.440958	0.0571445
MGST3	grey	grey	0.176083	-0.0652486	0.149251	-0.0454249	0.143761	0.159703	0.0127888	-0.026597
ALDH9A1	turquoise	turquoise	0.0848574	0.031184	0.0174435	-0.00248268	0.0641726	0.0444234	-0.00836771	-0.0249075
TMCO1	grey	grey	0.194234	-0.0883868	0.161853	0.0688522	0.0972966	0.0394237	0.0620305	0.00797676
UCK2	grey	grey	0.0676521	0.0304269	-0.0111234	0.0194095	0.0159258	0.0823758	-0.0125633	-0.0099916
POGK	grey	grey	0.0675069	-0.00801053	0.0405868	-0.00690375	0.044353	0.0629107	0.0101346	0.00143447
TADA1	brown	brown	0.0373956	-0.0106985	-0.0346092	-0.0391197	0.0451995	0.00448405	-0.0385291	-0.0168812
GPA33	grey	grey	0.0618395	-0.0385505	0.0340151	-0.0162467	0.0303611	0.0447855	0.0148195	-0.0174661
POU2F1	grey	grey	0.0961099	-0.0458611	0.098258	-0.0138219	0.0212228	0.0239944	0.111762	0.0171402
CD247	blue	blue	0.325638	-0.167835	0.541329	0.102532	0.496977	0.217648	0.19442	-0.0901656
CREG1	turquoise	turquoise	-0.00903262	0.0458182	-0.113045	-0.0395014	-0.00622539	-0.0816716	-0.0891781	-0.0113756
RCSD1	blue	blue	0.205378	-0.086895	0.29639	0.154239	0.205876	0.101551	0.19623	0.092139
MPZL1	green	green	-0.0307291	-0.0190526	-0.201664	-0.0578205	-0.0394196	-0.0976643	-0.116949	0.0364715
MPC2	grey	grey	0.0994953	0.0151395	0.102756	0.0280356	0.0390814	0.18022	0.0529517	0.0153592
DCAF6	red	red	0.078939	-0.0177122	-0.0285334	0.0754905	-0.0142572	-0.0271814	0.00150508	0.0260548
TIPRL	grey	grey	0.145217	-0.0293005	0.126171	0.0346453	0.0206107	0.0581258	0.0875042	-0.0103772
SFT2D2	grey	grey	0.091694	-0.0645338	0.063638	0.0231227	0.0729934	0.0652066	0.0544814	0.0410685
XCL2	blue	blue	0.118941	-0.0914784	0.265914	-0.0603295	0.200855	0.11491	0.155738	-0.0304896
XCL1	grey	grey	0.0835081	-0.0637907	0.215552	-0.0452442	0.084578	0.101138	0.132588	-0.0258372
ATP1B1	green	green	-0.0262704	-0.0333447	-0.320168	-0.0321224	-0.0997526	-0.165023	-0.210351	0.023502
NME7	grey	grey	0.0189245	-0.00949407	0.0418611	-0.00640546	0.0111024	0.00795751	-0.0196104	-0.0220598
BLZF1	grey	grey	0.0743752	-0.0854575	0.0703422	0.0184016	0.0154835	0.0177218	0.0358348	0.00613857
SLC19A2	grey	grey	0.0529457	-0.0659795	-0.0174046	0.0394844	-1.57993e-05	-0.0103331	-0.000235281	0.0178512
F5	red	red	0.0783888	-0.0487064	0.0135343	0.327246	-0.0583608	0.000708254	0.0639395	0.0116571
C1orf112	yellow	yellow	0.0782685	-0.105194	0.0775512	0.0746496	0.00591737	0.159813	0.186491	-0.0206915
SELL	grey	grey	0.14367	-0.0259955	0.151684	0.34197	0.0632226	0.0394632	0.0974618	0.0394334
METTL18	brown	brown	0.063279	-0.00656027	0.042545	0.00431538	0.140888	0.00737269	-0.00945407	0.0390023
SCYL3	grey	grey	0.0161762	-0.0306488	0.0259521	0.00747589	0.024994	-0.00907652	0.0146968	0.0824304
KIFAP3	grey	grey	0.104745	-0.0356518	0.0470418	0.0567495	0.10079	0.0252979	0.0384937	-0.0313439
GORAB	black	black	0.0160069	-0.0307507	-0.0326193	0.0344416	-0.00808605	0.0365566	0.0105946	0.00108973
FMO4	grey	grey	0.0233924	-0.0640694	-0.0132519	0.00784904	0.0220555	-0.0397785	-0.00738481	0.0695783
PRRC2C	blue	blue	0.258383	-0.221386	0.250425	0.0814972	0.112657	0.0623929	0.105977	0.00598738
VAMP4	grey	grey	0.115236	-0.0218324	0.124725	0.0202202	0.142401	-0.000736784	-0.00740754	-0.0188957
METTL13	grey	grey	0.0474986	-0.04803	0.0238523	-0.0130459	0.0365089	-0.0184039	0.0322969	-0.0223071
PIGC	grey	grey	0.10309	-0.0175469	0.105615	-0.0591287	0.11573	0.0922631	0.0658729	0.00482632
SUCO	blue	blue	0.122432	-0.117829	0.172031	0.0147546	0.0205252	0.0649915	0.143447	-0.0323944
FASLG	blue	blue	0.0890241	-0.135461	0.3376	-0.102393	0.0594517	0.0922834	0.111897	-0.0303477
TNFSF4	blue	blue	0.163332	-0.149305	0.256552	-0.0179883	-0.0669964	0.179396	0.140604	0.00507402
PRDX6	grey	grey	0.104225	0.0831809	0.0831267	-0.0873159	-0.00308524	0.126659	0.0320574	0.0301006
KLHL20	blue	blue	0.0992966	-0.0694909	0.115392	0.0138339	0.0248071	0.0204884	0.0602623	0.0377095
CENPL	yellow	yellow	0.0873441	-0.130575	0.124035	0.0165001	0.00380122	0.147233	0.21433	-0.000637658
DARS2	grey	grey	0.0322341	-0.0230682	0.0265643	0.0402369	-0.0166324	0.0485501	0.0942903	-0.000776233
ZBTB37	grey	grey	0.025769	0.00059155	0.044097	0.0253619	0.031999	-0.0326071	0.00498572	0.00324686
RC3H1	blue	blue	0.123158	-0.139993	0.130156	0.0708931	0.0299246	-0.00588843	0.0492392	0.0300438
RABGAP1L	blue	blue	0.137984	-0.152967	0.19126	0.0737956	0.0383563	0.0728972	0.121426	0.084665
CACYBP	blue	blue	0.205938	-0.131954	0.227905	0.19095	-0.0151115	0.170535	0.149331	-0.0196775
MRPS14	grey	grey	0.12556	-0.0108268	0.0769238	0.0481945	0.0656521	0.0454323	0.0300632	-0.000620143
KIAA0040	blue	blue	0.0865343	-0.1115	0.143018	0.0567616	0.076337	0.0805681	0.115126	0.0688854
RFWD2	grey	grey	0.111215	-0.029003	0.0386478	0.0156049	0.0415448	0.00735908	0.00556945	-0.00301794
RALGPS2	green	green	-0.0637671	-0.0316996	-0.114647	-0.0402219	-0.0287529	-0.0664483	-0.07138	0.158704
FAM20B	grey	grey	0.0347924	-0.0130073	0.014236	0.0133863	0.00647856	0.0468522	0.0401554	-0.0328739
TOR3A	blue	blue	0.141412	-0.0709067	0.148181	0.0304745	0.0769241	0.177875	0.0709276	-0.00435949
ABL2	grey	grey	0.0344545	-0.101714	-0.0535279	0.0139619	0.00878307	-0.045655	-0.0279528	0.0145546
SOAT1	grey	grey	0.122974	-0.0932637	0.0991461	0.110423	0.0669223	0.0417638	0.0464143	0.0274614
TOR1AIP2	grey	grey	0.0849634	-0.151139	0.00340649	0.0636917	0.0358197	-0.0060313	0.00395172	-0.0139471
RP11-533E19.7	grey	grey	0.0378222	-0.0512556	0.0134504	-0.00765552	0.0344246	-0.0303843	0.0164638	-0.0107443
TOR1AIP1	blue	blue	0.146512	-0.132623	0.237268	0.0571463	0.0733715	0.110704	0.0968052	-0.0164269
CEP350	blue	blue	0.196566	-0.187602	0.24164	0.103392	0.0886449	0.0875777	0.204005	0.00448659
QSOX1	grey	grey	0.132829	-0.0913519	0.0776367	0.0237401	0.0328956	0.0553805	0.00930685	-0.00686454
ACBD6	turquoise	turquoise	0.0616356	0.0377743	-0.0457588	-0.0194606	-0.0141375	0.0482816	-0.0316949	0.0230562
XPR1	grey	grey	0.0551987	-0.0647839	0.0528487	0.00887756	-0.00320992	-0.00123405	0.0307986	-0.0196697
STX6	red	red	0.031513	-0.0123723	-0.0270344	0.0715122	-0.033108	-0.048624	-0.025465	-0.00400255
MR1	grey	grey	0.158247	-0.102484	0.112777	0.0577381	0.0848865	0.0171067	0.0372043	-0.0110811
IER5	blue	blue	0.123003	-0.107875	0.107936	0.0937408	-0.0131151	0.0740935	0.111735	-0.0202008
GLUL	turquoise	turquoise	0.00753023	0.00494887	-0.182445	-0.158254	0.0336907	-0.126544	-0.14571	-0.000191251
RNASEL	grey	grey	0.0705615	-0.0826643	0.08292	0.0201267	0.0405235	0.0331632	0.0226973	0.0199911
RGS16	grey	grey	0.0500798	-0.0649135	-0.00903954	0.0348729	-0.040346	0.0196865	0.0572272	0.0871326
NPL	turquoise	turquoise	-0.0370508	0.0575504	-0.163842	-0.069218	-0.0441113	-0.057503	-0.0950043	0.0266387
DHX9	blue	blue	0.158735	-0.10508	0.15534	0.0159452	0.091744	0.15849	0.0511842	-0.0194726
SMG7	grey	grey	0.151301	-0.0907249	0.148896	0.00308279	0.0494798	0.0224283	0.0533643	0.0087706
NCF2	grey	grey	-0.00565777	-0.00995336	-0.0470737	-0.0217083	0.00229227	-0.0272688	-0.0414066	0.00830477
ARPC5	blue	blue	0.300379	-0.109901	0.394487	0.0466539	0.190793	0.201149	0.229361	0.0348992
COLGALT2	grey	grey	0.0372944	-0.0561799	0.0637686	-0.0374206	0.0960224	-0.00743224	-0.0354825	0.00331676
TSEN15	blue	blue	0.173295	-0.0276494	0.212458	-0.00364178	0.127485	0.150579	0.056422	-0.0194398
C1orf21	brown	brown	0.124943	-0.028816	0.195005	-0.116848	0.379326	0.112559	0.0044879	-0.0368116
EDEM3	blue	blue	0.112467	-0.121978	0.153524	0.0481295	0.00987753	0.0241092	0.120473	-0.00440618
FAM129A	blue	blue	0.172165	-0.164922	0.279746	0.18881	0.00911402	0.155074	0.166726	-0.031998
RNF2	grey	grey	0.0752687	0.0180267	0.036019	0.0615313	0.0373792	0.00161591	-0.0359776	-1.90849e-05
TRMT1L	grey	grey	0.0619821	-0.0199008	0.0206009	0.144561	0.0147387	0.00150206	0.0192678	0.00714962
SWT1	grey	grey	0.0106479	-0.0597456	-0.0443465	0.0225312	-0.0268102	-0.0354055	-0.00863439	0.0346377
IVNS1ABP	blue	blue	0.128973	-0.130203	0.137068	0.0428183	0.0765734	0.0733063	0.112549	0.0159297
TPR	blue	blue	0.265644	-0.167759	0.261962	0.108537	0.0905346	0.177628	0.199172	0.0255937
C1orf27	grey	grey	0.0120277	-0.0645756	0.00420528	-0.00278049	-0.00669044	-0.0587224	0.00807579	-0.000708492
RGS18	grey	grey	0.0410903	0.0181126	0.0407312	0.0113008	0.0352813	0.00524284	0.00838212	-0.0142687
RGS1	blue	blue	0.189283	-0.247439	0.409755	0.281718	-0.179701	0.188147	0.287059	0.10999
RGS2	blue	blue	0.11978	-0.140067	0.275437	0.0742112	-0.0864933	0.118847	0.168875	0.12574
UCHL5	grey	grey	0.186695	-0.0255064	0.158519	0.065759	0.1346	0.150252	0.044276	-0.0101602
TROVE2	blue	blue	0.176547	-0.118342	0.150948	0.0647731	0.103245	0.0628595	0.0740039	-0.0191554
GLRX2	turquoise	turquoise	0.100332	0.0170656	0.0125895	0.0377372	0.0275092	0.0635042	-0.0414161	0.00141892
CDC73	blue	blue	0.115372	-0.0589068	0.146231	0.0887394	0.0249803	0.039511	0.0563011	-0.0220036
CFH	grey	grey	0.106129	-0.16852	-0.0780241	0.000341963	0.0634712	-0.0833996	-0.0954274	0.0812315
ZBTB41	brown	brown	0.0413646	-0.110576	-0.00748327	-0.00702186	0.0171813	0.00743341	-0.0318834	0.0105682
DENND1B	blue	blue	0.15351	-0.102028	0.236923	0.0235514	0.0520238	0.0519978	0.101972	0.0129403
NEK7	blue	blue	0.136447	-0.0904982	0.221767	0.0644982	0.0406708	0.0950539	0.186717	0.0112573
PTPRC	blue	blue	0.379782	-0.261938	0.748435	0.242908	0.296143	0.267847	0.340995	-0.0251065
RP11-553K8.5	blue	blue	0.0088226	-0.0615111	0.116145	0.00703638	0.000624811	-0.0140197	0.0449497	-0.00475436
MIR181A1HG	grey	grey	0.0666459	-0.0721203	0.106618	0.137095	0.0300267	0.0147539	0.145908	0.0727327
ZNF281	grey	grey	0.124158	-0.0585346	0.109749	0.108142	0.0316459	-0.0101136	0.0559039	0.0418952
DDX59	blue	blue	0.0884369	-0.0510941	0.121056	0.0118731	0.00116346	0.0801792	0.101965	-0.00994265
GPR25	blue	blue	0.0911848	-0.102989	0.198918	-0.0132411	-0.0169402	0.111573	0.0972429	-0.0112465
KIF21B	blue	blue	0.0407787	-0.0420958	0.147004	0.0114517	0.0399065	0.0118825	0.0856113	-0.042926
TMEM9	turquoise	turquoise	0.0133289	0.0589842	-0.089656	-0.0420304	-0.00789257	0.0013661	-0.0540511	0.0342938
CSRP1	grey	grey	0.145792	-0.00819688	0.0782448	0.01231	0.0250146	0.12209	0.00237069	-0.00332822
IPO9	grey	grey	0.126087	-0.0556119	0.0904495	0.0469817	0.0271112	0.112871	0.0573747	0.0306256
TIMM17A	grey	grey	0.155443	-0.0625737	0.105021	0.0845051	0.00931592	0.0686485	0.0936367	0.0482652
RNPEP	turquoise	turquoise	0.0475584	0.0121721	-0.0238508	-0.0102693	0.0636724	-0.0204816	-0.0210435	-0.0446324
ARL8A	grey	grey	0.0748162	-0.0421122	0.057929	-0.0245836	0.0604342	0.0244949	0.033323	-0.0228051
PTPN7	blue	blue	0.219837	-0.194292	0.369733	0.197667	0.0109354	0.15944	0.249654	-0.00752892
LGR6	brown	brown	0.0531029	0.0140195	0.0896862	-0.0252644	0.151333	0.0499756	-0.00755358	-0.0350918
UBE2T	black	black	0.163402	-0.134856	0.173723	0.0463817	-0.0293539	0.459669	0.372026	-0.00477527
PPP1R12B	grey	grey	0.0664608	-0.106752	0.0878495	0.00496913	0.0920636	0.0953526	0.101931	-0.0323244
KDM5B	grey	grey	0.123067	-0.0894462	0.0111396	0.133596	-0.0457427	-0.0908534	-0.0264126	0.0261688
RABIF	blue	blue	0.135479	-0.0435858	0.164654	0.0202996	0.0754415	0.139238	0.0919637	-0.0603391
KLHL12	grey	grey	0.0688073	0.0222313	0.0359607	0.00438698	0.0678188	0.00409404	-0.0263288	-0.0159921
ADIPOR1	grey	grey	0.117404	-0.0241602	0.049817	0.0145214	0.0508943	0.11922	-0.0149676	-0.0267343
CYB5R1	grey	grey	0.0800916	-0.023159	-0.0010414	0.029238	0.0257545	0.0107018	-0.0195535	0.0216941
TMEM183A	grey	grey	0.0624561	0.029943	0.0327643	-0.0282492	0.0472392	-0.015764	0.0146307	0.0296986
BTG2	grey	grey	0.0274608	-0.14383	0.0452893	0.0744275	-0.0122333	0.0245246	0.0530452	0.111256
ATP2B4	blue	blue	0.156453	-0.207024	0.296137	0.0606398	0.0894608	0.0260472	0.159701	-0.0614271
LAX1	blue	blue	0.0536997	-0.0587053	0.171263	0.103744	-0.000359303	0.0167501	0.0665872	-0.0265737
ZC3H11A	grey	grey	0.0756477	-0.147369	0.0191967	0.0484768	0.012926	-0.076511	0.0148895	-0.0167159
SNRPE	turquoise	turquoise	0.0971518	0.157066	-0.062532	-0.0142159	0.00679884	0.0650719	-0.0764455	-0.000406915
PPP1R15B	grey	grey	0.0690856	-0.0746806	0.0774827	0.0476314	-0.00459305	0.00373986	0.061894	-0.00262574
PIK3C2B	grey	grey	-0.0128002	-0.00710661	-0.0474393	-0.00595889	0.000187161	-0.0163797	-0.00101819	0.0759616
MDM4	grey	grey	0.101909	-0.0715837	0.0598903	0.011959	0.067175	-0.0172524	0.0296146	0.0710677
RBBP5	blue	blue	0.0373723	-0.0591404	0.0824762	0.0253691	0.00307924	0.0467937	0.0582535	0.0162057
DSTYK	grey	grey	0.0714516	-0.0716624	0.0445481	0.024853	0.0154933	0.0119501	0.00574805	0.00399539
NUAK2	brown	brown	0.0148185	-0.0729866	-0.113168	-0.0189928	0.00752827	-0.0466101	-0.083289	0.00139898
ELK4	blue	blue	0.108601	-0.0950663	0.113402	0.0279062	0.0125453	0.0359316	0.0266352	0.0272301
NUCKS1	yellow	yellow	0.249969	-0.171042	0.22784	-0.00685231	0.152568	0.188976	0.312461	-0.015779
RAB29	blue	blue	0.136399	-0.0384256	0.223925	-0.00165751	0.220784	0.0442509	0.0453584	-0.0127349
SLC41A1	grey	grey	0.0374473	-0.065997	0.0151677	0.0477429	0.0201323	-0.00462142	-0.0186207	-0.0417343
C1orf186	grey	grey	-0.00217346	-0.0154315	-0.0780363	-0.0188262	-0.00518144	-0.0339882	-0.0316708	0.115681
SRGAP2	blue	blue	0.0998612	-0.115514	0.151178	0.0248159	0.0264137	0.0425611	0.105955	0.0113724
IKBKE	grey	grey	0.0803155	-0.00180624	0.0318872	0.0814189	0.00527731	-0.0214896	-0.0274273	0.0101686
RASSF5	blue	blue	0.25499	-0.104295	0.327314	0.225308	0.144661	0.136086	0.11781	-0.0228562
EIF2D	grey	grey	0.0410849	0.0466209	0.000834771	0.0166473	0.00174074	-0.0119214	0.0224698	0.0273686
MAPKAPK2	grey	grey	0.120473	-0.0682795	0.0732042	0.0825043	0.0154865	0.00594186	0.0606866	-0.0286203
FCMR	grey	grey	0.111599	0.00830064	0.179112	0.18524	0.222925	0.0458346	0.039929	0.0181921
YOD1	grey	grey	0.0441755	-0.046802	0.0210922	0.021876	0.0376257	-0.0343375	0.0178396	-0.000605079
CD55	grey	grey	0.0916391	-0.105017	0.0844266	-0.0268341	0.126394	-0.0428402	-0.02221	0.0423383
CR2	green	green	-0.00104328	0.00371859	-0.0378523	-0.0130259	-0.0275506	-0.0125235	0.0410408	0.391755
CR1	green	green	0.0116344	0.0196442	-0.0100003	-0.0120513	-0.00871454	-0.0172905	0.00713759	0.259587
CD46	brown	brown	0.157691	-0.127759	0.0505765	0.0360496	0.0913795	0.0183896	-0.0112495	0.0142478
C1orf132	grey	grey	0.0564556	-0.0775364	0.0170843	0.0568225	0.0130419	0.0276457	0.00948023	0.0290643
G0S2	grey	grey	0.0045042	-0.0284835	-0.0116814	0.0260955	-0.034582	0.0536295	0.0507548	0.0120784
TRAF3IP3	blue	blue	0.226287	-0.0973047	0.413544	0.140677	0.228191	0.0719122	0.151007	-0.0208924
DIEXF	grey	grey	-0.0138696	0.0375897	0.00352231	0.00931081	-0.0101034	0.00817231	-0.00622783	-0.0170717
RCOR3	grey	grey	0.0971925	-0.0845923	0.0986585	0.050624	0.0101382	0.0542105	0.10549	0.0358951
TRAF5	blue	blue	0.13833	-0.122498	0.23806	0.0633822	0.0552518	0.112893	0.0720028	0.0432772
LINC00467	turquoise	turquoise	0.012985	0.0247791	-0.0335175	0.083156	-0.0282819	-0.00329621	-0.00677021	0.0353668
SLC30A1	grey	grey	0.0576927	-0.110282	0.0753784	0.040773	0.00686366	-0.0359868	-0.00352585	0.00554831
LPGAT1	brown	brown	0.118754	-0.043839	0.0582486	-0.0260716	0.199859	0.0525539	-0.0128557	0.0124224
INTS7	grey	grey	0.0585203	-0.0225673	0.0640361	-0.00620219	0.0626558	0.0926229	0.0520989	0.0180233
PPP2R5A	blue	blue	0.11888	-0.0669807	0.194394	0.0706558	0.155071	0.0227852	0.0582744	-0.0282679
TMEM206	grey	grey	0.0810459	-0.0198183	0.0398944	-0.0048193	0.0774742	0.0333981	0.0156869	0.0103999
NENF	grey	grey	0.0788279	0.0255432	0.0228977	-0.00996288	5.59554e-05	0.118318	0.0148886	-0.0690509
ATF3	grey	grey	0.0178495	-0.184261	-0.0626614	-0.00342659	-0.100052	0.0520876	0.0452897	-0.00360773
NSL1	grey	grey	0.141996	-0.0242256	0.108074	0.0274401	0.0674395	0.130047	0.100791	0.0590936
TATDN3	turquoise	turquoise	0.0304346	0.00796186	-0.0200428	-0.0223164	-0.0157887	-0.0215402	-0.0334631	0.023223
FLVCR1-AS1	grey	grey	0.0642965	-0.0115134	0.0593144	0.0725201	-0.013111	0.0185253	0.0539225	-0.0124653
FLVCR1	grey	grey	0.0254806	-0.0217825	0.00412407	0.0652368	-0.000278656	0.0446608	0.0269699	0.0034318
ANGEL2	grey	grey	0.0729363	-0.0362169	0.0806129	0.0608814	0.0248652	-0.0538113	0.0448848	-0.0166869
RPS6KC1	grey	grey	0.0361365	-0.0426328	0.0496063	0.00898702	0.043469	-0.00378713	0.0123449	0.0127148
SMYD2	turquoise	turquoise	0.0520781	0.0264132	0.0322223	-0.0130295	0.0460052	0.069046	0.0349542	0.0370199
CENPF	yellow	yellow	0.0956164	-0.220702	0.244273	0.0579701	-0.0628193	0.0413906	0.562846	0.0408001
GPATCH2	grey	grey	0.0841906	-0.0531419	0.0522344	0.0372207	0.0140914	0.0127061	0.0462634	-0.00545977
RRP15	turquoise	turquoise	0.0508434	0.026606	-0.0328812	-0.0140051	0.00799599	-0.0151445	-0.0496507	0.00903253
LYPLAL1	turquoise	turquoise	0.0168207	0.0731494	-0.118295	-0.0161782	-0.0151534	-0.0496171	-0.0891399	0.028825
EPRS	grey	grey	0.145427	-0.0432727	0.0761733	0.0574186	0.0692751	0.0629335	0.0031181	-0.0107944
BPNT1	grey	grey	0.068777	0.000815806	0.0323471	-0.00636345	0.0527929	0.0457345	0.0054508	0.05251
IARS2	turquoise	turquoise	0.0485721	0.0278826	-0.00562597	0.00492062	0.00745029	-0.00425382	-0.0384733	0.026653
RAB3GAP2	grey	grey	0.100478	-0.0653212	0.0868276	0.00175688	0.0159115	-0.0286795	0.0283238	-0.00336883
DUSP10	blue	blue	0.0580237	-0.0837442	0.129797	0.0683627	-0.0367517	0.00253011	0.0343836	0.000275442
TAF1A	grey	grey	0.0405678	-0.0212296	0.0185994	0.0319465	-0.0155913	0.0291688	0.0321593	-0.00358122
MIA3	blue	blue	0.163513	-0.131252	0.142726	0.0721736	0.0676345	0.0147495	0.01403	0.0115466
AIDA	grey	grey	0.088176	0.0123886	0.0955752	0.030005	0.0462892	0.0778954	0.0453274	-0.0149051
BROX	grey	grey	0.10426	-0.0728461	0.057412	0.0880364	0.0733267	0.0119639	0.0392105	0.00600217
FAM177B	grey	grey	-0.0389386	-0.0253578	-0.0264283	0.00086736	-0.00317201	-0.0147764	-0.0307017	0.0605818
RP11-452F19.3	grey	grey	0.014956	0.0344864	0.0068969	0.00201862	0.0348176	0.0363883	0.00655422	0.00163343
CAPN2	blue	blue	0.173446	-0.077671	0.285043	0.0284152	0.192166	0.0705182	0.0645858	-0.0532697
TP53BP2	grey	grey	0.0610745	-0.0940382	0.0273103	0.0302648	0.022652	-0.00525679	0.0357891	-0.0126776
FBXO28	grey	grey	0.0874036	-0.0157324	0.0892661	-0.00716968	0.0286584	-0.00745164	0.0416687	-0.00332622
DEGS1	grey	grey	0.167015	-0.11242	0.0975437	-0.0174025	0.0241941	0.0665559	0.0099384	0.0490114
NVL	grey	grey	0.0659567	-0.0303784	0.0496463	0.0479013	0.0279667	0.0458909	0.0353692	0.00452664
CNIH4	grey	grey	0.0828387	-0.0432051	0.070625	-0.0100273	0.0187036	0.0251303	0.101775	0.0428728
WDR26	blue	blue	0.100978	-0.115157	0.12435	0.0865552	0.0623813	-0.02607	0.0410302	-0.0176372
LBR	blue	blue	0.217018	-0.172291	0.282572	0.109017	0.104265	0.166176	0.275263	0.0350577
SRP9	turquoise	turquoise	0.124038	0.112893	-0.0231328	-0.00400953	0.0508179	0.0984287	-0.0213553	0.0379403
TMEM63A	grey	grey	0.0198186	0.0371584	0.0172275	0.03404	0.0694626	-0.00810125	-0.000198897	-0.0221135
PYCR2	grey	grey	0.122141	-0.030992	0.0872537	-0.00198276	0.0629968	0.0795325	0.0362195	0.0197822
SDE2	grey	grey	0.0770919	-0.0454885	0.0830823	0.055912	-0.0101793	0.0128921	0.0351012	0.0188109
H3F3A	turquoise	turquoise	0.165098	0.131344	0.0161736	0.0551098	0.162116	0.12929	0.0450862	0.0511329
ACBD3	grey	grey	0.066673	-0.0558409	0.035241	-0.00407001	0.00761862	-0.00866321	0.0106184	-0.0113697
LIN9	grey	grey	0.073031	-0.033154	0.0717945	0.00268012	0.0472175	0.139535	0.1273	-0.0290675
PARP1	grey	grey	0.191066	-0.0132016	0.107907	0.0637321	0.0568747	0.151786	0.0373407	0.0562208
ITPKB	grey	grey	0.118049	-0.0525807	0.0965418	0.0612266	0.0967052	0.0435553	0.0330703	0.0206002
PSEN2	grey	grey	0.028485	-0.00719269	-0.0156043	0.0457842	0.0167223	-0.0511435	-0.0290386	-0.00791413
ADCK3	turquoise	turquoise	0.0259048	0.0351265	-0.0564936	0.0382833	0.00275983	0.0207122	-0.0146038	-0.00735641
ZNF678	turquoise	turquoise	-0.00303276	0.00350729	-0.0129122	-0.0419434	-0.00383743	-0.0234143	0.00379852	0.034342
SNAP47	grey	grey	0.0493289	0.0158912	0.0347814	-0.022566	-0.0178369	0.0439226	-0.0366798	-0.0303482
JMJD4	turquoise	turquoise	-0.00881139	0.0772117	-0.0631542	-0.029545	-0.0166995	-0.00954993	-0.0406788	-0.0136946
ARF1	grey	grey	0.191081	-0.0152934	0.188007	0.000150964	0.109576	0.0422576	0.0462084	-0.00652767
C1orf35	grey	grey	0.0842329	-0.0302864	0.0692172	0.0393157	0.0139966	0.149589	0.0923857	-0.00297207
MRPL55	grey	grey	0.0701032	0.0015901	0.0202441	-0.0168053	-0.00573743	0.0212563	-0.00911423	-0.0261008
GUK1	blue	blue	0.202449	-0.0415714	0.263825	0.0396857	0.104491	0.122705	0.0858584	-0.0294001
IBA57	grey	grey	0.0180933	-0.0614819	-0.0160033	0.00648462	0.000193181	-0.0255373	-0.00106351	-0.0302229
OBSCN	turquoise	turquoise	-0.0616265	0.0564898	-0.105415	-0.0696917	-0.0632165	-0.0582829	-0.0172458	-0.0178458
TRIM11	grey	grey	0.146848	-0.093647	0.127572	0.0255197	0.0582	0.0856897	0.0874541	0.00405549
HIST3H2A	grey	grey	0.073379	-0.0552507	0.0927042	0.0220239	0.0290483	-0.0110234	0.10757	-0.0283011
RNF187	grey	grey	0.13237	0.0010122	0.0997761	0.0696041	0.039245	0.0827758	0.00710309	-0.0552421
RAB4A	grey	grey	0.0688632	0.055819	0.0141644	-0.0203699	0.0670672	0.00998606	-0.0191703	0.0216342
CCSAP	grey	grey	0.0504487	-0.0300442	0.075586	0.0442342	0.0401041	0.0015934	0.0945452	0.00821565
NUP133	grey	grey	0.0843712	-0.0546847	0.0792537	0.00512201	0.0349277	0.0570071	0.0399675	0.0174085
ABCB10	grey	grey	0.103924	-0.0684142	0.0824746	0.0159494	0.0523077	0.0714559	0.0280464	0.013054
TAF5L	grey	grey	0.0667641	-0.0312296	0.0649216	0.029412	0.0442997	0.0420913	0.0330626	-0.0124513
URB2	grey	grey	0.0154379	-0.0730957	-0.00221102	0.00437644	-0.015426	-0.014199	-0.040476	-0.0252777
GALNT2	grey	grey	0.0901869	-0.0801487	0.114183	-0.017266	0.025245	0.0385937	0.00360959	-0.0202562
COG2	grey	grey	0.0708176	0.00614475	0.0270038	-0.00119254	0.00634102	-0.00147654	-0.0315206	-0.00925828
TTC13	grey	grey	0.0692064	-0.065493	0.100599	0.0340703	0.0335173	0.0432586	-0.00421633	-0.0185567
ARV1	grey	grey	0.0668072	0.0168923	0.00938531	0.0266038	0.0510063	-0.00520741	-0.0266272	0.0439029
C1orf131	grey	grey	0.125372	-0.032939	0.0944634	0.0459106	0.0345233	0.0547703	0.0999708	0.0699844
GNPAT	grey	grey	0.0573696	0.0119909	0.0192615	-0.0108908	0.0529998	-0.00777604	0.0130741	0.0365141
EXOC8	grey	grey	0.0706207	-0.0738276	0.0799344	0.0426251	0.016737	-0.0163876	0.0327858	0.000360916
SPRTN	grey	grey	0.0477166	-0.0190633	0.0379876	0.0255483	0.013912	0.00325489	0.011533	0.0176188
EGLN1	grey	grey	0.0908044	-0.0574694	0.0170541	0.0443386	0.0489519	0.00876515	-0.0388595	-0.0238564
RP11-295G20.2	turquoise	turquoise	-0.0952599	0.0972037	-0.148399	-0.0287116	-0.057209	-0.0406514	-0.0297884	-0.032251
TSNAX	brown	brown	0.0693881	-0.0355635	0.0552565	0.00619102	0.121695	0.0212981	0.0249804	0.00518233
NTPCR	turquoise	turquoise	-0.0094602	0.107239	-0.0857848	-0.0104922	-0.0188592	-0.0243195	-0.0686819	0.0215601
PCNXL2	grey	grey	0.0397972	-0.0456905	0.0646453	0.00501087	0.00760303	-0.0107448	0.0199888	-0.0297185
RP5-827C21.4	grey	grey	0.0395088	-0.0273744	0.0608625	-0.0128592	0.0634942	-0.0182644	0.0254863	0.0208686
COA6	grey	grey	0.0686168	0.0568954	0.0271523	0.00749085	-0.021711	-0.00313908	0.0512373	0.0329314
TARBP1	grey	grey	0.0221965	-0.0410525	0.011702	-0.0338217	0.00856876	-0.00786918	-0.0167979	0.0279174
IRF2BP2	grey	grey	0.0543479	-0.0642091	0.00298177	0.0123547	0.0215421	-0.0369352	-0.0480209	0.0643831
TOMM20	turquoise	turquoise	0.00964551	0.129032	-0.0433224	-0.0309149	-0.0585209	-0.0742547	-0.0739604	0.0387844
RBM34	grey	grey	0.0900261	-0.0597073	0.0704266	0.0291018	0.0796185	0.00310265	0.042886	-0.0222158
ARID4B	blue	blue	0.225118	-0.177669	0.320403	0.077515	0.0622966	0.0151347	0.112192	-0.0220508
GGPS1	green	green	0.0782762	-0.033687	-0.00834123	0.0651238	0.0133967	0.0138243	0.0246365	0.0665425
TBCE	grey	grey	0.0738198	0.00766277	0.0327766	0.0566826	0.0278331	0.0428262	0.036431	0.0262727
B3GALNT2	grey	grey	0.0504672	-0.0812846	-0.00977493	0.020035	-0.0352277	0.0209351	0.0132835	0.00522981
LYST	blue	blue	0.173989	-0.203831	0.327154	0.0676276	0.0199352	0.145883	0.161504	-0.0212945
GPR137B	blue	blue	0.0856519	-0.0505189	0.120966	0.0708788	-0.0390409	0.0669717	0.0440654	0.00122967
ERO1B	grey	grey	0.0545815	-0.107522	-0.0167012	-0.0217419	-0.040488	-0.0470401	0.0291013	0.00591041
EDARADD	grey	grey	0.027918	-0.0836903	-0.0368038	0.00897044	-0.0389398	0.0242693	0.0157404	-0.034416
LGALS8	blue	blue	0.107924	-0.0457161	0.127451	0.0385951	0.0681156	0.0321079	0.00890741	-0.0145752
HEATR1	grey	grey	0.0523229	-0.0486421	0.0096698	-0.0225109	0.0323048	-0.0102262	-0.00789721	0.0518351
MTR	grey	grey	0.0957398	-0.0486192	0.0750111	-0.00198762	0.0906784	0.0454961	-0.00849397	0.0149213
CHRM3-AS2	grey	grey	0.0485284	-0.0328738	0.04715	0.0626617	-0.0182107	0.0471596	0.0747605	-0.0269468
FH	grey	grey	0.0854765	0.0165343	0.0237638	-0.00740822	0.0349757	0.0925697	0.000111355	0.00576641
KMO	grey	grey	0.0291449	0.00804019	0.0128282	-0.0075677	0.0531612	0.0151486	-0.00543655	0.104739
OPN3	grey	grey	0.0342059	0.0137516	0.0199399	8.14007e-05	0.0302246	0.0423868	0.0136837	-0.0224401
CHML	grey	grey	0.0397245	-0.0331853	0.00414086	-0.0299223	0.00924726	0.0347158	0.0109614	-0.000346081
CEP170	green	green	0.0613463	-0.0307137	-0.0356326	-0.0248378	-0.0609142	-0.0543773	-0.00285578	0.0604954
SDCCAG8	green	green	0.0820428	-0.0383544	-0.0369119	-0.0175132	-0.00650237	0.00153187	-0.00707459	0.00393233
AKT3	grey	grey	0.0924187	-0.042057	0.0629932	0.0208731	0.0758635	0.0215367	-0.000161203	-0.0151699
ZBTB18	green	green	-0.0288624	-0.00357618	-0.0857096	-0.0128062	-0.0348648	-0.0388271	-0.0428647	0.046641
ADSS	grey	grey	0.139604	-0.0517339	0.111489	0.0262493	0.0501779	0.0973163	0.0689095	-0.0125359
DESI2	grey	grey	0.0931205	-0.0137514	0.0291489	0.0233879	-0.00496556	0.00222841	0.0588035	0.0224599
COX20	grey	grey	0.147922	-0.0285105	0.147681	0.0866664	0.0544968	0.0826809	0.116813	0.0207132
HNRNPU-AS1	grey	grey	0.0942149	-0.130014	0.0243654	0.041483	0.036052	0.0283046	0.0787455	-0.00886247
HNRNPU	blue	blue	0.285664	-0.189183	0.220524	0.124887	0.0746823	0.179951	0.176263	-0.0182152
EFCAB2	grey	grey	0.0338009	-0.0769131	0.00325667	-0.0127654	0.0142216	0.00482405	0.038939	0.00921646
SMYD3	turquoise	turquoise	0.0930143	0.00983821	0.0216996	0.0124043	0.0894114	0.0460008	-0.0131165	0.00886619
TFB2M	turquoise	turquoise	-0.000501162	0.0112974	-0.0962196	-0.000907161	-0.0718458	-0.107061	-0.0602561	-0.019771
CNST	grey	grey	0.117855	-0.078898	0.114217	0.159162	0.0411288	-0.0363747	-0.00942301	0.0364584
SCCPDH	grey	grey	0.107139	0.00592239	0.0707608	-0.0635713	0.019736	0.206826	0.0372551	-0.0231828
AHCTF1	grey	grey	0.0777279	-0.102001	0.0286568	0.0428382	0.0170447	0.0405254	0.0789355	0.000755829
ZNF669	grey	grey	0.0338311	-0.0268022	0.043021	0.0358802	0.00564744	0.0384601	0.0337172	-0.0167132
ZNF124	grey	grey	0.00123784	-0.00907423	0.0280014	-0.00922969	-0.00696758	-0.0201526	-0.00106598	-0.00636576
RP11-488L18.10	grey	grey	0.0208988	-0.0301912	0.045022	-0.0179796	0.0624056	0.0179171	0.0127262	-0.022713
RP11-488L18.8	blue	blue	0.0789242	-0.0384602	0.124688	0.0295272	0.0464564	0.0108663	0.0566489	-0.0254898
ZNF496	grey	grey	0.0385716	0.0191635	-0.00656552	-0.0328893	0.0403737	-0.0111832	0.00239547	-0.0135198
NLRP3	grey	grey	-0.0310531	-0.0127123	-0.00271331	-0.0253086	-0.0258699	-0.0208697	0.0227021	0.00725016
SH3BP5L	grey	grey	0.0638175	-0.0495238	0.0582416	-0.0128389	0.0514884	-0.0247804	0.0556325	0.00858644
ZNF672	grey	grey	0.135032	-0.0602046	0.116369	0.0195477	0.0425317	0.139616	0.0526917	-0.014023
ZNF692	brown	brown	0.0176625	-0.0132364	-0.0610167	0.0070687	0.0180978	-0.0375257	-0.0479978	-0.00946637
PGBD2	grey	grey	0.0832353	-0.0159195	0.0272323	0.00728668	0.0388317	0.0557174	-0.00670273	0.0179132
SH3YL1	turquoise	turquoise	-0.0949275	0.166699	-0.322109	-0.103542	-0.0797011	-0.104965	-0.164671	-0.00112132
ACP1	turquoise	turquoise	0.136688	0.0988929	0.0372225	-0.0377795	0.137703	0.0953156	-0.022966	0.0110166
TMEM18	grey	grey	0.0441265	-0.0476434	0.0561657	0.00572111	0.0212602	0.0865154	0.0672115	0.0257914
TSSC1	grey	grey	0.0689951	-0.0196214	0.0959007	0.0154436	0.0907861	0.0225251	0.0159184	0.000932169
TRAPPC12	grey	grey	0.111709	-0.0247239	0.0661069	0.0378689	0.0504897	0.0141099	0.0227541	0.00832619
ADI1	turquoise	turquoise	0.0117665	0.0607514	-0.216838	0.0315914	-0.0185238	-0.0473877	-0.0941165	0.00611054
RNASEH1	grey	grey	0.113389	-0.030559	0.0744028	0.0636667	0.0610858	0.0221745	0.0315682	0.0428588
RNASEH1-AS1	grey	grey	0.0115132	-0.018315	-0.0107258	-0.00695726	-0.0213936	-0.0274001	-0.0274835	-0.00192917
RPS7	turquoise	turquoise	-0.336778	0.690419	-0.371166	-0.184481	-0.148451	-0.213814	-0.331936	-0.0286129
CMPK2	blue	blue	0.143711	-0.140309	0.222744	-0.00741896	-0.000562577	0.142139	0.147441	0.013108
RSAD2	blue	blue	0.145497	-0.14454	0.242136	0.0235299	-0.00444194	0.056563	0.114382	0.00688753
RNF144A	grey	grey	0.0546853	-0.0432936	0.0579614	-0.0400082	0.0654946	0.0438067	-0.00607406	-0.00171743
AC092580.4	blue	blue	0.111502	-0.045375	0.2692	-0.0425248	0.155635	0.148393	0.0657394	-0.0553354
LINC00299	brown	brown	0.124992	-0.0246796	0.12609	-0.0212206	0.346018	0.0750006	0.00195433	-0.0100009
ID2	blue	blue	0.181175	-0.175639	0.32825	0.0311548	0.193334	0.108343	0.139834	-0.0570419
KIDINS220	grey	grey	0.129078	-0.133573	0.125684	-0.0039432	0.123835	0.0327867	0.0207533	0.0296752
ITGB1BP1	blue	blue	0.233965	-0.0621777	0.28538	0.0276466	0.185159	0.206479	0.135858	-0.0193396
CPSF3	grey	grey	0.133497	-0.0357809	0.074007	0.0228569	0.0382708	0.129786	0.0824527	0.0214406
IAH1	blue	blue	0.181588	-0.0686901	0.226524	0.0847972	0.0483278	0.135687	0.107075	0.0338467
ADAM17	grey	grey	0.0944677	-0.0882175	0.0468983	0.0317787	0.0365957	-0.0204209	0.0400259	0.0699235
YWHAQ	blue	blue	0.220473	-0.00126496	0.23457	-0.0317645	0.134352	0.237833	0.148936	-0.00892143
TAF1B	blue	blue	0.143164	-0.0610842	0.187563	0.0285681	0.089755	0.103812	0.104929	0.044161
KLF11	black	black	0.0463298	-0.0145859	-0.0085128	0.00146607	0.0315032	0.0857861	0.0450632	-0.0236035
RRM2	yellow	yellow	0.219522	-0.249496	0.244697	0.0397561	0.039609	0.578296	0.613489	-0.0118045
HPCAL1	grey	grey	0.104233	0.0117752	0.0616836	0.0427098	0.0773504	0.0582359	-0.0324505	0.0156221
ODC1	turquoise	turquoise	-0.00662467	0.025939	-0.088515	-0.0283335	-0.0809729	-0.0290066	-0.0448218	0.0219752
NOL10	grey	grey	0.068438	-0.0151274	0.0315395	0.0344148	0.00901113	0.0233645	0.0131295	-0.025837
PDIA6	grey	grey	0.25349	-0.123572	0.150374	0.0366664	0.127758	0.0952322	0.0368297	0.0267156
PQLC3	grey	grey	0.183821	-0.0799872	0.191629	0.0179531	0.182098	0.13595	0.0528057	0.00194717
ROCK2	grey	grey	0.0927723	-0.0874637	0.070716	0.0333565	0.0311833	0.0619249	0.0494261	-0.00109071
E2F6	grey	grey	0.0918457	-0.0437877	0.0297722	0.0152952	-0.0270282	0.077932	0.0360213	-0.0331384
LPIN1	blue	blue	0.12767	-0.128197	0.183283	0.09338	0.049132	0.0223287	0.0446423	0.0270598
TRIB2	grey	grey	0.0928524	-0.0253678	0.064301	0.128418	0.071262	-0.0482982	0.0106584	-0.0384405
NBAS	grey	grey	0.118325	-0.080758	0.1348	0.0194748	0.0562265	0.0530557	0.0586996	0.0289665
DDX1	grey	grey	0.104405	-0.0602783	0.037175	0.0196005	0.0413828	0.0419193	0.0430498	0.0129299
FAM49A	brown	brown	0.0722908	0.00853537	0.0894935	-0.047448	0.24878	0.0215741	-0.0272583	0.0407416
SMC6	grey	grey	0.166694	-0.0742465	0.127735	0.0614342	0.0764009	0.175234	0.113027	0.0312052
GEN1	grey	grey	0.0870632	-0.110666	0.0948771	0.0222277	0.0233937	0.109149	0.19728	0.014997
RDH14	turquoise	turquoise	0.058208	0.00829092	0.011569	-0.0479543	0.0444269	0.0209609	-0.0335222	0.0233819
LINC00954	grey	grey	0.0858716	-0.000775978	0.085466	0.0635302	0.0709214	0.0294171	0.0159727	-0.0125655
TTC32	grey	grey	0.0926695	-0.0195105	0.0929095	0.0734256	0.00262181	0.0496113	0.0709126	0.033412
WDR35	grey	grey	0.0881636	-0.0404318	0.0342802	0.0659179	0.0462536	-0.0175752	0.0187609	0.0176399
LAPTM4A	brown	brown	0.0973229	-0.085818	-0.108784	-0.0227954	0.0302703	-0.058386	-0.137452	0.00566395
PUM2	grey	grey	0.138892	-0.109832	0.126257	0.0267334	0.0976334	0.0588309	0.0874362	0.00669773
RHOB	green	green	0.0257065	-0.143641	-0.08768	-0.0376584	-0.0559069	-0.0484238	-0.0546334	0.0338244
HS1BP3	turquoise	turquoise	-0.00269163	0.0167384	-0.0190243	-0.00418258	0.0352682	-0.0249295	-0.0504099	-0.0094635
LDAH	grey	grey	0.0651036	-0.0240263	0.0303413	-0.0272996	0.0252103	0.0126863	-0.00167429	0.00187334
ATAD2B	grey	grey	0.104982	-0.072621	0.106827	0.0446216	0.0531597	-0.00233794	0.0115708	0.00408868
UBXN2A	grey	grey	0.106628	-0.0015702	0.107487	0.0153335	0.0908906	0.10596	0.039297	0.00793961
C2orf44	brown	brown	0.0512483	-0.0200246	-0.0194224	-0.0380189	0.0240732	-0.0133235	-0.0113842	0.0124901
SF3B6	turquoise	turquoise	0.0763416	0.0618715	-0.00551158	0.0107015	0.00121119	0.00703822	-0.0149276	0.0283239
FAM228B	turquoise	turquoise	0.0254171	0.00733245	-0.0147624	0.0124213	0.048033	-0.0277182	-0.0473709	0.0135247
ITSN2	blue	blue	0.158772	-0.0960116	0.247831	0.0231762	0.0883367	0.0859791	0.111836	0.0662534
NCOA1	blue	blue	0.127793	-0.125717	0.185976	0.0398948	0.0680605	0.0529169	0.0823098	-0.00527203
PTRHD1	grey	grey	0.0438586	0.130495	0.0276615	-0.0137183	-0.00197832	-0.0634411	-0.0141965	0.0232345
CENPO	grey	grey	0.0903802	-0.109334	0.0955039	0.0193864	0.0255741	0.133175	0.160033	-0.000969417
ADCY3	blue	blue	0.0559798	-0.0292379	0.0927591	0.0117715	-0.00984119	0.0632128	0.0514004	-0.0285614
DNAJC27	blue	blue	0.0655902	-0.0576014	0.124198	0.0319741	0.0191482	-0.0117569	0.0540378	-0.00143949
POMC	grey	grey	0.0725284	-0.0346466	0.11866	0.0164215	0.0989609	0.0375875	0.0412324	0.0277703
DNMT3A	grey	grey	0.0771925	-0.0366321	-0.00194021	0.0421267	0.0352073	-0.00141368	-0.0293469	-0.000659785
DTNB	grey	grey	0.0225016	-0.0161895	0.0145856	-0.00924844	-0.00929486	0.0105713	0.0207578	-0.0342077
ASXL2	blue	blue	0.0858843	-0.0969514	0.126236	0.0269052	0.0365354	0.000760111	0.072291	0.00822752
RAB10	red	red	0.0856243	-0.0360514	-0.0189598	0.0214415	-0.00874732	0.00166823	-0.00607632	0.0209798
GAREM2	grey	grey	0.0812067	-0.0508971	0.0680466	0.0135704	0.0350834	0.139985	0.0649525	-0.00836674
HADHA	blue	blue	0.168448	-0.031284	0.185461	0.085299	0.060472	0.112144	0.142946	0.0388922
HADHB	red	red	0.111742	-0.0281414	0.0406217	0.112835	0.00716651	0.0638132	0.00716738	0.0144308
EPT1	grey	grey	0.147192	-0.0902672	0.0963335	0.0647271	0.0398616	0.0691246	0.046103	0.0134705
SLC35F6	grey	grey	0.0877157	-0.0915634	0.0373594	-0.00906861	0.0649874	0.0270281	-0.00696865	-0.0216258
TMEM214	grey	grey	0.090802	-0.050866	0.0723761	0.0226305	0.0590463	0.0826893	0.0273554	-0.0277564
AGBL5	grey	grey	-0.0123879	0.0063044	-0.000472582	-0.0198586	0.0129796	0.00574179	0.0402839	0.00989715
OST4	grey	grey	0.12846	0.0693822	0.182901	0.00779867	0.0981505	0.0668105	-0.0362318	0.0512438
KHK	grey	grey	0.0304386	0.0112849	0.0273191	-0.0256605	0.0230416	0.0668249	-0.00826986	-0.0255759
PREB	grey	grey	0.137749	-0.0203615	0.141116	0.0140265	0.0887085	0.0557076	0.0159941	-0.0117279
SLC5A6	turquoise	turquoise	0.0120821	0.0353457	-0.0755511	-0.0191127	-0.0102652	0.00144389	-0.0213044	-0.00654149
ATRAID	grey	grey	0.121047	0.0402148	0.0493749	-0.00985583	0.054812	0.0349993	-0.0456515	0.0148281
CAD	grey	grey	0.0405221	0.00917996	0.0261121	-0.0398656	0.0162431	0.0544474	-0.001377	-0.00457249
MPV17	grey	grey	0.154263	-0.00780079	0.112593	-0.008806	0.0986101	0.0965177	-0.0184909	0.0223176
GTF3C2	green	green	0.0529325	-0.0175136	-0.00719755	-0.0104181	-0.0184306	-0.0283345	-0.0179127	0.013174
EIF2B4	grey	grey	0.0496932	-0.0846293	0.0130862	0.0314545	-0.0345054	-0.0215617	0.0259127	0.00238324
SNX17	grey	grey	0.133075	-0.000273602	0.124289	-0.00953376	0.123102	0.0360637	0.0108813	-0.0114505
ZNF513	grey	grey	-0.0274831	-0.00920037	-0.0424023	0.0219171	-0.0279987	-0.0358253	-0.0244604	-0.0251548
PPM1G	blue	blue	0.297654	-0.08455	0.296414	0.178194	0.0753714	0.241486	0.156003	0.00614394
NRBP1	blue	blue	0.124537	-0.0564922	0.144011	0.053148	0.0246219	0.0460784	0.0367154	-0.0242564
IFT172	grey	grey	0.0674911	-0.0624853	-0.0149799	-0.0363372	0.0302512	-0.03799	-0.0408199	0.0153314
ZNF512	green	green	0.0383862	-0.014627	-0.0298738	-0.0047154	-0.0182122	-0.0283796	-0.00512139	0.017335
GPN1	grey	grey	0.0681906	0.0272168	0.0565546	-0.0151163	0.038495	0.0132898	-0.00416819	-0.0034239
SUPT7L	grey	grey	0.13443	-0.0715083	0.122995	0.0714707	0.0389797	0.0705189	0.077486	-0.0332379
SLC4A1AP	blue	blue	0.125213	-0.075325	0.148952	0.0485549	0.0323627	0.0661332	0.0924043	0.0402964
MRPL33	grey	grey	0.100252	0.0316225	0.0753305	0.0277278	0.0605649	0.0149261	0.00379966	-0.00610869
RBKS	grey	grey	0.019077	-0.0287726	0.0739971	0.0467527	0.0161187	-0.010911	0.0378794	0.0338668
BRE	grey	grey	0.142591	-0.0518581	0.104309	0.0972781	0.0646303	0.0683301	0.0691216	0.0173746
FOSL2	blue	blue	0.126853	-0.0864924	0.177863	0.0802728	0.114335	0.0206454	0.00463207	-0.0245783
PPP1CB	grey	grey	0.0910456	-0.027109	0.00112695	0.0279736	0.038511	-0.0169037	-0.0266553	0.0197788
TRMT61B	grey	grey	0.0193144	-0.00159856	-0.0522866	-0.0139118	-0.00971875	-0.0370125	-0.0574129	-0.0318032
WDR43	turquoise	turquoise	0.0483519	0.0122959	-0.00334644	-0.00240055	0.0248147	-0.0273674	-0.0729393	-0.00461492
FAM179A	grey	grey	0.0747268	-0.0459672	0.138464	-0.0231396	0.0758601	-0.0161629	0.0920521	-0.00344424
CLIP4	grey	grey	0.0781523	-0.0161083	0.105326	-0.017704	0.0659644	0.0269054	0.0297934	-0.00983021
YPEL5	grey	grey	0.0137325	-0.0485967	0.123246	0.013138	-0.0211272	-0.0595128	0.0151186	0.0291577
LBH	blue	blue	0.17637	-0.15941	0.302019	0.124888	0.161226	0.113797	0.0938666	-0.0286657
LCLAT1	grey	grey	0.0823208	-0.063257	0.0789805	-0.00778102	0.0364353	0.0217899	0.0219596	0.0199541
MEMO1	grey	grey	0.112017	-0.000903075	0.0991209	0.063998	0.0561528	0.0527419	0.0174738	0.0552353
DPY30	turquoise	turquoise	0.0527945	0.0704093	-0.0231999	-0.0282947	-0.00383307	0.00968972	-0.0496284	-0.00913101
SPAST	grey	grey	0.0666999	-0.0486086	0.0522327	0.00207519	0.0650478	-0.00307025	0.0281816	0.0148121
SLC30A6	grey	grey	0.0728597	-0.0578435	0.0562055	0.0627894	0.0224518	-0.00751978	0.0162094	0.0405136
YIPF4	grey	grey	0.123651	-0.0948914	0.0962465	0.0989227	0.0533807	0.00175654	0.0747503	-0.0048632
BIRC6	blue	blue	0.156555	-0.129805	0.132393	0.047418	0.0650174	0.0377536	0.0413899	-0.00427883
TTC27	grey	grey	0.0515168	0.00478508	0.0269038	-0.0129809	0.0863931	0.0168496	-0.025255	-0.0174704
RASGRP3	grey	grey	0.0448854	-0.018263	0.0380369	-0.0168097	0.023745	0.00478849	0.0483674	0.200163
FAM98A	grey	grey	0.0726166	-0.0227142	-0.00210195	0.0244568	0.0276468	0.000150542	-0.0175481	-0.0256829
CRIM1	grey	grey	0.0671024	-0.0932542	0.046588	-0.0249611	0.0590234	-0.0265932	-0.0236708	0.00726048
FEZ2	brown	brown	0.0420665	-0.014137	-0.040603	0.0229568	0.0248175	-0.0487901	-0.0287413	0.00950311
STRN	grey	grey	0.118185	-0.0828068	0.108866	-0.00131868	0.100687	0.0680974	0.0854324	0.0201078
HEATR5B	grey	grey	0.0854326	-0.0648718	0.0512178	0.0792945	0.093055	-0.00857398	0.00112349	-0.0160656
GPATCH11	grey	grey	0.080553	-0.0259061	0.0845932	-0.000573203	0.0586036	0.0197522	0.0159188	0.0222202
EIF2AK2	blue	blue	0.210932	-0.132929	0.255042	0.0529013	0.052447	0.17244	0.153292	0.0323867
CEBPZOS	turquoise	turquoise	0.0190573	0.0716409	-0.0567258	-0.0260577	0.0249727	-0.074131	-0.0331411	-0.000833676
CEBPZ	blue	blue	0.161639	-0.0820149	0.190875	0.0212235	0.0681431	0.0578897	0.0463988	-0.0436074
NDUFAF7	grey	grey	0.0467671	-0.0644316	0.0472075	0.0686806	0.014552	0.011732	0.0318783	-0.00519504
PRKD3	grey	grey	0.0973303	-0.0318565	0.0768089	-0.04338	0.139488	0.0560068	0.0193891	0.105611
QPCT	grey	grey	0.0588904	0.00292889	-0.00181086	-0.00710061	-0.00321859	0.0400255	0.0147901	0.0526053
AC006369.2	grey	grey	0.0499281	-0.0145393	0.120346	0.0022538	0.0312044	0.0413414	0.0768498	-0.0279077
CDC42EP3	grey	grey	0.108898	-0.0452144	0.136278	0.11291	0.119862	0.02668	0.0166691	-0.0631206
RMDN2	grey	grey	0.0390482	0.00240444	0.010259	-0.01708	0.0693808	-0.0180176	-0.0383121	0.0541185
ATL2	green	green	-0.0238369	-0.00121061	-0.220293	-0.0936406	-0.060248	-0.0899706	-0.0798185	0.0296029
HNRNPLL	blue	blue	0.114187	-0.151482	0.227639	0.189882	-0.148865	0.0314685	0.164749	-0.0453279
GALM	blue	blue	0.174178	-0.193981	0.316636	0.251641	-0.112626	0.099726	0.204736	-0.0284914
SRSF7	blue	blue	0.274694	-0.271136	0.367695	0.0910864	0.0765012	0.241919	0.244086	0.0213084
GEMIN6	turquoise	turquoise	0.0410264	0.0420554	-0.0019132	0.0048519	0.0320744	0.0363815	0.0063316	0.0113413
DHX57	grey	grey	0.0632572	-0.0292901	0.0139059	0.0163625	0.0161933	-0.0228715	-0.00349823	-0.0106519
MORN2	turquoise	turquoise	-0.0508611	0.0380553	-0.192946	-0.0679634	-0.0433444	-0.103596	-0.102878	-0.000338957
SOS1	grey	grey	0.0768218	-0.0344123	0.0780533	0.015313	0.0606279	-0.00835314	0.0353611	0.0245749
MAP4K3	grey	grey	0.067803	-0.056839	-0.00205224	0.0509812	-0.00184615	-0.0181269	0.0027374	-0.0208449
AC007246.3	turquoise	turquoise	0.0278039	0.018177	-0.0494296	0.0387601	-0.00459052	0.00453957	-0.056635	0.0059017
THUMPD2	grey	grey	0.0793013	-0.0140248	0.0681353	0.0124057	0.0562968	0.0465034	0.0514398	0.00776493
SLC8A1	green	green	0.0313269	-0.0283741	-0.0470887	-0.0232861	0.00984252	-0.054538	-0.0284085	0.0777512
EML4	blue	blue	0.188778	-0.143096	0.312477	0.172345	-0.0318829	0.0966079	0.193012	-0.0191477
COX7A2L	turquoise	turquoise	-0.00322991	0.172371	-0.0676059	-0.00242168	-0.0402137	-0.0408551	-0.0646323	0.0150303
MTA3	brown	brown	0.0510535	-0.0176207	-0.0230487	-0.0212797	0.0194074	-0.0271335	-0.0248199	0.00495446
ZFP36L2	blue	blue	0.199401	-0.196112	0.425616	-0.00138385	0.158093	0.107073	0.106929	-0.0340487
THADA	grey	grey	0.0776157	-0.118427	0.0221432	0.125233	0.0193049	-0.0141802	0.0443106	0.0378431
DYNC2LI1	turquoise	turquoise	-0.0162621	0.0436159	-0.161606	-0.0570916	-0.0258706	-0.0720544	-0.0976107	-0.0153708
LRPPRC	black	black	0.0640099	-0.0186654	-0.0598582	0.00677882	-0.00570125	0.00981758	-0.0373744	-0.00242928
PPM1B	grey	grey	0.111879	-0.0917616	0.118477	0.0940824	0.0697301	-0.00399802	0.0896217	0.00379661
PREPL	grey	grey	0.0320314	-0.0608682	0.0334575	0.00990736	0.00629956	-0.0139849	0.0192244	-0.00539085
CAMKMT	grey	grey	0.0774073	-0.0119962	0.0397271	0.0141359	0.0579569	0.0275637	-5.39287e-06	-0.000916586
SRBD1	grey	grey	0.080628	-0.0764004	0.104731	0.00257722	0.0482284	0.10049	0.066101	0.0160751
PRKCE	grey	grey	0.0631487	-0.0676801	0.0125736	-0.00175926	0.0249459	-0.0118953	0.0299209	0.00734795
EPAS1	green	green	0.0692437	-0.177206	-0.064768	0.0136905	-0.0153792	-0.0503464	-0.0683099	0.0574588
ATP6V1E2	grey	grey	0.01316	-0.0289534	-0.0220488	-0.0203475	0.0138216	-0.0381252	-0.0494213	-0.000147092
RHOQ	green	green	0.0619192	-0.0631779	-0.0344012	-0.0328874	0.0382538	-0.0415787	-0.0181276	0.0747633
PIGF	turquoise	turquoise	0.0276387	0.0286221	-0.0437294	0.0476613	0.0029474	0.0282734	-0.0347608	0.0246266
CRIPT	grey	grey	0.0659221	-0.00249332	0.00320404	0.0547948	0.0274161	0.00216904	0.012737	0.0120988
SOCS5	grey	grey	0.054886	-0.0259912	0.00268314	-0.0156479	0.0458765	-0.000394723	0.00330728	0.0341185
MCFD2	grey	grey	0.0541073	0.00210014	0.0192631	0.00291595	0.0300149	0.00843469	-0.0220281	-0.0168701
TTC7A	blue	blue	0.100237	-0.0833773	0.114167	0.150796	0.00543777	0.0609884	0.110978	0.00923264
CALM2	yellow	yellow	0.22773	-0.129638	0.233113	0.0653367	0.077419	0.178731	0.310279	0.0370396
MSH2	grey	grey	0.159155	-0.0476861	0.140025	0.065068	0.0723224	0.232494	0.0890349	-0.00593499
KCNK12	grey	grey	0.0424831	-0.0605685	0.0637081	0.0213658	-0.0393426	0.0273486	0.0752351	0.146761
MSH6	grey	grey	0.140382	-0.0716416	0.0440412	-0.00305292	0.0988248	0.161576	-0.00944596	0.0213533
FBXO11	grey	grey	0.076938	-0.0958842	0.0545223	0.00516758	0.0437808	-0.00866678	0.0381734	0.0131653
FOXN2	blue	blue	0.122454	-0.0741595	0.177054	0.0627762	0.0790045	0.0953831	0.0920237	-0.0117547
PPP1R21	grey	grey	0.0839473	-0.0637113	0.0915624	0.0141015	0.05899	-0.0254754	0.0364127	0.0284207
ASB3	grey	grey	0.080957	-0.0724471	0.0454843	0.0389492	-0.0234714	0.0365747	0.0278133	0.00919697
CHAC2	grey	grey	0.0837489	-0.0217552	0.0717542	0.0474647	0.01904	0.0925635	0.074805	0.00532613
ERLEC1	grey	grey	0.149557	-0.104229	0.140673	0.0573249	0.119032	0.0134285	0.0569547	0.010091
PSME4	grey	grey	0.0952028	-0.0799997	0.0466433	0.055249	0.0702637	-0.000717279	-0.00815597	-0.000924954
ACYP2	grey	grey	0.0749121	0.0336805	0.020077	0.019639	0.0666431	0.0197318	0.00520368	0.0507115
SPTBN1	grey	grey	0.128173	-0.151212	0.126526	0.0749942	0.0614995	-0.105007	0.108268	-0.017978
RTN4	grey	grey	0.234899	-0.150058	0.183756	0.0288778	0.19537	0.10169	0.0732452	-0.00908626
RPS27A	turquoise	turquoise	-0.315108	0.692642	-0.289253	-0.17705	-0.0781012	-0.163726	-0.307776	-0.0276769
MTIF2	grey	grey	0.050326	-0.0275867	-0.000360399	0.0254759	-0.0200756	0.00660584	0.0404695	0.0106634
CCDC88A	grey	grey	0.0837805	-0.101999	0.0967801	-0.0440292	0.0260582	0.0831779	0.152024	0.183658
CFAP36	turquoise	turquoise	-0.0364888	0.104566	-0.133888	-0.0601688	-0.0835557	-0.0761281	-0.0645664	-0.0205498
PPP4R3B	grey	grey	0.117735	-0.0522778	0.102662	0.0482126	0.0816075	-0.0268918	0.0210772	0.00609185
RP11-554J4.1	brown	brown	0.0662936	-0.0265954	0.0605905	0.0249112	0.156489	0.0224568	-0.00506554	-0.00595437
PNPT1	grey	grey	0.0920848	-0.0333051	0.046846	-0.0154202	0.0201224	-0.0143757	-0.0276727	-0.00798518
VRK2	turquoise	turquoise	-0.0317722	0.0978932	-0.19857	-0.0418896	-0.0586761	-0.0226326	-0.0994294	0.0264329
FANCL	grey	grey	0.133986	-0.102097	0.0654296	0.0849009	0.0235591	0.194515	0.0854101	0.0120324
BCL11A	turquoise	turquoise	-0.0703179	0.0895206	-0.236831	-0.0786341	-0.0766962	-0.112524	-0.0822496	0.105414
PAPOLG	grey	grey	0.0634851	-0.0537378	0.0344015	0.0241616	0.0396621	-0.018274	0.0182828	-0.00525634
REL	blue	blue	0.15512	-0.1753	0.188873	0.175896	0.00726076	0.0347389	0.102369	0.0980496
PUS10	grey	grey	0.0549384	-0.0326486	0.0313349	0.00094156	0.0163557	0.0466696	0.0294508	0.0197182
PEX13	grey	grey	0.0763636	-0.0591522	0.00594448	0.0221561	0.0279766	0.00889073	-0.0116143	-0.00259945
KIAA1841	grey	grey	0.042394	-0.108233	0.0468496	-0.0167079	0.0736926	0.101883	0.0540147	-0.0118467
C2orf74	grey	grey	0.0462577	-0.0163613	0.0544543	0.0088617	0.0893161	-0.0173982	-0.00554844	-0.0369396
AHSA2	grey	grey	0.080527	-0.0462768	0.0814353	0.0371932	0.0306059	0.027456	0.0947115	0.0376915
USP34	grey	grey	0.165373	-0.14846	0.117056	0.0451778	0.108437	0.0525748	0.0491275	0.0135489
RP11-355B11.2	grey	grey	-0.0214343	-0.0178386	-0.00895673	0.0157442	-0.00106679	-0.0126889	-0.00532562	-0.0123855
XPO1	yellow	yellow	0.188365	-0.130572	0.170132	0.0539884	0.0494247	0.0866388	0.180655	0.0257811
CCT4	grey	grey	0.168413	-0.00781158	0.0743975	0.0541284	-0.00790534	0.0743945	0.0610939	-0.00320671
COMMD1	grey	grey	0.159395	-0.0323501	0.135164	0.0572363	0.0787961	0.117153	0.0497898	0.0284751
B3GNT2	blue	blue	0.129748	-0.138156	0.259313	0.0221587	-0.0463279	0.109739	0.152135	-0.0207246
EHBP1	red	red	0.0518468	-0.0673249	0.00320163	0.0327731	0.0290707	-0.0168433	-0.0103548	-0.0219157
WDPCP	grey	grey	0.0592025	-0.0383645	0.0430921	-0.0188118	0.0345307	-0.0248157	0.0402695	-0.0146645
MDH1	turquoise	turquoise	0.11929	0.0154586	0.0395742	0.056759	0.0406105	0.063657	0.0627963	-0.0240338
UGP2	blue	blue	0.190306	-0.109486	0.170161	0.244801	0.0642919	0.0840189	0.170184	0.0559655
VPS54	grey	grey	0.0695821	-0.0853183	0.0319898	0.0516852	-0.0115608	-0.0104766	0.0785811	-0.0203023
PELI1	grey	grey	0.0928888	-0.0625849	-0.0483165	0.189217	-0.0992192	-0.0437457	-0.0394416	0.0166047
AC074289.1	green	green	0.0174704	-0.036609	-0.0366734	0.0193184	-0.0262622	-0.0196573	0.0219953	0.304635
AFTPH	grey	grey	0.129979	-0.0790662	0.107231	0.0908913	0.0057998	-0.0165509	0.0821266	0.0699788
SERTAD2	red	red	0.0386799	-0.058594	-0.0656091	0.0131879	-0.0105326	-0.0366415	-0.0356218	0.00503212
SLC1A4	blue	blue	0.149282	-0.102119	0.195645	0.0565831	0.0106657	0.200885	0.167497	0.00482883
CEP68	turquoise	turquoise	0.031541	0.00791084	-0.0705711	0.0322864	-0.0249969	-0.0107569	-0.060261	0.0494599
RAB1A	grey	grey	0.0922802	-0.0470688	0.0209099	0.0355803	0.00236932	-0.0385706	-0.0249394	-0.0112262
ACTR2	blue	blue	0.25401	-0.112867	0.316793	0.0660888	0.161206	0.0669019	0.124411	0.024741
ETAA1	grey	grey	0.0385286	-0.0249501	0.0379646	0.0049715	0.0372692	0.0221603	0.00769653	0.00286741
C1D	grey	grey	0.14915	-0.0273675	0.148414	0.0435622	0.076032	0.040119	0.0660213	0.0505189
PNO1	turquoise	turquoise	0.00210147	0.0696318	-0.0490629	-0.0130153	-0.0451492	-0.0501802	-0.0407861	0.0101648
PPP3R1	grey	grey	0.0509223	-0.0373998	0.0708349	-0.000385844	0.0315218	0.0716108	0.0885249	-0.0346303
PLEK	brown	brown	0.155323	0.00668892	0.267425	-0.155692	0.555965	0.0996384	-0.0114068	-0.0311342
FBXO48	grey	grey	0.0444447	-0.0288031	0.0264904	0.0570936	-0.0279059	0.00821217	0.0857667	0.00487287
APLF	grey	grey	0.0130361	-0.0202354	-0.0333098	0.0425611	0.00278712	-0.0464063	-0.017677	0.0492961
ARHGAP25	blue	blue	0.157624	-0.0612602	0.253666	0.0820906	0.197345	0.0358984	0.0652383	0.0105145
GFPT1	grey	grey	0.0902363	-0.122107	0.0833342	0.00364055	-0.000882278	0.0586018	0.0178882	0.0138309
NFU1	grey	grey	0.073343	-0.0155509	0.0472968	-0.0267034	0.0740929	0.0168199	0.0136777	0.00488303
AAK1	blue	blue	0.154422	-0.127441	0.287062	0.0749518	0.101606	0.104483	0.144691	-0.0343506
ANXA4	turquoise	turquoise	-0.0128212	0.0934777	-0.163479	-0.0899789	0.0822831	-0.0996737	-0.152556	-0.0399673
GMCL1	grey	grey	0.138479	-0.0946823	0.110949	0.0291393	0.0937679	0.0597933	0.0376803	0.0109605
SNRNP27	grey	grey	0.148364	-0.0561016	0.173	-0.0131734	0.10447	0.128935	0.0965274	0.0088097
MXD1	grey	grey	0.0984867	-0.168443	0.105479	0.0592409	0.0768432	-0.0209737	0.0369621	-0.00564026
PCBP1	blue	blue	0.345385	-0.160103	0.411825	0.137651	0.24494	0.223375	0.212327	-0.0361505
C2orf42	blue	blue	0.0900915	-0.0566968	0.119771	0.105105	0.0577621	0.0721372	0.0770503	-0.00262401
TIA1	grey	grey	0.125305	-0.101312	0.0721478	0.0436056	0.0608335	0.0588413	0.0375866	0.0620304
PCYOX1	grey	grey	0.0872513	-0.067559	0.0156569	0.00715518	0.065022	-0.0066959	-0.0441324	-0.0580613
SNRPG	grey	grey	0.207989	-0.0203832	0.14481	0.047418	-0.0108472	0.24386	0.155463	0.0232731
FAM136A	grey	grey	0.0996789	0.0113257	0.0741541	-0.0172844	0.0217899	0.0854539	0.0345674	-0.00547261
TEX261	grey	grey	0.126237	-0.0336881	0.0964514	-0.0130376	0.127142	0.0523703	0.0325227	-0.0139275
NAGK	grey	grey	0.15201	-0.114843	0.0694617	0.0713614	0.0559198	0.143467	0.0387806	0.0135695
MCEE	grey	grey	0.0873531	0.010032	0.0349979	0.0277768	0.0611544	0.0745264	0.00573023	-0.0143854
MPHOSPH10	grey	grey	0.0826312	-0.0254247	0.0640048	0.0235117	0.0252952	-0.0341146	-0.00687376	-0.042231
PAIP2B	turquoise	turquoise	-0.011025	0.00721568	-0.0637993	-0.0339468	0.0193699	-0.0569736	-0.0739085	0.00652854
ZNF638	blue	blue	0.169971	-0.118415	0.150347	0.0364405	0.098313	0.0857341	0.0501057	-0.0169304
EXOC6B	green	green	0.0237634	-0.0294169	-0.051425	-0.0122548	-0.00718865	-0.0169743	-0.0406973	0.010997
SFXN5	grey	grey	0.0813403	-0.0506743	0.0610825	0.0522612	0.0486436	0.0520718	0.104695	-0.0227277
RAB11FIP5	brown	brown	0.0832414	-0.0120798	0.047149	-0.0198759	0.168086	0.0139987	-0.018982	-0.031076
SMYD5	brown	brown	0.0393485	-0.0184406	-0.0341142	-0.00677896	0.012509	-0.0017674	-0.0464943	-0.0216624
PRADC1	grey	grey	0.0961263	-0.0474697	0.0996581	0.0194745	0.0928734	0.115686	0.0976531	-0.0178286
CCT7	turquoise	turquoise	0.0644609	0.0957129	-0.023616	-0.031494	0.043755	0.0254284	-0.0344767	-0.00284027
FBXO41	grey	grey	0.0314903	-0.0569806	0.0234621	-0.0333446	-0.00727835	0.0122466	-0.00739239	-0.0085277
ALMS1	grey	grey	0.117187	-0.0666807	0.108707	0.00673765	0.0312715	0.0526118	0.0813397	0.0501037
TPRKB	turquoise	turquoise	0.0540467	0.0766173	0.00783488	-0.00355961	0.0252707	0.0452683	0.0395722	0.0435192
DUSP11	grey	grey	0.0587925	-0.0168892	0.0444358	0.0110184	0.00195873	-0.010968	-0.0249359	0.00113529
STAMBP	grey	grey	0.0807416	-0.0450334	0.0324918	0.0356418	0.0270666	0.0123179	0.0122148	0.0311785
DGUOK	grey	grey	0.159267	0.0213883	0.102224	0.0387792	0.0673137	0.0169373	0.0463011	0.0409559
TET3	grey	grey	0.028902	-0.0402137	0.00747964	0.0363525	-0.00828232	-0.0295063	-0.0119594	-0.00529225
BOLA3	turquoise	turquoise	0.0626144	0.0876417	0.0213689	0.0074214	0.00984393	0.100199	0.0153432	-0.0337714
MOB1A	blue	blue	0.177509	-0.0503898	0.202845	0.0274108	0.0818491	0.116555	0.120983	0.0699889
MTHFD2	grey	grey	0.179612	-0.112498	0.124424	0.108991	-0.0618359	0.229244	0.163242	-0.0210265
DCTN1	grey	grey	0.0998419	-0.00681429	0.0935438	0.0126828	0.0910555	-0.0218336	0.00119979	0.00491757
WDR54	blue	blue	0.155659	-0.0353852	0.186507	-0.000129554	0.0423039	0.235277	0.109255	-0.00743628
WBP1	turquoise	turquoise	0.0483684	0.0518515	0.0143589	-0.011667	0.0141998	-0.0435325	-0.00310163	0.0216891
MOGS	grey	grey	0.0832483	-0.0307518	0.0851533	-0.00654168	0.0676974	0.0218234	0.0416759	-0.0317575
MRPL53	grey	grey	0.0280485	0.0293359	0.0161353	0.012631	0.038896	-0.0025057	0.00127925	0.0219687
CCDC142	turquoise	turquoise	0.0269488	0.00727538	-0.0117642	-0.0129004	-0.0112432	-0.0137623	-0.020025	0.0358673
TTC31	grey	grey	0.0628462	-0.0173219	0.09997	-0.00866337	0.0645026	0.0875281	0.0573851	-0.0198572
PCGF1	grey	grey	0.0453956	-0.00391751	-0.0112694	-0.0249316	0.0126566	-0.0460463	-0.0244714	0.0146617
AUP1	grey	grey	0.140448	-0.0425005	0.111679	0.0172549	0.113107	0.0427624	-0.00398698	-0.029969
HTRA2	grey	grey	0.108783	-0.0677442	0.0970458	0.0576276	0.0443963	0.0803205	0.0832929	0.0413141
DOK1	blue	blue	0.106799	-0.0777662	0.134304	0.0806436	0.0435542	0.0724589	0.111973	0.0186476
SEMA4F	grey	grey	0.0648803	-0.0371501	0.0359542	0.0419013	-0.0088057	0.0319009	0.0164889	-0.00377627
POLE4	grey	grey	0.157253	-0.0263303	0.173053	-0.00100948	0.114318	0.220074	0.0552136	-0.0233223
MRPL19	turquoise	turquoise	0.0438122	0.0438546	-0.0413557	-0.046792	-0.0013682	-0.0166954	-0.0457921	0.00770289
GCFC2	turquoise	turquoise	0.0655651	0.013127	0.0290491	-0.00585947	0.039509	0.0355815	-0.00875077	-0.0229352
SUCLG1	grey	grey	0.100972	0.033077	0.0630583	0.0100711	0.0279868	0.110812	0.0485849	0.00362142
TRABD2A	grey	grey	0.00740042	0.0239289	-0.0274239	0.0983547	-0.013835	0.0144229	-0.0173625	-0.0178136
TMSB10	blue	blue	0.211727	0.00851387	0.306841	0.222145	0.119979	0.100536	0.108127	-0.0536116
KCMF1	grey	grey	0.0618297	-0.033042	0.033154	0.0138594	-0.0107505	0.0227365	0.0258333	0.0143831
TGOLN2	blue	blue	0.176653	-0.171061	0.175728	0.108314	0.126083	0.0473756	0.121675	0.00111478
RETSAT	turquoise	turquoise	0.0155831	0.00358601	-0.0272334	-0.00191686	0.0530587	-0.0200706	-0.0414877	-0.00981235
ELMOD3	grey	grey	0.0633771	-0.0163453	0.0257565	0.0146616	0.0886902	-0.0432599	-0.03395	-0.0118561
CAPG	grey	grey	0.156118	-0.0831702	0.171425	0.0482555	-0.0682047	0.0827142	0.0889249	-0.0235091
MAT2A	grey	grey	0.176665	-0.149765	0.136352	0.0427143	0.0468444	0.13112	0.09417	-0.0222738
GGCX	grey	grey	0.0394409	0.018883	0.00130908	-0.017961	-0.00793025	0.0244814	0.0123963	-0.00462795
VAMP8	grey	grey	0.222722	-0.0491596	0.206118	0.119276	0.1845	0.0574025	0.0126139	0.0804583
VAMP5	blue	blue	0.183625	-0.0589812	0.294839	0.112535	0.0638186	0.118366	0.0696031	-0.0146632
RNF181	grey	grey	0.153989	0.011547	0.122204	0.0633695	0.0513492	0.0313541	0.040388	0.00926628
TMEM150A	turquoise	turquoise	-0.0467191	0.0197063	-0.0776695	-0.0305427	-0.0107466	-0.0674084	-0.0576007	0.0244241
USP39	grey	grey	0.111939	-0.0201759	0.0766572	-0.00114734	-0.000172819	0.107365	0.0769772	0.00475179
C2orf68	grey	grey	0.0834491	-0.0236305	0.0183388	0.0223608	0.0372595	0.0244169	0.0598809	0.00889799
GNLY	blue	blue	0.233329	-0.0439123	0.409162	-0.10271	0.574989	0.132684	0.0388932	-0.128638
ST3GAL5	blue	blue	0.0588329	-0.0685741	0.17485	-0.00452125	0.068786	0.0126634	0.0352304	0.0139731
POLR1A	grey	grey	0.0647305	-0.0036295	0.0317041	-0.041884	0.0299025	0.0167088	0.0247708	-0.00617639
PTCD3	grey	grey	0.0844771	-0.089587	0.0477128	0.0160071	0.0363873	-0.0275468	0.0469752	-0.0210397
IMMT	grey	grey	0.15069	-0.0760038	0.0891819	0.0619402	0.0206319	0.103535	0.0547005	0.0137397
MRPL35	turquoise	turquoise	0.0836382	0.00447884	-0.0238526	0.0369894	-0.00704994	0.0455784	0.00223007	0.0119933
KDM3A	green	green	-0.00368625	-0.0171331	-0.0502934	-0.0322598	-0.0158898	-0.0931253	-0.026098	0.0435875
CHMP3	turquoise	turquoise	0.0425416	0.0557736	-0.0461522	-0.0373119	0.0101722	-0.00623713	-0.0105413	0.0608237
RNF103	grey	grey	0.0688246	-0.0846336	0.033394	0.0158407	0.0254535	0.00221822	0.00937157	0.0401021
RMND5A	grey	grey	0.0927959	-0.0727388	0.104404	0.0446341	0.0437961	0.079974	0.0700238	-0.0293773
CD8A	blue	blue	0.162891	-0.19539	0.590857	-0.176607	-0.0371063	0.229878	0.225021	-0.0642199
CD8B	blue	blue	0.174883	-0.166422	0.541237	-0.149554	-0.0502167	0.237975	0.205611	-0.0660053
AC133644.2	blue	blue	0.198796	-0.122212	0.208855	0.434139	-0.114413	0.122431	0.100581	-0.0155232
LINC00152	blue	blue	0.256068	-0.189882	0.485341	0.237116	0.037652	0.255429	0.346816	-0.0684359
RP11-1399P15.1	grey	grey	0.059292	-0.0339929	0.00909161	0.189725	-0.0129093	-0.0180567	-0.0298517	0.0107011
RGPD2	grey	grey	0.055429	-0.0164185	0.0304415	0.14728	-0.0233159	0.0468678	0.0157667	0.00747079
KRCC1	grey	grey	0.137609	-0.0432941	0.0717064	0.0553655	0.0888487	0.0491573	-0.0130678	0.0210855
EIF2AK3	grey	grey	0.117521	-0.149795	0.0939849	0.0471886	0.00596246	0.0649526	0.0718404	0.0457719
RPIA	grey	grey	0.139323	-0.0271853	0.117568	0.0119911	0.0427224	0.106634	0.0374957	0.0163586
IGKC	green	green	-0.025036	-0.0207382	-0.0710708	-0.0203325	-0.0860802	-0.00235196	0.0150045	0.299727
IGKV1-12	grey	grey	-0.0123688	-0.00647918	-0.0432175	-0.00117624	-0.0297888	-0.0380493	-0.0142851	0.0269229
IGKV4-1	turquoise	turquoise	-0.112726	0.0430974	-0.13273	-0.0502998	-0.130217	-0.0271643	-0.0262803	0.106721
IGKV1-5	green	green	-0.0992374	-0.00682571	-0.0473334	-0.0207063	-0.0574694	-0.0243204	-0.0109914	0.242203
IGKV1-9	grey	grey	-0.0515621	-0.0782421	-0.0201501	0.00503846	-0.0215347	-0.0324868	-0.00617724	0.046724
IGKV3-11	green	green	-0.0317477	-0.0401407	-0.0625978	0.043571	-0.0670438	-0.0102672	0.00299873	0.0982578
IGKV3-15	grey	grey	-0.0058669	-0.0221155	0.000883215	0.0116091	-0.0171676	0.0513407	0.0451153	0.0983735
IGKV1-16	grey	grey	-0.0284309	-0.0152911	0.0134022	0.0131514	-0.0215603	0.0336908	0.0266041	0.0116468
IGKV3-20	green	green	-0.107216	-0.0201877	-0.104292	0.00869716	-0.108848	-0.0075487	-0.00599505	0.140795
IGKV2-28	grey	grey	-0.0223154	-0.0157284	-0.010936	0.00891242	-0.0195851	0.00660984	0.0404808	0.0314698
IGKV2-29	green	green	-0.00712623	0.015571	-0.0372686	-0.00780197	-0.0350613	-0.0185777	0.0300159	0.279019
IGKV2-30	turquoise	turquoise	-0.0140476	0.00264492	-0.00916308	0.0242932	-0.0061897	-0.0144042	-0.0260861	0.0476227
IGKV1-39	turquoise	turquoise	-0.0470371	0.00869147	-0.0921587	-0.027681	-0.0479508	-0.0444208	-0.0270794	0.16848
IGKV1D-39	grey	grey	-0.0663324	0.027193	-0.0390613	-0.0655542	-0.0521951	-0.0101431	-0.0178742	0.00877092
IGKV2D-28	grey	grey	-0.0167262	0.00657485	0.00888966	0.0200678	-0.0125666	-0.00714137	0.0468829	0.0492357
MAL	red	red	0.0366173	0.00980393	0.00599013	0.231607	-0.0290969	0.0311192	-0.00271037	0.0179608
MRPS5	turquoise	turquoise	0.0868616	0.0207579	-0.00086347	-0.000944323	0.0644894	0.0267834	-0.00609132	-0.00375923
FAHD2A	grey	grey	0.0999182	0.00109696	0.0613808	0.0349293	0.0280538	0.133894	0.0386229	0.0317945
LINC00342	grey	grey	0.0901537	-0.0668179	0.102108	-0.0120187	0.0357369	0.0890492	0.0412179	-0.00597
ANKRD36C	blue	blue	0.129129	-0.184629	0.199297	0.0153023	0.0623335	0.144895	0.229311	0.0245565
DUSP2	blue	blue	0.125473	-0.2563	0.422571	0.135948	-0.0774494	0.165854	0.219803	0.0260068
STARD7	red	red	0.0651518	-0.0202277	-0.0132487	0.0454141	0.0227371	0.00659925	-0.0274982	0.030653
TMEM127	grey	grey	0.0826993	-0.0117637	0.0584937	0.0425294	0.0244823	-0.0351592	0.00796663	-0.0248898
CIAO1	grey	grey	0.133551	-0.045152	0.117457	0.0270881	0.0998309	0.0715389	0.017203	0.00262285
SNRNP200	blue	blue	0.16145	-0.0812259	0.188001	0.0609049	0.108476	0.0674293	0.0641185	-0.00701661
AC021188.4	grey	grey	0.0305152	0.0221501	0.0776643	-0.0271966	0.0609234	-0.00696132	0.0152915	-0.0170977
ITPRIPL1	blue	blue	0.097558	-0.0371967	0.144719	-0.00271037	0.0681892	0.0801597	0.0130468	0.00640085
ARID5A	blue	blue	0.122689	-0.157191	0.186942	0.107293	0.0253563	0.112594	0.126967	-0.0320822
KANSL3	grey	grey	0.0748344	-0.0622335	0.0655811	-0.0435378	0.0635588	0.0329137	0.00585316	0.048452
LMAN2L	grey	grey	0.0482661	-0.0280424	0.0184479	0.024315	0.00346722	-0.0371873	-0.0338713	-0.0149481
CNNM3	grey	grey	0.0517173	-0.0442929	0.027912	0.0178555	0.0457462	0.0672276	0.0144848	-0.0123326
ANKRD39	grey	grey	0.075213	0.00861713	0.0484487	0.0902411	-0.00311771	0.0364974	0.00365258	0.00546208
SEMA4C	brown	brown	0.0725331	-0.0376818	-0.04459	-0.0247637	0.0723623	-0.0141839	-0.0226281	-0.0103057
FAHD2B	grey	grey	0.0327768	0.00338566	0.0248935	-0.0191667	0.0264218	0.0137572	0.0126176	0.0199905
ANKRD36	blue	blue	0.114067	-0.122907	0.137621	0.0208054	0.0525512	0.142939	0.174785	0.0357944
AC159540.1	grey	grey	0.0264588	-0.0960744	0.038019	0.0463982	0.012935	0.0440978	0.0730874	-0.00509488
ANKRD36B	grey	grey	0.0973617	-0.143064	0.103944	0.0280604	0.0332914	0.0663425	0.101875	-0.0191605
COX5B	turquoise	turquoise	0.0598165	0.176703	-0.0709174	-0.045043	-0.00334155	0.00879342	-0.106905	0.0250535
ACTR1B	grey	grey	0.0804883	-0.012632	0.0562128	0.07027	0.0474053	0.0505986	0.0105029	0.00480169
ZAP70	blue	blue	0.210494	-0.124721	0.384704	0.070176	0.332048	0.106581	0.158525	-0.078851
TMEM131	grey	grey	0.124395	-0.0690787	0.0857238	0.0262621	0.0831839	0.0313243	0.0706784	0.0376372
INPP4A	blue	blue	0.142215	-0.0909813	0.170508	0.0316295	0.172241	0.0844121	0.0714333	-0.0267906
COA5	turquoise	turquoise	0.0448259	0.0240006	-0.00189702	-0.0224749	0.0516139	-0.00763543	-0.00121521	0.0310702
UNC50	blue	blue	0.0939713	-0.0145725	0.0327679	0.00717165	0.0316639	-0.0371671	0.00484404	-0.0231925
MGAT4A	blue	blue	0.115798	-0.0643863	0.302708	-0.0554777	0.141851	0.0921937	0.107762	-0.0750635
AC109826.1	grey	grey	0.0368079	0.00978937	0.0916047	-0.0416545	0.0394652	0.0278339	0.0520143	0.00672194
TSGA10	turquoise	turquoise	-0.0281355	0.0272361	-0.0449384	-0.0288338	0.014161	-0.0586247	-0.0534293	0.0420751
LIPT1	turquoise	turquoise	0.0184812	0.024278	0.00700683	-0.0228451	0.0129222	-0.0284951	-0.00857784	-0.0116981
MITD1	grey	grey	0.133137	-0.0657459	0.125063	0.0662661	0.0622714	0.0679673	0.0922237	0.0368519
MRPL30	turquoise	turquoise	-0.0175327	0.0935533	-0.100911	-0.0384797	-0.018889	-0.0592935	-0.0708276	0.00221039
TXNDC9	grey	grey	0.111549	-0.0240805	0.0571043	0.0245051	0.00579666	0.0557412	0.0591325	0.0053485
EIF5B	grey	grey	0.164793	-0.0713218	0.121297	0.00816251	0.0475144	0.0836117	0.013525	-0.0221435
REV1	grey	grey	0.137165	-0.0914435	0.0671077	0.0325271	0.114012	0.06937	0.00412654	-0.0213227
AFF3	grey	grey	0.0538131	-0.0375136	0.0367701	-0.0435757	-0.0329152	0.019915	0.0568768	0.212227
PDCL3	blue	blue	0.0955894	-0.0865154	0.210566	0.0225802	-0.0652386	0.0972105	0.0931358	-0.0813003
RPL31	turquoise	turquoise	-0.241951	0.543814	-0.316283	-0.148388	-0.0975385	-0.170753	-0.186089	-0.0119294
TBC1D8	red	red	0.0592922	-0.0927548	-0.159918	0.0395057	-0.0341287	-0.102891	-0.0802349	0.0385768
CNOT11	grey	grey	0.117979	-0.0227187	0.0194216	0.0319064	0.0555349	-0.0020935	0.0176122	-0.00374652
RNF149	blue	blue	0.167058	-0.155456	0.266638	0.0628706	0.0491226	0.0498709	0.118325	-0.0271136
MAP4K4	grey	grey	0.0791678	-0.0870449	0.0638897	-0.0055625	0.0168209	-0.0345131	0.0803507	0.0183418
IL1R2	red	red	0.0837161	-0.00532458	-0.0394528	0.486964	-0.0773392	0.0536039	0.0425248	-0.000526869
IL1R1	red	red	0.157384	-0.0984402	0.0150241	0.350393	-0.0124908	-0.00526126	0.00845154	0.0104836
IL18R1	red	red	0.0936857	-0.0618428	0.0875383	0.32051	0.0224303	0.0199411	0.00740925	0.022523
IL18RAP	grey	grey	0.122726	-0.0388372	0.146921	0.0219232	0.233959	0.0278215	0.056953	-0.00738567
MFSD9	grey	grey	0.0636677	-0.0217388	0.0515443	0.0351002	0.0107046	-0.0157	-0.0545191	0.00162715
TMEM182	turquoise	turquoise	0.0192779	0.0626898	-0.0240671	0.0048004	-0.0290876	-0.0117426	-0.0187654	0.00205346
MRPS9	grey	grey	0.0590432	0.0444556	0.0225443	-0.0295514	0.0313956	-0.00240769	-0.00269685	-0.00543391
TGFBRAP1	grey	grey	0.0273361	-0.0087389	0.0448614	-0.0209354	0.00665751	0.0307598	0.0206111	-0.0122179
RP11-332H14.2	grey	grey	0.0567633	-0.0605417	0.0466827	0.0528863	-0.0128726	-0.0233796	0.0307203	-0.0203684
C2orf49	grey	grey	0.0801827	-0.041197	0.048479	0.0521238	0.029144	-0.0420773	-0.0234061	-0.0170043
NCK2	grey	grey	0.0560013	-0.0507736	0.039485	0.0732819	-0.0151682	-0.0263022	0.0322696	-0.0266192
UXS1	red	red	0.0759361	-0.0114797	-0.0111553	0.167886	0.0193922	0.050918	0.0122307	-0.0168697
GCC2	blue	blue	0.156223	-0.160083	0.188817	0.0470215	0.0962879	0.0381997	0.0784496	0.0247957
LIMS1	grey	grey	0.12726	-0.025876	0.0350238	0.128682	-0.0626572	0.071764	0.05547	0.0220572
RANBP2	blue	blue	0.143568	-0.13131	0.160427	0.0823268	0.05942	0.0343364	0.080027	0.0111425
CCDC138	grey	grey	0.0477287	-0.0402357	0.0477109	0.0427006	-0.00679653	0.0497065	0.0273067	0.0266411
LINC00116	grey	grey	0.107297	-0.00441309	0.0446367	0.0258867	0.0628806	0.0845083	0.0139044	0.00348573
BUB1	yellow	yellow	0.110752	-0.154207	0.181805	0.0470484	-0.0236774	0.108678	0.377514	0.0506234
BCL2L11	grey	grey	0.0176188	-0.0316744	-0.0365179	0.0571177	-0.0572391	0.0115385	0.00442435	0.0447667
MIR4435-2HG	blue	blue	0.265547	-0.167037	0.406849	0.319842	0.0634943	0.186981	0.257817	-0.071775
AC017002.1	red	red	0.140155	-0.110395	0.127725	0.424262	-0.0921988	0.0956805	0.070205	-0.0115631
AC017002.2	grey	grey	0.0948978	-0.119705	0.0815006	0.182405	-0.0331163	0.0941733	0.11782	-0.0199481
ANAPC1	grey	grey	0.0744932	-0.0190746	0.073267	0.0157604	0.0612033	-0.00539187	0.00242924	-0.0350713
TMEM87B	grey	grey	0.0775021	-0.0606271	0.0238308	0.0283507	-0.00290458	-0.0140826	0.0199035	0.0670404
FBLN7	red	red	0.0790441	0.0112483	0.0188874	0.278721	-0.050136	0.0200763	0.0085879	0.0336422
ZC3H8	brown	brown	0.0644584	-0.00124587	-0.0210511	0.0191454	0.0433732	-0.00606184	-0.00929087	0.0201617
ZC3H6	grey	grey	0.0694083	-0.0279791	0.0768701	0.0129808	0.0370192	0.0144082	0.0431325	0.0313087
RGPD8	grey	grey	0.0666527	-0.0710006	0.0743055	0.0412643	0.0215594	-0.00423828	0.0427793	0.00243379
TTL	grey	grey	0.101495	-0.0747122	0.0366381	0.065043	0.0636069	0.0647964	0.0322286	0.0483704
POLR1B	grey	grey	0.000765904	0.0141769	0.00423352	-0.0241922	0.0207728	-0.0446994	-0.0158683	-0.0153387
CHCHD5	grey	grey	0.0693771	0.0891871	0.023254	0.0117685	-0.00422759	0.0235112	0.053734	0.0327908
AC079922.3	brown	brown	0.0633487	-0.036121	0.07209	0.0145251	0.115472	0.0374833	0.0331043	-0.0155931
SLC20A1	blue	blue	0.134581	-0.22055	0.19146	0.0156381	0.0663895	0.240147	0.208801	-0.0573328
IL1B	turquoise	turquoise	-0.0650892	0.0406467	-0.127473	-0.0336016	-0.0372091	-0.04133	-0.0525067	-0.000287358
IL1RN	green	green	-0.0100123	-0.00429651	-0.0841371	-0.00387919	-0.0409065	-0.05632	-0.0656903	0.00047245
PSD4	blue	blue	0.113674	-0.0767556	0.219038	0.034746	0.052186	0.0433018	0.0756903	-0.0272339
CBWD2	grey	grey	0.0510381	-0.0237382	0.0316541	0.022993	0.00375508	0.0326405	0.0104553	-0.00626193
RABL2A	brown	brown	0.0745103	-0.0273976	-0.0382158	0.0104736	0.0718312	0.000908292	-0.0285154	0.0218813
SLC35F5	green	green	0.0429091	-0.0516144	-0.0593673	0.00902471	-0.0168528	-0.0366657	-0.0326759	0.037997
ACTR3	blue	blue	0.289772	-0.122838	0.335936	0.140065	0.158327	0.129338	0.145172	0.0287832
DDX18	brown	brown	0.0925809	-0.00860938	0.00548738	-0.0131529	0.0632575	0.0173095	-0.0669615	0.0175732
CCDC93	grey	grey	0.111013	-0.056263	0.0708223	-0.0465083	0.0839465	0.0801713	0.00131443	0.00298231
INSIG2	grey	grey	0.0997051	-0.0469365	0.0493153	0.0685662	0.0577708	-0.00248772	0.0142799	0.0584708
C2orf76	green	green	0.00778957	-0.0111912	-0.0774614	-0.0185208	-0.00802714	-0.0378231	-0.0692296	0.00859464
DBI	turquoise	turquoise	0.126727	0.127502	0.0501957	-0.104134	0.170628	0.0979998	-0.0321677	0.00101207
TMEM177	turquoise	turquoise	0.0136432	0.0501774	-0.0689433	-0.0242156	0.0106324	-0.00594614	-0.0411009	-0.0074981
PTPN4	brown	brown	0.137068	-0.0916377	0.238188	-0.017484	0.369889	0.0761252	0.00450039	-0.0565678
EPB41L5	grey	grey	0.0318131	-0.0830874	-0.0913788	-0.0308137	-0.0180196	-0.0631191	-0.0571546	-0.00442156
TMEM185B	grey	grey	0.0269139	-0.00108239	0.00425644	0.0209395	-0.0310282	0.0284132	-0.0046999	0.0033932
RALB	grey	grey	0.126902	-0.0743895	0.0992089	0.0200184	0.0481024	0.0560969	0.071253	0.00321365
CLASP1	grey	grey	0.125216	-0.115837	0.0600074	0.015826	0.0518411	-0.0283081	0.0153831	-0.0113335
NIFK-AS1	grey	grey	0.0580832	-0.0675254	0.0769346	0.0645563	0.0625327	0.0175859	0.0681549	-0.0010743
NIFK	turquoise	turquoise	-0.00283652	0.100507	-0.0894964	-0.00235283	-0.0423864	-0.0162087	-0.014025	0.0506804
TSN	black	black	0.129462	-0.0382352	0.0157596	0.0212024	0.0500772	0.0619407	0.00182056	-0.00292817
GYPC	blue	blue	0.205602	-0.012729	0.332731	0.0981396	0.143013	0.19093	0.169819	0.0739106
BIN1	blue	blue	0.186283	-0.0204372	0.336552	0.0453705	0.135798	0.109118	0.0974861	-0.00874265
ERCC3	grey	grey	0.0813271	-0.0379131	0.0374172	-0.00665816	0.0251961	0.0119762	0.00966568	-0.0211333
MAP3K2	blue	blue	0.122671	-0.142222	0.135827	0.0338275	0.0258388	0.0364756	0.0699987	-0.0373999
IWS1	blue	blue	0.10356	-0.0761499	0.1139	-0.00205089	0.0388588	0.0411986	0.0732858	-0.00781661
LIMS2	grey	grey	-0.043193	0.0300547	-0.026591	0.0461617	-0.0228652	0.0098576	-0.0155131	-0.023094
WDR33	grey	grey	0.157462	-0.0788156	0.131854	0.0823427	0.0817124	0.084162	0.0893939	0.0054299
SFT2D3	grey	grey	0.0606198	-0.0888789	-0.0191387	0.0400822	0.0206378	-0.0346225	-0.00567222	-0.0171283
POLR2D	grey	grey	0.0696724	0.0407128	0.00525421	-0.0308907	-0.00472279	0.0740433	0.046444	0.0212644
AMMECR1L	grey	grey	0.0227528	-0.0480432	0.0106776	-0.00115755	-0.0223897	-0.00178485	0.0279774	-0.0062905
SAP130	grey	grey	0.0584974	-0.0581674	0.0725265	0.0194237	0.0235674	0.0888658	0.0886104	9.92389e-05
UGGT1	grey	grey	0.114306	-0.0653889	0.0972167	0.0063041	0.0880966	0.0683951	0.0269452	0.0259091
HS6ST1	brown	brown	0.0104746	-0.0324708	-0.0798304	-0.0360606	0.0111574	-0.0513733	-0.0650653	-0.00720423
SMPD4	grey	grey	0.106802	-0.0791471	0.0436361	0.0364799	0.072458	0.0664532	0.0722298	-0.0107609
MZT2B	blue	blue	0.187282	-0.0356191	0.189065	0.105592	0.0617347	0.13478	0.212236	-0.00304843
CCDC115	grey	grey	0.0757829	-0.013579	0.113966	0.0251316	0.10832	-0.00390826	0.00884042	-0.000413611
IMP4	grey	grey	0.0949617	0.00916221	-0.00499611	0.0141008	0.00597892	-0.00487089	-0.0261378	-0.00508786
PTPN18	blue	blue	0.189571	-0.0809822	0.216985	0.0293223	0.194435	0.135236	0.112427	0.0645624
FAM168B	grey	grey	0.0856617	-0.0408918	0.0530055	-0.00307289	0.0653724	0.0635642	0.0234903	-0.0337567
PLEKHB2	grey	grey	0.0818783	-0.0345813	0.0239158	0.0150746	-0.0143068	-0.0119136	-0.00990384	0.0218088
MZT2A	blue	blue	0.163806	0.0327623	0.19772	0.149244	0.00204749	0.217958	0.212323	-0.0219683
MGAT5	red	red	0.0326118	-0.0369702	-0.026632	0.0365952	0.0272892	-0.0401275	-0.0406783	-0.0075775
CCNT2	grey	grey	0.105548	-0.118073	0.0525208	0.0150411	0.0323879	0.030572	0.0552606	0.031957
RAB3GAP1	blue	blue	0.127497	-0.138018	0.127347	0.0383999	-0.0822067	0.0736098	0.073223	0.0237416
ZRANB3	grey	grey	0.0599946	0.00509308	0.0441694	0.0168271	0.0373741	0.0481937	0.0467582	0.0261902
R3HDM1	grey	grey	0.0913105	-0.049275	0.127732	0.0154775	0.0296355	-0.00440556	0.0659537	-0.00435148
UBXN4	grey	grey	0.211079	-0.121755	0.155025	0.0501907	0.0560493	0.113451	0.13773	-0.0169947
MCM6	grey	grey	0.239311	-0.0793187	0.283227	0.05475	0.163037	0.338971	0.0466216	-0.0118033
DARS	turquoise	turquoise	0.0501545	0.0159195	-0.0247614	-0.0223533	-0.0425412	0.0572657	0.011066	0.0705492
CXCR4	blue	blue	0.0954334	-0.203783	0.408614	-0.00348838	-0.0427639	0.184306	0.221972	0.0639758
HNMT	turquoise	turquoise	-0.00670034	0.000987538	-0.137377	-0.0413035	-0.0131934	-0.0491756	-0.095824	-0.0140857
SPOPL	black	black	0.0539224	-0.0425958	0.000703623	-0.00236737	-0.00376535	0.00295343	-0.00184755	-0.00310024
KYNU	turquoise	turquoise	0.00479164	0.034222	-0.134256	-0.0381617	-0.0191106	-0.0556283	-0.0675435	0.110445
ARHGAP15	blue	blue	0.20781	-0.160857	0.388226	0.0898849	0.0800219	0.127074	0.245015	0.00317021
GTDC1	grey	grey	0.074864	-0.0393751	0.0868716	0.00170043	0.0220941	0.0431699	0.060913	-0.00401479
ZEB2	blue	blue	0.158048	-0.085696	0.305032	-0.0824963	0.356528	0.0525658	0.0660076	-0.0678352
ORC4	brown	brown	0.0810466	-0.032934	-0.0306515	0.00408813	0.0477015	-0.00185922	-0.0451837	0.0335661
MBD5	grey	grey	0.0910961	-0.00489953	0.0904349	0.0535559	0.108777	0.00344562	0.0290888	0.0273518
EPC2	grey	grey	0.0660861	-0.0587274	0.0646239	0.00641874	0.0324344	-0.0278956	0.0227113	-0.0148909
KIF5C	grey	grey	0.0496779	-0.0247837	0.0678167	0.0124389	-0.00243425	0.0594488	0.0507969	-0.00422218
MMADHC	turquoise	turquoise	0.069541	0.0861186	-0.0209588	0.00376978	0.00862629	-0.0442939	-0.0375285	0.000722626
RBM43	grey	grey	0.0855735	-0.024361	0.0498127	-0.00681162	0.0894995	-0.00758716	0.00702243	0.0265534
NMI	blue	blue	0.132782	-0.00965217	0.16632	0.00674745	0.0294902	0.0620781	0.0546423	0.0188367
RIF1	grey	grey	0.170728	-0.136081	0.103089	0.00665303	0.067119	0.139069	0.0937561	0.00760575
ARL5A	turquoise	turquoise	0.127869	0.0194674	-0.0034625	0.0201578	0.0989857	0.0157186	-0.0486395	-0.00454989
STAM2	grey	grey	0.075618	-0.0647401	0.0311756	0.0110374	0.0446075	-0.0306381	-0.00840082	0.0239758
PRPF40A	grey	grey	0.185892	-0.0662917	0.109592	0.0315738	0.0284168	0.0757995	0.0490454	-0.0494981
ARL6IP6	grey	grey	0.172986	-0.101095	0.128362	0.0302966	0.0462299	0.270114	0.0658161	-0.00443323
NR4A2	blue	blue	0.0793671	-0.228825	0.357552	-0.0118283	-0.0398744	0.115128	0.182322	0.00447205
GPD2	grey	grey	0.0809036	-0.0682847	0.0404427	0.00905425	0.0600705	0.0345091	0.0165788	-0.0294866
CYTIP	blue	blue	0.229649	-0.211807	0.498918	0.218546	0.0382901	0.203462	0.216278	-0.0509624
ACVR1	grey	grey	0.00981952	-0.00988906	-0.0211554	0.0533116	-0.023643	-0.00620291	-0.00750622	0.00043733
PKP4	red	red	0.012741	-0.0395943	-0.0750492	0.0473437	-0.0324964	-0.0316321	0.0364533	-0.0190203
WDSUB1	turquoise	turquoise	0.0120722	0.0137559	-0.0280301	-0.0548375	0.0336247	0.00256494	-0.0118436	-0.01498
BAZ2B	brown	brown	0.0691055	-0.0840516	-0.0729344	0.018629	0.0346491	-0.0520425	-0.0655534	0.0172599
AC009961.3	grey	grey	0.0537538	-0.062058	0.0150024	0.0435523	0.0235653	0.00429553	0.0129925	-0.0268473
2025-03-07	grey	grey	0.103979	-0.0667153	0.079358	0.0326892	0.052628	0.0102534	0.00713786	0.0157507
CD302	brown	brown	0.0954214	-0.0963941	-0.0374503	-0.00422865	0.0657257	-0.0575152	-0.0825027	-0.00359361
LY75	grey	grey	0.114959	-0.028274	0.0446305	0.191473	0.019019	0.0420109	0.0305087	0.0613437
RBMS1	grey	grey	0.180283	-0.133722	0.17468	-0.0208098	0.152915	0.0634951	0.0394967	-0.0267718
TANK	blue	blue	0.129706	-0.130665	0.194948	0.166381	-0.107768	0.0879921	0.130933	-0.00503666
AC009299.3	grey	grey	0.0240984	-0.00484607	0.0548671	-0.0430153	-0.0313213	-0.0314611	0.030288	-0.0293666
PSMD14	grey	grey	0.191747	-0.067537	0.13745	0.0962849	0.040503	0.0996396	0.0954084	0.0271478
DPP4	blue	blue	0.0879562	-0.0158655	0.146512	0.0550593	-0.035452	0.0592931	0.0733178	-0.0431434
IFIH1	grey	grey	0.112136	-0.0510355	0.0829747	0.057056	-0.0368889	0.0336658	0.0613621	0.0343507
GCA	turquoise	turquoise	0.0359965	0.033605	-0.120607	-0.0165144	-0.048163	0.0409311	-0.0245372	0.0797042
COBLL1	green	green	0.0133667	-0.0705767	-0.117071	-0.00990472	-0.0178793	-0.0673675	-0.0828251	0.105449
GALNT3	brown	brown	0.0251771	-0.0610989	-0.0220912	-0.0644006	0.0587353	-0.0619127	-0.036715	0.00167223
AC009495.2	brown	brown	0.0434477	0.0132944	0.0856051	-0.0272442	0.145039	0.00116755	-0.00984715	-0.00931483
TTC21B	brown	brown	0.120005	-0.0864957	0.00159025	-0.0272806	0.0849829	0.0079013	-0.0418638	0.0485702
STK39	blue	blue	0.0987098	-0.0526663	0.125909	0.0119648	0.0763156	0.05338	0.0488878	-0.0215831
CERS6	brown	brown	0.066603	-0.0343291	-0.0441466	-0.0329188	0.053737	0.00708192	-0.0419327	-0.0184318
FASTKD1	grey	grey	0.0584325	-0.00311748	0.045364	-0.0447658	0.0228192	0.0204913	0.014999	-0.00859585
PPIG	blue	blue	0.204623	-0.124834	0.224016	0.0207182	0.0646509	0.156088	0.149459	0.0052744
PHOSPHO2	grey	grey	0.0414569	-0.0367353	-0.000262727	-0.00181037	0.00363352	0.0188586	0.0216937	-0.00131447
SSB	turquoise	turquoise	0.0365	0.121338	-0.0907709	-0.0960735	0.0505505	-0.0761586	-0.109817	0.00851166
METTL5	turquoise	turquoise	0.0456569	0.0770505	-0.0853658	-0.00446265	-0.0212522	-0.00161735	-0.0438161	-0.0094428
UBR3	grey	grey	0.111767	-0.0873948	0.0165218	-0.00595046	0.0370674	-0.00945258	-0.000215481	0.0208115
GORASP2	grey	grey	0.120376	-0.0277057	0.0614695	0.0390524	0.0412214	0.0365538	0.016797	-0.0120319
TLK1	grey	grey	0.117778	-0.0771229	0.121241	0.155008	-0.0269546	0.0782896	0.0485523	-0.00550535
METTL8	red	red	0.048763	-0.0703813	-0.0102889	0.0577874	-0.0485094	-0.0151621	-0.0178966	0.000350918
DCAF17	grey	grey	0.0735473	-0.0690601	0.0456799	-0.0259516	0.00487691	0.0551166	0.0236762	-0.0230733
DYNC1I2	grey	grey	0.120979	-0.0898227	0.0290929	0.0564452	0.0233147	0.0141393	0.0487063	0.0726668
SLC25A12	grey	grey	0.0885418	-0.0395178	0.0838809	0.0418324	0.0342387	0.0512731	0.0100618	0.0123539
HAT1	grey	grey	0.213436	-0.136317	0.136124	0.0536913	0.0630626	0.250745	0.100544	-0.000489188
METAP1D	turquoise	turquoise	0.0384564	0.00659383	-0.0573772	0.00267866	0.00768891	-0.060829	-0.0654969	0.00394341
ITGA6	brown	brown	0.0191656	-0.075062	-0.173071	-0.0624182	0.0271771	-0.107838	-0.128092	-0.0224159
AC093818.1	grey	grey	0.0551525	0.00848883	0.0466548	0.0519433	0.0646326	0.00599018	0.0228975	-0.0362348
PDK1	green	green	0.0425745	-0.0143702	-0.0135737	0.00971692	-0.00683703	-0.000743418	-0.0220755	0.0433139
AC013461.1	black	black	0.0489488	-0.00528406	-0.031482	-0.0378741	0.00887175	0.0524423	-0.0262031	0.00464185
CDCA7	grey	grey	0.146017	0.00402569	0.137669	0.0258122	0.0239954	0.284572	0.0510796	0.0437646
SP3	blue	blue	0.160454	-0.140178	0.160188	0.0155595	0.0536408	0.0910565	0.110463	0.029886
OLA1	turquoise	turquoise	0.00375915	0.130913	-0.110019	-0.0554408	-0.0459471	-0.00318476	-0.0637824	0.00306297
CIR1	grey	grey	0.105861	-0.0446071	0.0907224	0.0405504	0.0255537	0.0446901	0.015474	0.0200458
SCRN3	turquoise	turquoise	0.0649216	0.0278098	0.00916322	-0.0182809	0.0711079	0.0150269	-0.0149785	-0.0069322
GPR155	grey	grey	0.054136	-0.0162857	0.0976099	0.104737	-0.0233558	-0.021266	-0.0148661	0.00457802
WIPF1	blue	blue	0.198874	-0.147938	0.459377	0.0589362	0.178362	0.10947	0.221881	0.0107585
CHN1	grey	grey	0.00866713	-0.0567157	0.0802679	-0.0208519	-0.0963289	0.0530269	0.0328517	-0.0146267
ATF2	grey	grey	0.0750263	-0.0552797	0.0548724	0.00512282	0.0100861	-0.0196944	0.0265244	0.0304469
ATP5G3	turquoise	turquoise	0.0352186	0.194093	-0.0519137	-0.0516551	-0.012932	0.0599598	-0.0494872	0.00687281
KIAA1715	grey	grey	0.114274	-0.06965	0.0899053	-0.0112478	0.109976	0.10328	0.0478947	-0.016591
MTX2	turquoise	turquoise	-0.0119668	0.0326744	-0.127264	-0.0317455	-0.0888618	-0.00802183	-0.0767148	0.0228509
HNRNPA3	black	black	0.235033	-0.0858258	0.201661	0.0476448	0.0856601	0.260533	0.182988	0.0154364
NFE2L2	red	red	0.060186	-0.105344	-0.0724812	0.0164736	-0.0555385	-0.022982	-0.0387233	-0.0187224
AGPS	grey	grey	0.144933	-0.0420505	0.114062	0.0252437	0.0940995	0.0813349	0.0209299	-0.00966256
RBM45	grey	grey	0.0125434	-0.0217463	0.0675364	0.0115055	-0.00383389	0.022939	0.0271932	-0.00159321
AC009948.5	grey	grey	0.065942	-0.010174	0.0388043	0.0666921	-0.00941409	0.0158925	0.0022945	-0.0111675
PRKRA	turquoise	turquoise	0.0654704	0.0305408	-0.00218046	0.00123221	0.00945403	0.0480358	0.0157876	0.0279259
FKBP7	green	green	0.0131932	-0.0203136	-0.0794004	-0.0428258	-0.0244536	-0.0557387	-0.0614733	0.0110096
PLEKHA3	grey	grey	0.107169	-0.0704107	0.0936893	0.0922589	0.0305167	0.0379413	0.0613206	-0.00248609
TTN-AS1	grey	grey	0.0243489	-0.0334974	0.00499393	0.00975408	0.027025	0.00309818	-0.0308028	0.0298856
TTN	blue	blue	0.0846321	-0.146773	0.17431	0.080475	-0.0795606	0.0286708	0.136372	0.0488236
CCDC141	blue	blue	0.0973777	-0.135999	0.152363	0.153323	-0.0725392	0.0311902	0.0916373	0.0337814
SESTD1	grey	grey	0.10272	-0.0841599	0.0129184	0.0144938	0.0542326	0.044402	-0.00641806	0.0518785
CWC22	grey	grey	0.0980266	-0.0468602	0.109747	0.000971166	0.0570552	0.0127269	0.0133091	0.00492534
UBE2E3	turquoise	turquoise	0.0573545	0.0423652	-0.0921014	-0.0379548	0.0948669	0.00142321	-0.0467353	0.0173406
AC104820.2	blue	blue	0.0755142	-0.0737652	0.169698	-0.0143774	-0.00881223	0.0388847	0.105682	-0.0163608
ITGA4	blue	blue	0.217958	-0.128698	0.403448	0.0571307	0.158825	0.0933576	0.131264	-0.0286879
SSFA2	brown	brown	0.0915776	-0.0812737	-0.00889184	-0.0368902	0.0480316	0.0187122	-0.0141553	-0.0152253
DNAJC10	green	green	0.0651045	-0.0346875	-0.0521716	-0.0100274	0.0303552	-0.0385724	-0.0354902	0.0786617
NUP35	green	green	0.0111704	-0.0232529	-0.0276855	0.0142382	-0.0364105	0.0117691	0.00437724	0.0270053
ZC3H15	grey	grey	0.112948	-0.00550248	0.0706803	0.0197188	0.0548367	-0.0236255	0.0251984	0.0798382
ITGAV	brown	brown	0.045236	-0.0982806	-0.158436	-0.029353	0.00639449	-0.0769323	-0.105968	-0.00583177
WDR75	turquoise	turquoise	-0.00617164	0.0581386	-0.0910579	-0.0414973	-0.028448	-0.0214193	-0.0481327	0.000879875
SLC40A1	green	green	-0.00558997	-0.00831172	-0.107041	-0.0350989	-0.0236458	-0.0777169	-0.0639801	0.0339941
ASNSD1	grey	grey	0.106373	-0.0435436	0.0766879	0.0434954	0.0186516	0.0984403	0.0466995	-0.0143984
ANKAR	grey	grey	0.0567921	-0.0268721	0.0710644	-0.0124853	0.0947072	0.0095803	0.0215759	0.016404
OSGEPL1	grey	grey	0.0656991	0.00809471	0.0302548	0.0334957	0.0361338	0.0214953	0.00619603	0.00972304
ORMDL1	grey	grey	0.105435	-0.0235164	0.10986	0.0029752	0.0418516	0.0207456	-0.0155615	-0.0129667
PMS1	grey	grey	0.0902128	-0.0728484	0.0865288	-0.0424357	0.103719	0.0564831	0.0215224	-0.0205479
HIBCH	grey	grey	0.123519	-0.0502043	0.032103	0.107493	-0.00530556	0.0204941	0.0380263	0.0225561
INPP1	turquoise	turquoise	-0.0547616	0.0229435	-0.233192	-0.0472129	-0.0877585	-0.0807349	-0.0899996	-0.0226228
MFSD6	grey	grey	0.149668	-0.122062	0.154001	0.0295617	0.0556034	0.118468	0.0889676	-0.0181837
NEMP2	grey	grey	0.0869598	-0.096658	0.0898312	0.114647	0.0163908	0.105351	0.0887465	0.0843442
NAB1	blue	blue	0.0947329	-0.186738	0.187147	0.0176463	-0.0638973	0.0979655	0.103184	-0.024534
GLS	blue	blue	0.117937	-0.164958	0.155898	0.119185	-0.0125552	0.0273198	0.111416	0.0354878
STAT1	blue	blue	0.215507	-0.191221	0.236127	0.185784	0.0252674	0.109397	0.154904	0.0284923
STAT4	blue	blue	0.172822	-0.106928	0.284272	0.124957	0.176928	0.0605642	0.0786668	-0.0516432
NABP1	red	red	0.0448454	-0.082261	0.0357439	0.21701	-0.0607202	-0.0402816	0.0662783	0.0609738
SLC39A10	brown	brown	0.0943274	-0.0752934	0.00947641	-0.00238419	0.143524	-0.00219039	0.00141245	-0.0219547
STK17B	blue	blue	0.22773	-0.286959	0.442763	0.271567	-0.000272448	0.098791	0.22442	0.0305908
AC020571.3	grey	grey	0.0734683	-0.0604726	0.101401	0.111733	-0.0486106	-0.0116975	0.083642	0.00327543
GTF3C3	green	green	-0.00050455	-0.0162043	-0.0612989	-0.0215871	-0.0240595	-0.0794965	-0.0504754	0.0147593
PGAP1	red	red	0.027376	-0.073796	-0.0840653	0.0394369	-0.0541759	-0.0233723	-0.0407337	-0.0107651
ANKRD44	blue	blue	0.186715	-0.1232	0.342493	0.0632459	0.167845	0.109212	0.130056	-0.00699901
AC013264.2	grey	grey	0.0105923	-0.00064759	0.0272434	-0.0238116	0.0241686	-0.00133351	-0.0148924	0.00149074
SF3B1	blue	blue	0.208863	-0.200852	0.215011	0.066714	0.0917137	0.0631855	0.075097	0.0331308
COQ10B	blue	blue	0.134407	-0.0904393	0.20249	0.0743631	0.0400939	0.0342524	0.10156	-0.00342137
HSPD1	turquoise	turquoise	-0.0364663	0.0862412	-0.219235	0.033722	-0.214722	0.000363728	-0.0501446	-0.0177037
HSPE1	turquoise	turquoise	0.0157628	0.0296716	-0.0717074	0.110662	-0.237607	0.0115865	-0.0310983	-0.0102153
MOB4	blue	blue	0.127801	-0.0224863	0.0521856	0.0304989	0.0335866	0.0493944	0.0238879	0.00765701
MARS2	grey	grey	0.0447484	0.0234573	0.0128802	0.0303323	0.0402445	-0.0204374	-0.0305673	-0.00607772
PLCL1	red	red	0.0268464	-0.0497127	-0.0107641	0.13545	-0.0310601	-0.0272073	0.0219492	-0.00534205
C2orf69	grey	grey	0.0506109	0.00852854	-0.0121683	0.00920782	-0.0126961	0.0207985	0.000714203	0.00321321
TYW5	grey	grey	0.00769464	-0.0838742	0.00513375	-0.00554585	-0.00936763	-0.00579744	0.0181373	0.00960598
C2orf47	grey	grey	0.0394485	0.00372116	0.0146566	-0.0275874	0.022184	-0.00948624	-0.0310336	-0.000332238
SPATS2L	blue	blue	0.17527	-0.137832	0.164676	0.169278	-0.0878942	0.0609189	0.0942231	-0.0289944
KCTD18	grey	grey	0.063367	-0.0305636	0.045454	-0.0151442	0.0830636	-0.0269321	-0.00150276	-0.0157105
SGOL2	yellow	yellow	0.10119	-0.144115	0.135222	0.0901637	-0.00430596	0.0833896	0.343973	0.0591187
BZW1	blue	blue	0.222724	-0.0795441	0.219519	0.0483262	0.127074	0.0727265	0.0644315	0.00536614
CLK1	blue	blue	0.218801	-0.167228	0.239589	0.139262	0.0138781	0.082444	0.163462	0.0175951
PPIL3	grey	grey	0.122709	-0.0375413	0.107094	0.0392499	0.0326624	0.0879583	0.0901308	-0.000618393
NIF3L1	grey	grey	0.047408	-0.0500562	0.00143565	0.0205094	0.0145568	0.0158796	0.0275434	0.0533777
ORC2	grey	grey	0.0694155	-0.0274609	0.0469876	0.0363543	-0.0084549	-0.012526	0.0268726	0.00831203
AC005037.3	grey	grey	0.0580179	-0.0268658	0.0381345	0.0869673	0.0268772	-0.0298602	0.0351133	-0.0269556
FAM126B	blue	blue	0.13379	-0.111868	0.200893	0.0300623	0.0172993	0.0779456	0.103014	-0.016658
NDUFB3	grey	grey	0.152313	0.0731359	0.0304518	0.0320771	0.00586919	0.0715015	0.0420134	0.00105989
CFLAR	blue	blue	0.240757	-0.181676	0.286269	0.198126	0.094676	0.0264793	0.107958	-0.00508735
CASP10	brown	brown	0.0729308	-0.0161921	0.0506162	-0.0338179	0.181382	-0.0282067	-0.0354787	0.0106094
CASP8	blue	blue	0.130372	-0.0866927	0.203244	0.113502	0.0989749	-0.0158416	0.0778608	-0.0381965
TRAK2	grey	grey	0.0650157	-0.0645512	0.0843272	0.0619502	0.0683	0.0673003	0.0523813	-0.0410179
STRADB	grey	grey	0.00739064	0.0235001	-0.0513394	-0.0371193	0.0653291	-0.0082171	-0.0064388	0.0530476
ALS2	grey	grey	0.00148283	-0.0158448	-0.0193273	-0.0347648	0.010721	-0.0125676	-0.0240592	-0.00628949
SUMO1	grey	grey	0.136157	0.0614462	0.0910025	0.0503761	0.0615377	0.0993149	-0.0180496	-0.00191659
NOP58	blue	blue	0.185198	-0.140724	0.227633	0.147243	-0.0550779	0.102317	0.147632	-0.0189489
BMPR2	grey	grey	0.0511031	-0.0449702	0.0264503	-0.00546181	-0.00170761	-0.0451765	-0.00104044	-0.00615064
FAM117B	turquoise	turquoise	-0.0269515	0.00672848	-0.0670148	-0.00554762	-0.0097769	-0.0170144	-0.0501712	0.0224491
WDR12	grey	grey	0.0551856	0.0125458	-0.00162446	0.0191445	0.00356566	0.00588579	-0.0187192	0.0189637
CARF	grey	grey	0.0178995	-0.037528	0.0290497	0.0114249	0.0287196	-0.0226214	-0.0071258	-0.0116726
NBEAL1	turquoise	turquoise	-0.0252315	0.22109	-0.0778708	-0.0203374	0.00931566	-0.0400751	-0.0878639	0.0144754
CYP20A1	grey	grey	0.0999149	-0.0893733	0.130691	0.0412334	0.0346984	0.0248779	0.113584	-0.00440158
ABI2	grey	grey	0.095386	-0.0935955	0.039894	0.0453142	-0.00270326	0.0461349	0.0230248	-0.0197663
CD28	grey	grey	0.0824363	-0.0853733	0.116139	0.348198	-0.132215	0.0150115	0.142423	0.00734383
CTLA4	blue	blue	0.181482	-0.204773	0.262635	0.454043	-0.1719	0.105145	0.159934	-0.00864335
ICOS	blue	blue	0.148714	-0.211454	0.242112	0.468904	-0.171594	0.115837	0.179601	-0.0144666
INO80D	grey	grey	0.0388646	-0.102191	0.0762699	0.0175606	0.010893	-0.0351385	0.0256691	0.00900565
AC007383.3	grey	grey	0.0596727	-0.0378571	0.0479143	0.0329967	0.0256959	-0.0489663	0.0112093	-0.0176427
NDUFS1	grey	grey	0.0853144	-0.0787023	0.039994	0.0105773	0.00582945	0.0534484	0.0322596	0.0263996
EEF1B2	turquoise	turquoise	-0.0692744	0.429038	-0.17346	-0.0613343	-0.00790072	0.0397878	-0.15911	-0.0194127
ZDBF2	grey	grey	0.0252207	-0.0875342	0.0111017	0.0639799	-0.0546721	0.000822308	0.0258539	-0.000702307
FASTKD2	grey	grey	0.0601909	-0.0216651	-0.00984279	0.0222288	-0.0179478	0.0218735	0.008747	0.0104871
KLF7	grey	grey	0.0593402	-0.0254287	0.0456322	0.0136344	0.0148007	0.00855712	0.0398008	-0.00801744
CREB1	grey	grey	0.0993566	-0.085148	0.109888	0.0221126	0.0404148	0.0308472	0.0646623	0.0307188
METTL21A	turquoise	turquoise	0.0595027	0.0338603	-0.0361137	-0.0492039	0.0388555	0.0539228	-0.029135	0.0659934
AC079767.4	green	green	-0.030251	0.0214296	-0.039395	-0.0132496	-0.0221209	-0.0249067	0.00716521	0.287566
CCNYL1	grey	grey	0.0385254	-0.0404774	0.0207168	0.00693296	0.0155016	0.0110166	0.0024908	-0.00891357
PLEKHM3	grey	grey	0.0630584	-0.05948	0.0424266	0.034427	0.0619639	0.0293853	0.0141208	0.00204025
IDH1	turquoise	turquoise	-0.105396	0.128887	-0.324292	-0.130972	-0.100181	-0.151238	-0.207036	-0.0318168
PIKFYVE	red	red	0.112047	-0.0978671	-0.0109991	0.0491768	0.0295152	-0.0334879	-0.0158631	0.0263434
RPE	turquoise	turquoise	0.00605868	0.0891199	-0.0572074	0.017681	0.00153276	-0.00527914	-0.0337063	0.0158602
LANCL1	grey	grey	0.0407025	0.00194102	0.00616504	-0.0078629	0.0366113	0.00138586	-0.00506375	0.0461906
IKZF2	grey	grey	0.168314	-0.164081	0.159845	0.351074	0.0275001	0.0560544	0.127606	-0.00762732
SPAG16	turquoise	turquoise	-0.0105297	0.0834509	-0.0972684	-0.0504026	-0.0178121	-0.00639994	-0.0627572	0.0562362
BARD1	black	black	0.177287	-0.175579	0.213625	0.0691805	0.00302626	0.303474	0.216345	0.0347999
ATIC	turquoise	turquoise	0.00238731	0.14101	-0.096855	-0.00569046	-0.0449412	0.0367292	-0.0825192	-0.0142138
MREG	grey	grey	0.0540819	-0.0183925	0.0612199	0.0273315	-0.0380151	0.0362461	0.0333681	0.0747868
PECR	grey	grey	0.0862466	-0.0126234	0.0873934	0.131309	0.0706562	0.0243305	0.0515438	-0.0087127
XRCC5	grey	grey	0.254797	-0.0557351	0.208985	0.0916875	0.124228	0.211647	0.0832855	0.01638
SMARCAL1	grey	grey	0.0281415	0.0350919	0.0486262	-0.0274697	0.0621681	0.0217176	0.00441491	-0.0278323
RPL37A	turquoise	turquoise	-0.2145	0.56367	-0.230929	-0.121861	-0.0355429	-0.117698	-0.137583	-0.0382003
IGFBP2	turquoise	turquoise	-0.236183	0.185187	-0.539424	-0.190502	-0.176481	-0.24852	-0.294824	-0.00527453
CXCR2	brown	brown	0.0868124	-0.0310431	0.0990604	-0.0469216	0.330973	0.0500511	-0.0499796	-0.042378
CXCR1	brown	brown	0.0926633	-0.0127823	0.103118	-0.0367501	0.296663	-0.00698217	-0.0572191	-0.015462
ARPC2	blue	blue	0.289847	0.0109591	0.451374	0.0874292	0.220141	0.195251	0.210288	0.0489071
GPBAR1	grey	grey	0.0503575	-0.00824089	0.0314491	0.0585449	0.050679	0.0129416	0.0247822	-0.00910917
AAMP	turquoise	turquoise	0.0702039	0.042358	-0.0213194	-0.00347312	0.0311425	0.0407698	-0.0177945	-0.0407996
PNKD	grey	grey	0.128128	-0.0184522	0.0945083	0.0330531	0.0645134	0.0905185	0.0436277	0.00393431
TMBIM1	grey	grey	0.137757	-0.104927	0.134437	0.0370702	0.10868	0.023491	0.0566191	-0.0383606
SLC11A1	grey	grey	0.0183739	-0.0299391	0.016647	-0.019102	0.0503119	0.00513274	0.0441189	-0.0106404
CTDSP1	blue	blue	0.151541	-0.0614961	0.235083	-0.0289304	0.243162	0.141824	0.0906985	-0.0516382
USP37	grey	grey	0.131065	-0.116452	0.11213	0.0235583	0.034984	0.195332	0.0463571	0.021055
RQCD1	grey	grey	0.118899	-0.0380586	0.0751002	0.0719405	-0.00642694	0.0639263	0.0673285	0.0189161
ZNF142	grey	grey	0.0577715	-0.0176056	0.0492649	0.00310783	0.0403238	0.00279632	0.0182314	-0.00108119
BCS1L	grey	grey	0.0423491	-0.0168413	-0.00561148	-0.00100984	-0.0151907	0.00695437	-0.00135905	-0.00514038
RNF25	grey	grey	0.0658366	-0.0103096	0.0691853	0.00844938	0.0516719	0.00238887	0.00193243	0.0173085
TTLL4	grey	grey	0.0186802	-0.0101021	-0.0119723	0.00251966	-0.0113763	0.00964577	-0.00269906	0.0197416
WNT10A	turquoise	turquoise	-0.0354707	0.0246555	-0.140347	-0.0104283	-0.0716116	-0.0822666	-0.110566	0.0192532
NHEJ1	grey	grey	0.0307994	0.0337831	0.045046	-0.00598372	0.101368	0.023599	0.00247487	0.00674636
CNPPD1	blue	blue	0.175955	-0.0847571	0.230222	0.0618847	0.138333	0.165409	0.109055	-0.0083314
FAM134A	blue	blue	0.0792958	-0.0310904	0.110479	-0.00846617	0.0828647	0.0210005	0.0594784	-0.00655178
ZFAND2B	blue	blue	0.150485	-0.10681	0.217289	0.0128393	0.0722736	0.176371	0.126445	0.00412477
ATG9A	grey	grey	0.123456	-0.0319609	0.111889	0.0111237	0.0442321	0.0356298	0.0324704	-0.0157869
ANKZF1	grey	grey	0.041701	-0.0314463	0.022303	-0.0392942	0.0659053	-0.0192657	-0.0436957	0.0184347
STK16	grey	grey	0.0865148	0.0149925	0.0725984	-0.0249112	0.042382	0.033579	0.0203851	0.0177235
TUBA4A	blue	blue	0.217262	-0.199233	0.404781	0.0723992	0.0134909	0.279515	0.305857	0.057196
DNAJB2	grey	grey	0.0409509	-0.0924591	0.0759427	-0.0123811	-0.0180136	0.0170286	0.0461854	0.0624577
DNPEP	grey	grey	0.0713856	0.0083509	0.0348818	-0.0546342	0.0248506	0.007964	-0.0198723	-0.0265198
GMPPA	grey	grey	0.0918306	-0.0402654	0.0751787	0.0236782	0.0357051	0.0337774	0.0666162	-0.0161676
CHPF	black	black	0.0546372	-0.0872736	-0.0428396	0.0101088	-0.00449347	0.0227354	-0.0701243	-0.0161944
STK11IP	grey	grey	0.0617153	-0.0462408	0.068347	0.0233306	0.0551219	-0.0192052	0.0672124	0.00973786
EPHA4	grey	grey	0.0214377	-0.0530737	0.00468483	-0.0280786	0.00308569	-0.029764	-0.0164634	-0.0204401
SGPP2	grey	grey	-0.00201881	-0.0262827	-0.114033	-0.00985372	-0.0627752	-0.0456449	-0.0306379	-0.013243
FARSB	grey	grey	0.0924194	-0.00523607	0.0226396	-0.0270246	0.0545235	0.0637261	-0.0074492	-0.00595049
ACSL3	grey	grey	0.0980882	-0.146746	0.00467203	-0.00860505	0.032716	0.0423556	0.0195018	0.013442
AP1S3	grey	grey	0.00889649	-0.00138545	-0.0584523	-0.0301493	-0.00582584	-0.029917	-0.0235083	-0.0150858
WDFY1	green	green	0.0614796	-0.0347835	-0.0311638	0.0495433	0.0305458	-0.0305064	-0.0130933	0.0597565
MRPL44	grey	grey	0.0428431	0.0292484	-0.00215734	0.0645437	-0.0219422	-0.0198986	-0.0473217	0.0049498
CUL3	grey	grey	0.0957635	-0.0623926	0.0722782	0.0469131	0.0378517	-0.0171182	0.0549176	0.0436213
DOCK10	blue	blue	0.189652	-0.100813	0.224979	0.10632	0.102624	0.108979	0.103336	0.012685
RHBDD1	grey	grey	0.0397577	0.0018509	0.0041974	0.0582841	-0.00505446	-0.0251703	0.00915568	0.002169
MFF	turquoise	turquoise	0.119827	0.0501206	0.0307682	0.024367	0.0648799	0.0288795	-0.00208537	0.0422618
AGFG1	grey	grey	0.09331	-0.0679368	0.0723068	0.0267132	0.00102571	0.0211329	0.0862807	0.0240283
CCL20	turquoise	turquoise	-0.188005	0.131109	-0.415911	-0.0299831	-0.18322	-0.142885	-0.184686	-0.00295647
TRIP12	blue	blue	0.091959	-0.0924798	0.129026	0.0646898	0.0221703	0.00535757	0.0700246	0.00246091
SP110	blue	blue	0.162027	-0.0900161	0.273069	0.104164	0.0290422	0.0685975	0.146049	0.066375
SP140	blue	blue	0.151271	-0.126227	0.329717	0.0580586	0.0133077	0.116849	0.200177	0.0433739
SP140L	blue	blue	0.0930341	-0.0815384	0.142405	0.0475242	0.0381553	0.0261069	0.06782	-0.0102291
SP100	blue	blue	0.235352	-0.187438	0.392183	0.117335	0.0759472	0.115474	0.17395	0.00409564
CAB39	blue	blue	0.153651	-0.099262	0.138928	0.134575	0.0298273	0.0253744	0.0438235	-0.0464217
ITM2C	blue	blue	0.0511925	-0.140602	0.314786	-0.131297	-0.117783	0.185273	0.205385	-0.0101085
PSMD1	grey	grey	0.184967	-0.0888511	0.119418	0.077265	0.0212875	0.122964	0.0890851	-0.000576843
NCL	black	black	0.183995	-0.0412596	0.0621153	0.0163466	0.0472662	0.197112	0.0924091	0.025131
NMUR1	brown	brown	0.143324	-0.0291215	0.164096	-0.0526931	0.396359	0.076335	0.016963	-0.0218428
PTMA	grey	grey	0.0970863	-0.0311518	0.0648	0.00576945	0.0381886	0.386272	0.244332	0.0644494
PDE6D	grey	grey	0.0826155	0.0302732	0.0600255	0.00998179	0.0190312	0.0472573	0.0400206	0.0334568
COPS7B	grey	grey	0.0538127	-0.00908115	0.0436839	0.0196556	0.0295864	0.0663635	0.0442482	-0.00597776
DIS3L2	grey	grey	0.0651474	-0.0599109	0.0422369	0.0215462	0.0179591	0.0242348	0.0251459	0.011902
TIGD1	grey	grey	0.0645552	-0.0282322	0.06674	0.0180787	0.0524469	-0.005473	0.00541838	-0.0113512
EIF4E2	turquoise	turquoise	0.0717446	0.0431285	0.0266661	-0.0199373	0.0395177	-0.00941714	0.00398742	0.0418167
GIGYF2	grey	grey	0.111864	-0.0764364	0.0835692	0.0436011	0.0811892	0.021357	0.0601007	0.0298988
INPP5D	blue	blue	0.163576	-0.083336	0.225028	0.0893709	0.166117	0.0660073	0.111915	0.0353419
ATG16L1	grey	grey	0.0747256	-0.048982	0.0982167	0.0508869	0.0341578	-0.0141216	0.0628429	0.036692
DGKD	brown	brown	0.0877222	-0.0139632	0.12548	-0.00737258	0.182029	0.0442122	-0.000285815	-0.0291025
USP40	brown	brown	0.0103421	-0.0215464	-0.0726844	-0.0304998	0.015062	-0.0562805	-0.0382246	0.00406167
AC097713.4	grey	grey	0.0260644	-0.00762166	0.0289601	0.0980919	0.00351342	-0.0330929	0.0123482	0.0113582
ARL4C	blue	blue	0.218586	-0.12535	0.434965	0.0794885	0.298399	0.0832429	0.125605	-0.0637589
AGAP1	turquoise	turquoise	0.00545935	0.0312649	-0.0557284	-0.0428893	-0.00918293	-0.0297789	-0.0357942	-0.00730403
COPS8	grey	grey	0.13072	0.00867857	0.0556954	0.024887	0.062696	0.12791	0.0481282	0.0375027
LRRFIP1	blue	blue	0.271406	-0.220297	0.484281	0.17004	0.10294	0.103819	0.310789	0.0486188
RAMP1	turquoise	turquoise	-0.113828	0.166999	-0.289173	-0.120527	0.00945821	-0.117705	-0.192423	0.00671323
UBE2F	brown	brown	0.0279792	0.0342235	0.0136722	-0.0261792	0.214292	-0.0275326	-0.0658692	-0.0348951
SCLY	turquoise	turquoise	0.0279894	0.01253	-0.0474689	-0.00295739	0.0187279	0.0166764	-0.0154093	-0.0148416
ILKAP	grey	grey	0.165363	-0.0700448	0.145899	0.0651597	0.0969512	0.116103	0.0926236	-0.00979237
HES6	brown	brown	0.0601055	-0.00944913	0.0488937	0.0234446	0.237851	0.0568646	-0.0263183	-0.00698786
PER2	grey	grey	0.0833612	-0.068413	0.0074963	0.0915476	-0.00751169	-0.0174687	0.0348708	0.0143003
ASB1	blue	blue	0.104637	-0.03221	0.14052	0.0138202	0.029138	0.0389461	0.0495226	-0.0230084
HDAC4	grey	grey	0.062591	-0.0178793	0.0501753	0.0165753	0.0342282	-0.0378293	0.024068	-0.00452591
AC062017.1	brown	brown	0.0422617	-0.0128778	0.0233796	-0.000970478	0.0913226	-0.024468	-0.0117927	0.0965869
NDUFA10	turquoise	turquoise	0.0606735	0.0718875	-0.024372	0.0136236	-0.017731	0.0126657	-0.0145125	-0.0379079
MYEOV2	grey	grey	0.123027	0.0479779	0.100679	0.000648706	0.0722553	0.0928478	0.0345447	0.0016111
ANKMY1	grey	grey	0.0910713	-0.0150788	0.0667899	0.0250907	0.0739902	0.0629439	0.0369841	0.00834975
DUSP28	grey	grey	0.0465316	-0.0270636	0.0709719	0.0163561	0.0627933	0.0477634	0.0164325	-0.0116262
RNPEPL1	blue	blue	0.1098	-0.0632661	0.16362	0.028302	0.17091	0.0672036	0.0822519	-0.0387347
CAPN10	grey	grey	0.0526642	-0.00885537	0.0716937	-0.00628644	0.0356156	0.0416189	0.0369523	-0.01266
GPR35	grey	grey	-0.000503679	0.0251735	0.0486108	-0.0196295	-0.00425311	-0.0316172	-0.0512885	-0.00721818
SNED1	grey	grey	0.0585868	-0.0919816	-0.000126758	0.016398	0.0101396	-0.0231856	0.00742564	0.0661108
MTERF4	grey	grey	0.0442827	-0.00993505	0.0257269	0.0645482	0.0305103	0.034761	0.00718828	0.0315021
PASK	grey	grey	0.0766815	-0.0359714	0.0860567	0.0911735	0.0654905	0.107639	0.0395403	-0.0317394
PPP1R7	blue	blue	0.171687	-0.0614946	0.184418	0.109366	0.123673	0.144001	0.0835023	0.00493727
HDLBP	turquoise	turquoise	-0.0427072	0.0786707	-0.225323	-0.0896498	-0.101512	-0.0561668	-0.131641	0.0432317
2025-09-02	brown	brown	0.127564	-0.0452379	0.0378652	-0.00967347	0.0725686	0.0516983	0.0132082	-0.0314094
FARP2	green	green	0.0413858	-0.0084251	-0.0367566	0.0132862	-0.00445823	0.00998861	-0.0413912	0.0185817
STK25	brown	brown	0.0749296	-0.00609977	0.0111931	-0.0104943	0.051582	0.0103046	0.00516677	0.0401685
THAP4	grey	grey	0.0525462	0.0134881	0.00185216	-0.0104949	0.0202003	-0.00540826	0.000810275	-0.0346779
ATG4B	grey	grey	0.0842514	-0.0309355	0.0957149	0.0338463	0.0253488	0.0176903	0.0711111	-0.00985752
DTYMK	yellow	yellow	0.128483	-0.0914872	0.122736	0.0572027	0.0113089	0.247147	0.288201	0.0204133
ING5	blue	blue	0.0908367	-0.0608862	0.108916	0.0309589	0.0119644	0.14319	0.0954648	-0.00816055
D2HGDH	black	black	0.02454	-0.0029067	-0.056629	-0.0161933	-0.00638464	0.00791073	-0.0376218	-0.0171809
PDCD1	blue	blue	0.128683	-0.169628	0.284088	0.0409623	-0.0912362	0.159503	0.145815	-0.029318
IL5RA	grey	grey	0.00273632	0.0165129	0.0412589	-0.0222365	0.0561142	0.0151005	-0.0230755	-0.0193506
TRNT1	grey	grey	0.102628	-0.0718971	0.0907212	0.0331136	0.116212	0.0246754	0.0538088	-0.00877673
CRBN	grey	grey	0.121227	-0.0213243	0.143952	0.0611066	0.137319	0.0640214	0.0565701	-0.00391209
SUMF1	brown	brown	0.00670891	-0.011559	-0.0300307	-0.00877532	0.00712269	-0.0409778	-0.0306191	-0.0171427
SETMAR	grey	grey	0.0313405	-0.0106088	-0.0184813	-0.0328412	0.00550891	-0.010426	0.000780957	0.000564885
ITPR1	blue	blue	0.119869	-0.142249	0.179025	0.0883937	-0.00621325	0.085432	0.13654	-0.0235955
BHLHE40-AS1	grey	grey	0.101854	-0.0474504	0.0611542	0.132382	-0.037931	0.0338211	0.018664	0.0167481
BHLHE40	blue	blue	0.131519	-0.225618	0.313799	-0.0470197	0.0294044	0.052324	0.125526	-0.0498594
ARL8B	grey	grey	0.126839	-0.0389044	0.104599	0.0192363	0.0553378	-0.00970388	0.0183589	0.00180027
EDEM1	blue	blue	0.11191	-0.0274382	0.108558	0.0804704	0.0923583	0.0338739	0.0603007	0.0451102
LMCD1	grey	grey	0.151471	-0.106705	0.0542957	0.161819	-0.0300186	0.0550017	0.0185669	0.0367252
RAD18	grey	grey	0.101275	-0.0687452	0.095941	0.0673123	0.0730921	0.175064	0.102671	0.00396858
SRGAP3	grey	grey	0.0387538	-0.0777199	0.046696	-0.00626744	-0.0214972	0.0414985	0.0596157	-0.0187801
THUMPD3-AS1	blue	blue	0.0912573	-0.122309	0.160215	0.0190991	0.0513095	0.021306	0.126304	0.00219809
THUMPD3	grey	grey	0.0853527	0.00657054	0.0436603	0.0142617	0.0444116	0.0460015	0.0312565	0.0146911
SETD5	grey	grey	0.143533	-0.143437	0.116773	-0.0160295	0.0537639	0.0736358	0.0981054	0.0515368
MTMR14	blue	blue	0.117639	-0.0388483	0.155382	0.0240633	0.068096	0.031225	0.114923	0.0550499
BRPF1	grey	grey	0.0998391	-0.0532628	0.132749	0.0575501	0.0995184	0.0512125	0.0706827	0.0313465
OGG1	blue	blue	0.129877	-0.0801497	0.15564	0.00563059	0.0832845	0.0944283	0.0188329	-0.0107144
CAMK1	grey	grey	0.134251	-0.0423981	0.093529	0.111904	0.00781775	0.110396	0.0381186	0.00812742
TADA3	blue	blue	0.166452	-0.0278837	0.18472	0.0885704	0.138479	0.0211983	0.0900493	0.0139054
ARPC4	blue	blue	0.196323	-0.070895	0.234902	0.0606161	0.156352	0.0946383	0.0900667	-0.00612055
ARPC4-TTLL3	grey	grey	0.0269193	-0.0100662	0.0693258	0.00496577	0.0500834	0.0771023	0.0234884	-0.0173856
TTLL3	grey	grey	-0.00530067	-0.0363514	-0.0163271	-0.012222	0.045219	0.00497629	-0.0112743	0.0383332
RPUSD3	grey	grey	0.112619	0.00971681	0.100488	0.0155546	0.0683973	0.0145603	0.0411123	0.0220019
JAGN1	turquoise	turquoise	0.0730302	0.026293	0.0362385	-0.0261342	0.0648053	-0.012169	-0.0359303	-0.0173429
CRELD1	brown	brown	0.0570883	-0.0721511	0.0435519	0.0403931	0.103568	-0.078527	-0.0441999	-0.00938637
PRRT3	grey	grey	0.0108378	-0.0204855	0.024821	0.0184448	-0.0102867	0.0709766	-1.77371e-05	-0.0365911
EMC3	blue	blue	0.12776	-0.0703103	0.219912	0.0429726	0.0692414	0.0609056	0.067204	-0.0159231
FANCD2	yellow	yellow	0.159705	-0.144685	0.183161	0.0587582	0.08641	0.211187	0.195995	0.0318577
BRK1	grey	grey	0.182917	0.0536297	0.186442	0.0272807	0.124099	0.14229	-0.0302008	0.0220639
VHL	grey	grey	0.140671	-0.0619517	0.124813	0.070021	0.0792579	0.0575205	0.0457813	0.0764506
IRAK2	grey	grey	0.0311429	-0.00582863	0.017025	0.0968666	0.0297725	-0.00266803	-0.00495444	-0.0119267
TATDN2	grey	grey	0.0885788	-0.0415386	0.0893448	0.0506896	0.106919	0.030954	0.0434029	-0.0268455
SEC13	grey	grey	0.125349	-0.00686725	0.0869609	0.0477688	0.0421868	0.0288823	0.0169167	0.00182168
ATG7	grey	grey	0.0571812	-0.0782628	0.0672869	-0.00975622	0.0127919	0.0180574	0.0343132	0.0294555
VGLL4	green	green	0.0483909	-0.0447008	-0.0404008	-0.0268849	0.0308279	-0.0517122	-0.0679798	0.0537569
TAMM41	grey	grey	0.0758642	-0.0126741	0.0725474	0.068226	0.0242927	0.0491818	0.0417294	0.023635
TSEN2	grey	grey	0.0641501	-0.0390111	-0.0323658	0.00708483	0.0116058	0.0169121	-0.0297482	0.0328897
MKRN2	grey	grey	0.0529858	-0.00327716	0.0277248	-0.00171424	0.0198034	0.0312298	0.0229329	0.015371
RAF1	grey	grey	0.100885	-0.110517	0.123504	-0.0153799	0.078143	0.0124959	0.062244	0.0107226
RPL32	turquoise	turquoise	-0.265974	0.676221	-0.209846	-0.0791896	-0.106056	-0.115407	-0.214877	-0.0230262
IQSEC1	grey	grey	0.0630316	-0.0535507	0.0948854	0.0118783	0.0803924	-0.0510633	0.0317996	0.008376
NUP210	blue	blue	0.201274	-0.132523	0.279478	0.0158405	0.247088	0.2262	0.146812	0.0148374
CHCHD4	grey	grey	0.0767477	0.0272637	0.00765804	0.00783793	-0.0174823	0.016601	-0.0016091	-0.00624828
TMEM43	blue	blue	0.0923647	-0.109823	0.16097	0.0225369	0.104992	-0.0146891	0.0297837	-0.0118914
XPC	grey	grey	0.0661324	-0.0531433	0.123966	-0.0263891	0.096836	-8.21433e-05	0.0268417	-0.00311166
LSM3	grey	grey	0.18401	-0.0354903	0.18761	0.0498698	0.10415	0.201029	0.160487	0.0421668
SLC6A6	blue	blue	0.184873	-0.17148	0.170768	0.123989	-0.0109644	0.105763	0.100876	-0.0236272
CCDC174	blue	blue	0.139674	-0.0795068	0.1487	0.0524229	0.0827113	0.0159995	0.0295399	-0.0366487
FGD5-AS1	grey	grey	0.131599	-0.0826526	0.0627007	0.0196585	0.0404349	0.129073	0.0460175	-0.0136513
NR2C2	blue	blue	0.0989678	-0.0614724	0.130484	0.0487306	0.0706691	0.06221	0.0559525	-0.0292798
MRPS25	grey	grey	0.0636777	-0.0109718	0.0257137	-0.0304875	0.0493076	0.0795548	0.00482738	4.10882e-05
RBSN	grey	grey	0.120824	-0.0925726	0.114459	0.0365455	-0.00965234	0.0320553	0.0959166	0.0155906
CAPN7	blue	blue	0.104444	-0.0882514	0.136196	0.068363	0.0561223	0.042779	0.0386291	-0.0298873
SH3BP5-AS1	grey	grey	-0.0283388	-0.0606011	0.0132448	-0.0376232	0.00823131	0.000214667	-0.0103574	-0.00858255
SH3BP5	brown	brown	0.0763173	-0.00119656	0.057588	-0.08748	0.185811	-0.0268708	-0.0190252	0.0223757
METTL6	grey	grey	0.0616798	0.0275953	0.0715556	-0.0086057	0.0635636	0.0156579	0.0185541	-0.0280438
EAF1	blue	blue	0.0591281	-0.0254723	0.0970832	-0.0111272	0.0517424	0.000675372	0.0768411	-0.00136842
COLQ	brown	brown	0.0697052	-0.0179801	0.0719732	-0.0186705	0.24248	0.0460181	0.00882944	-0.000906268
HACL1	grey	grey	0.131443	-0.0609172	0.115896	0.036464	0.071674	0.0280026	0.057458	0.0101047
BTD	grey	grey	0.0811962	-0.0118823	0.0863742	0.0160495	0.100734	0.000920684	0.0286317	0.0418769
ANKRD28	grey	grey	0.126282	-0.113557	0.143479	0.0426032	0.00280586	0.0823939	0.148545	-0.0501233
DPH3	blue	blue	0.0664005	-0.00713002	0.0913463	0.036076	0.00999161	-0.0378108	0.0386276	0.0182137
OXNAD1	blue	blue	0.0825117	-0.0616923	0.199504	0.121894	-0.051114	0.068644	0.114265	0.0173907
RFTN1	blue	blue	0.153623	-0.124966	0.190256	0.147953	0.0309963	0.0607961	0.105765	0.115632
PLCL2	grey	grey	0.0919619	-0.0544865	0.0923469	0.0336661	0.117529	0.0572158	0.0595748	-0.00335027
TBC1D5	blue	blue	0.148208	-0.145678	0.154129	0.0546334	0.0987256	0.131771	0.109537	0.0179369
SATB1	grey	grey	0.104311	-0.0626507	0.0932801	0.224151	0.01175	-0.000424372	-0.00044085	0.00502752
RAB5A	grey	grey	0.138154	-0.124188	0.0888233	0.0453967	0.0349182	-0.0397844	0.0116471	0.0114183
KAT2B	blue	blue	0.109582	-0.0935449	0.159332	0.0677429	0.0502275	0.0433359	0.0979193	-0.000408203
UBE2E2	turquoise	turquoise	-0.0158627	0.0296665	-0.15463	-0.0488945	-0.0230437	-0.0784878	-0.0809887	0.0937957
UBE2E1	turquoise	turquoise	0.033898	0.0459311	-0.0423031	0.0358856	0.000642838	-0.0554834	-0.0557261	0.0487112
NKIRAS1	brown	brown	0.0203426	-0.00768846	-0.0581826	-0.0236435	0.000991935	-0.0295597	-0.0491229	-0.00336186
RPL15	turquoise	turquoise	-0.0959953	0.542976	-0.0717385	-0.0389636	0.00176044	-0.0256277	-0.176361	0.00895741
NR1D2	grey	grey	0.0499988	-0.0125699	0.0333026	0.0351661	0.0403081	-0.00961115	0.00178783	-0.014922
TOP2B	grey	grey	0.171033	-0.115133	0.133012	0.033832	0.112932	0.0275933	0.0559745	-0.0244521
NGLY1	grey	grey	0.083397	-0.0532342	0.118966	0.0127743	0.0773652	0.01614	0.0491533	0.03465
OXSM	grey	grey	-0.00138974	-0.00176256	-0.0105486	-0.0240578	0.00313035	-0.0410221	-0.0534202	-0.00857874
SLC4A7	blue	blue	0.0999712	-0.0970874	0.138862	0.0646258	0.000423237	0.0965703	0.0939	-0.0285034
RP11-222K16.2	grey	grey	0.0800802	-0.0493654	0.153889	-0.0525996	0.164998	0.0685163	0.0439831	-0.0168516
EOMES	blue	blue	0.150577	-0.122713	0.324265	-0.100623	0.173155	0.0938951	0.150584	-0.0374222
CMC1	blue	blue	0.149094	-0.0300393	0.276156	-0.0542926	0.247242	0.0947339	0.0909984	-0.00935091
AZI2	blue	blue	0.147351	-0.114249	0.18956	0.037577	0.00760852	0.0501463	0.0987863	-0.00724023
TGFBR2	blue	blue	0.116289	-0.0808453	0.233695	-0.0513238	0.140009	0.0428373	0.0583467	-0.00161653
STT3B	blue	blue	0.0979876	-0.05778	0.139527	0.0410464	0.0762413	0.119753	0.100741	-0.0217893
OSBPL10	grey	grey	-0.00452439	-0.0166489	-0.00308746	-0.0147037	-0.0216771	-0.0138491	-0.00171122	0.116925
GPD1L	grey	grey	0.0729656	-0.0861877	0.0859953	-0.0122245	0.0326498	0.0361022	-0.00164974	-0.00779622
CMTM8	grey	grey	0.0435723	-0.0173611	-0.00855469	0.0530623	-0.0269943	0.00616175	-0.00872318	0.0140742
CMTM7	blue	blue	0.102463	-0.0813642	0.18319	0.159749	-0.0928859	0.0988083	0.141242	0.0189569
CMTM6	grey	grey	0.225011	-0.124805	0.20206	0.177013	0.136611	0.0934972	0.0937939	0.0582038
DYNC1LI1	blue	blue	0.135013	-0.0801616	0.126778	0.0328761	0.0414875	0.0509037	0.0782245	0.0266263
CNOT10	grey	grey	0.124872	-0.0683934	0.146934	0.0585739	0.0562085	0.122177	0.0907666	-0.00212456
CCR4	red	red	0.0166197	-0.0300518	0.0349693	0.206028	-0.0460049	0.00433067	0.043213	-0.00834076
GLB1	grey	grey	0.118301	-0.0435708	0.0740057	0.0719709	0.064841	0.0598957	0.0281976	0.0214203
CRTAP	turquoise	turquoise	0.093277	0.00432783	-0.0251026	0.0462386	0.0745817	0.0891225	0.0112912	0.00133085
UBP1	grey	grey	0.0660179	-0.0200795	0.102948	-0.00942134	0.0617992	0.0282589	0.0963583	0.0027345
CLASP2	grey	grey	0.104074	-0.0612671	0.0926959	0.0100231	0.0691338	0.0108483	0.0426482	0.023568
PDCD6IP	blue	blue	0.190538	-0.112607	0.192043	0.12613	0.107315	0.0529704	0.0876496	0.0046445
TRANK1	blue	blue	0.116426	-0.0793692	0.208434	0.0174418	0.106162	-0.0264287	0.0864365	0.0351733
EPM2AIP1	grey	grey	0.098513	-0.10695	0.0763197	0.0984051	0.0496001	0.0289675	0.0953242	0.00371089
MLH1	blue	blue	0.156357	-0.0903091	0.194968	0.0475576	0.0778061	0.176823	0.0936092	0.0290962
LRRFIP2	grey	grey	0.127389	-0.130194	0.0841654	0.0619254	-0.00310497	0.0356381	0.0787174	0.0100289
GOLGA4	blue	blue	0.196134	-0.168223	0.214384	0.0590983	0.06338	0.0241335	0.0526184	0.000898301
VILL	grey	grey	0.00678681	-0.0116397	0.0611028	-0.0121401	0.050407	-0.0306462	-0.0228767	-0.0208129
PLCD1	grey	grey	0.0255783	-0.0388626	0.0291545	0.0378298	0.0373417	0.0295306	0.0391966	-0.0211604
ACAA1	blue	blue	0.122689	-0.0724049	0.159359	0.0593757	0.104228	0.0214459	0.0189934	0.00737478
MYD88	blue	blue	0.131767	-0.0554549	0.154249	0.0830061	0.0899581	0.0536106	0.0371407	0.0253133
OXSR1	blue	blue	0.147528	-0.117866	0.140242	0.0798129	0.0606327	0.0822504	0.0910581	0.031856
EXOG	blue	blue	0.114992	-0.0693044	0.170094	0.0435671	0.148304	0.121307	0.0375149	-0.00438752
WDR48	grey	grey	0.105062	-0.0265757	0.0676051	0.0547706	0.0525571	0.0240437	0.0433901	-0.00914789
GORASP1	grey	grey	0.0706957	-0.0155029	0.0108644	0.0825318	0.00698734	0.0217855	-0.0149838	-0.00725789
CSRNP1	blue	blue	0.131851	-0.183232	0.218707	0.197126	-0.0341212	0.0762103	0.141702	-0.00749351
CX3CR1	brown	brown	0.205313	0.000108	0.268627	-0.0930954	0.716739	0.0582761	-0.0465759	-0.0556982
CCR8	red	red	0.145345	-0.10107	0.0352371	0.555402	-0.0529972	0.0271329	0.0545991	0.0227915
SLC25A38	grey	grey	0.113265	-0.0272153	0.111185	0.0562862	0.0867361	0.0833998	0.0319264	0.0211017
RPSA	grey	grey	-0.00285776	0.41454	0.103033	0.00924691	0.0445851	0.137072	0.00862997	-0.030643
EIF1B	blue	blue	0.205246	-0.107457	0.240347	0.150571	0.0769509	0.113426	0.160332	0.0616092
ENTPD3-AS1	grey	grey	0.0429816	-0.0106666	0.0273187	0.00548019	0.0437831	0.0111118	0.0319742	-0.0293711
RPL14	turquoise	turquoise	-0.139779	0.54103	-0.0455681	-0.0270022	0.0012096	-0.0263875	-0.0993675	0.018045
ZNF619	grey	grey	0.017542	-0.0131244	0.0130162	0.0082227	0.0390603	-0.0244646	0.033722	0.0349353
ZNF621	grey	grey	0.0653619	-0.0608131	0.0273786	0.018632	0.0389275	-0.00235707	0.0478374	0.0182545
CTNNB1	red	red	0.0941333	-0.0348331	-0.000276837	0.0518183	0.0211213	-0.0216986	-0.00961782	-0.0016997
ULK4	grey	grey	0.0180293	-0.0490514	0.0472789	0.0290148	-0.000936257	0.0118159	0.00865026	0.0151823
TRAK1	grey	grey	0.0908495	-0.083149	0.022459	-0.0164242	0.0458883	0.00322115	-0.0156826	0.00416658
VIPR1	grey	grey	-0.0413277	0.0245838	-0.0158127	-0.00131147	0.0104262	-0.0201249	-0.0468386	-0.00447349
SEC22C	blue	blue	0.100595	-0.0337331	0.155438	0.018502	0.0782881	0.0484576	0.0814097	-0.00102924
SS18L2	blue	blue	0.143982	-0.0463792	0.187077	0.0749726	0.0605369	0.10559	0.0964079	0.0223237
NKTR	blue	blue	0.186115	-0.152079	0.176091	0.0598126	0.0917664	0.0944902	0.155955	0.0838175
HIGD1A	grey	grey	0.0730993	-0.00332623	0.027065	-0.0033923	0.055709	0.0298846	-0.00484759	-0.000520222
POMGNT2	grey	grey	0.0663233	-0.00663664	0.0329292	0.0304117	0.0932339	0.0181114	-0.0142236	0.00621773
SNRK	blue	blue	0.172561	-0.108924	0.160225	0.0286999	0.143043	0.0585719	0.0747991	0.0420242
ANO10	grey	grey	0.0880183	-0.0186651	0.0513389	0.021432	0.105587	0.0215807	0.00356695	-0.0399877
ABHD5	grey	grey	0.0951463	-0.0907157	0.0726427	0.0835919	-0.000251212	0.0717195	0.0536301	-0.00370734
TCAIM	grey	grey	0.0558308	0.00950382	0.0437318	-0.0155174	0.0532787	0.0457884	-0.00133927	0.0487544
ZNF445	grey	grey	0.0595001	-0.0283839	0.0753958	0.019022	0.0531455	0.0857541	0.0586182	0.0168368
ZNF852	grey	grey	0.0328791	-0.0710268	-0.00230465	-0.0122723	0.0475935	0.0221902	-0.00785341	0.023305
ZNF197	grey	grey	0.0485352	-0.0280367	0.0354595	0.0154676	0.0270398	-0.00861979	0.0498565	0.0176594
KIAA1143	grey	grey	0.116981	-0.0179813	0.13626	-0.0162025	0.123425	0.0543592	0.020362	0.0269591
TMEM42	grey	grey	0.0544832	0.0139818	0.0426708	0.0117542	0.0505837	0.0216468	-0.0285908	0.0350618
ZDHHC3	grey	grey	0.0804003	-0.0382696	0.0369997	0.00114156	0.120101	-0.00825546	0.0171847	-0.01381
EXOSC7	turquoise	turquoise	0.0671332	0.00754406	-0.0303025	0.00553955	0.0385231	-0.00373167	-0.052016	0.0310373
LARS2	grey	grey	0.0261367	-0.00174375	0.041486	0.000342753	0.0196708	-0.0038723	0.00725414	0.00567481
LIMD1	grey	grey	0.0846815	-0.110954	0.0756786	0.0113682	0.0838274	0.0272766	0.025378	-0.0271021
SACM1L	grey	grey	0.113045	-0.0656489	0.138809	0.0442883	0.151952	0.0472112	0.0487426	0.0213179
LZTFL1	turquoise	turquoise	0.0255076	0.00125611	-0.040009	-0.0269199	0.0947263	-0.0342884	-0.0595571	0.0308219
FYCO1	grey	grey	0.0991294	-0.0586944	0.111507	0.0423897	0.0438787	0.062124	0.0401538	-0.034927
CXCR6	blue	blue	0.176908	-0.138645	0.298123	0.202037	-0.0870239	0.139293	0.121881	-0.0244792
CCR1	blue	blue	0.11743	-0.0908403	0.237835	0.0161619	-0.0291347	0.0425393	0.108362	0.0472309
CCR2	grey	grey	0.0438187	-0.0265153	0.0815711	-0.00446791	-0.0231408	-0.0166932	0.0558485	-0.0146546
CCR5	blue	blue	0.103635	-0.137778	0.257248	0.00491731	-0.0689963	0.0883756	0.133681	-0.0189831
CCRL2	grey	grey	0.0447756	-0.0256207	0.0886453	0.0270961	-0.0235124	0.0380388	0.03184	-0.0112427
CCDC12	blue	blue	0.190755	-0.152371	0.274797	0.0754386	0.0716291	0.0889074	0.122608	-0.0200914
NBEAL2	blue	blue	0.10304	-0.0707615	0.132586	0.0822843	0.0807346	0.0825439	0.0506848	-0.0360555
SETD2	blue	blue	0.103202	-0.146915	0.176158	0.0796518	0.0870548	0.0267561	0.109779	0.0371202
KIF9	grey	grey	-0.00318473	-0.0413963	-0.0429293	-0.0052666	-0.0311225	-0.0375055	-0.016264	-0.000360759
KLHL18	grey	grey	0.100845	-0.0958164	0.0984162	0.0230738	-0.00173411	-0.00405507	0.0818083	-0.0129215
PTPN23	grey	grey	0.0756621	-0.0350024	0.0708319	0.0549726	0.0228322	0.049212	0.0355353	0.0351576
SCAP	grey	grey	0.0708018	-0.0183216	0.0718482	0.0202503	0.0309894	0.0297908	0.039155	0.0138162
ELP6	blue	blue	0.107594	-0.047285	0.149946	0.0447686	0.0335235	0.113778	0.113922	0.00719766
SMARCC1	grey	grey	0.181986	-0.101919	0.15372	0.121471	0.067372	0.115711	0.0920702	-0.0131345
DHX30	grey	grey	0.103546	-0.0271303	0.0717202	0.0366654	0.0491458	0.0530582	0.0412132	0.00151921
MAP4	blue	blue	0.167814	-0.161852	0.157469	0.0320427	0.044662	0.0476943	0.0713421	-0.00544323
ZNF589	grey	grey	0.0533859	-0.0344379	0.0510245	-0.0266834	0.00559164	0.00809981	0.0120411	-0.021726
NME6	grey	grey	0.0804372	-0.00169166	0.0916414	0.0324179	0.0796611	0.0582416	0.0217921	0.012736
CCDC51	grey	grey	0.0309379	0.0315106	0.0142748	-0.00694638	-0.0190312	-0.00368577	-0.0176733	-0.0210976
TMA7	blue	blue	0.220979	0.0260389	0.319132	0.0686303	0.184067	0.150522	0.0965338	0.0655022
ATRIP.1	grey	grey	0.0235677	-0.0188032	0.019058	0.0411856	0.000397359	0.00730077	0.0370915	0.0206836
SHISA5	blue	blue	0.237474	-0.0992813	0.407123	0.0751558	0.151302	0.122638	0.131179	-0.0113495
UQCRC1	grey	grey	0.156383	0.0264708	0.115761	0.00689093	0.109092	0.165232	0.0756632	0.00881829
SLC26A6	grey	grey	0.0677951	-0.0808162	0.0860587	0.0316622	0.0409044	0.0561324	0.0353583	-0.0199116
NCKIPSD	grey	grey	0.0624411	0.000913288	0.0366042	-0.01694	0.0287648	0.0900976	0.0489891	-0.00883606
IP6K2	grey	grey	0.110662	-0.0392358	0.106856	0.0566913	0.0565598	-0.0396682	0.03028	0.00528545
PRKAR2A	grey	grey	0.102822	-0.0524269	0.135937	-0.0104802	0.104064	0.0117285	-0.0187357	-0.0193584
SLC25A20	blue	blue	0.172677	-0.0575142	0.217485	0.044681	0.183452	0.0650259	0.0794548	-0.00611698
ARIH2OS	grey	grey	0.0748806	-0.032229	0.0810576	0.034239	0.0602954	-0.00816335	0.0402549	0.0388867
ARIH2	blue	blue	0.156055	-0.0930096	0.20203	0.0495204	0.121925	0.124236	0.0967896	0.00425809
P4HTM	blue	blue	0.102387	-0.0476312	0.128149	0.08753	0.0453033	0.0572068	0.0362768	-0.0319355
WDR6	grey	grey	0.13418	-0.0903385	0.0855206	0.025311	0.0186146	0.0633331	0.0959121	0.00781156
DALRD3	grey	grey	0.00843466	-0.0245427	0.0378599	0.00411991	0.00333422	0.00859721	0.0328351	0.0443513
NDUFAF3	grey	grey	0.181613	-0.00313995	0.154534	0.0415812	0.0517171	0.144799	0.104033	0.0247356
IMPDH2	turquoise	turquoise	-0.0483237	0.206118	-0.145636	-0.0491814	-0.0771243	0.0423141	-0.0573614	-0.0128547
QRICH1	blue	blue	0.138776	-0.099475	0.168862	0.0516245	0.0529138	0.0652629	0.101633	-0.0263441
QARS	grey	grey	0.0754205	0.0374011	0.0205375	-0.00171604	0.0914957	0.0487599	0.0378039	0.0106883
USP19	grey	grey	0.0967824	-0.0289481	0.0707692	-0.00151082	0.0467876	0.0128833	0.0517138	-0.0187442
CCDC71	turquoise	turquoise	0.0137433	0.022216	-0.0204472	-0.00716489	0.0485913	-0.00875856	-0.0218232	-0.0361748
C3orf62	grey	grey	0.0367692	-0.0612301	0.0321199	-0.0217168	0.00285707	-0.00164252	0.0146101	0.0402948
USP4	blue	blue	0.117264	-0.0870782	0.155423	0.128767	0.067151	0.0612723	0.0532889	-0.0259483
GPX1	red	red	0.0860649	-0.00687439	-0.052906	0.171185	-0.0375654	-0.0157558	-0.0483361	-0.0120621
RHOA	blue	blue	0.328167	-0.155371	0.505824	0.121556	0.218189	0.333846	0.274722	-0.00821224
TCTA	grey	grey	0.0924336	-0.0652827	0.0854075	0.0451246	0.0847558	-0.00980821	0.0220208	0.010739
[truncated: 8,753 more rows]
