# Supplementary material for: METTL14 modulates the nasopharyngeal carcinoma microenvironment via m6A-modified YWHAH identified through single-cell and machine learning analyses
Source: Front Immunol. 2026 Feb 2;17:1717039. doi: 10.3389/fimmu.2026.1717039 (PMC12907370; doi:10.3389/fimmu.2026.1717039)
Supplement: Supplementary file 5 [file Table5.xlsx]

## Sheet: MeRIP-seq
Supplementary table 5: Integrated analysis of SUNE1 RNA-seq and MeRIP-seq data
		SUNE1 LV-shMETTL14 vs LV-shSCR MeRIP-seq														SUNE1 LV-shMETTL14 vs LV-shSCR RNA-seq
GeneName	GeneID	Chr	Start	End	Strand	LV-shMETTL14_1_IP	LV-shMETTL14_2_IP	LV-shMETTL14_1_input	LV-shMETTL14_2_input	LV-shSCR_1_IP	LV-shSCR_2_IP	LV-shSCR_1_input	LV-shSCR_2_input	log2FC	PValue	LV-shMETTL14_1	LV-shMETTL14_2	LV-shSCR_1	LV-shSCR_2	log2FC	PValue
YWHAH	ENSG00000128245	22	31957213	31957364	+	10	7	8	7	19	35	6	6	-1.93464	0.0228262	69.871	70.1296	88.8473	86.3564	-0.529432	1.89548e-14
